# Supplementary material for: Prevalence of pharmacogenomic variants in 100 pharmacogenes among Southeast Asian populations under the collaboration of the Southeast Asian Pharmacogenomics Research Network (SEAPharm)
Source: Hum Genome Var. 2021 Feb 4;8:7. doi: 10.1038/s41439-021-00135-z (PMC7862625; doi:10.1038/s41439-021-00135-z)
Supplement: Supplementary file 2 — Supplementary Table 1 [file 41439_2021_135_MOESM2_ESM.xlsx]

## Sheet: Biallelic_IDN(N=562)
#CHROM	POS	rs (dbsnp 154)	Gene	REF	ALT	FILTER	AF	No. of Heterozygotes	No. of Homozygotes	Allele Number	Effect	N of 6 Predicted Damaging	Polyphen2	Allele frequency	Defined variant	Predicted functional impact
chr1	47264763		CYP4B1	A	G	PASS	0.001855	0	1	1078	Missense	1 of 6 Predicted as Damaging	Benign	Minor	Rare	Benign
chr1	47264856	rs55672106	CYP4B1	C	T	PASS	0.0009276	1	0	1078	Missense	0 of 6 Predicted as Damaging	Benign	Minor	Rare	Benign
chr1	47276618	rs780326518	CYP4B1	G	C	PASS	0.0009328	1	0	1072	Missense	1 of 6 Predicted as Damaging	Possibly damaging	Minor	Rare	Benign
chr1	47276834	rs1569889068	CYP4B1	T	C	PASS	0.001862	2	0	1074	Other	N/A	N/A	Minor	Rare	Benign
chr1	47278169	rs45500401	CYP4B1	G	A	PASS	0.013	14	0	1062	Other	N/A	N/A	Minor	Common	Benign
chr1	47278212	rs748645013	CYP4B1	C	T	PASS	0.001883	2	0	1062	Missense	6 of 6 Predicted as Damaging	Probably damaging	Minor	Rare	Deleterious missense
chr1	47279175	rs4646487	CYP4B1	C	T	PASS	0.235	186	33	1072	Missense	2 of 6 Predicted as Damaging	Possibly damaging	Minor	Common	Benign
chr1	47279240	rs373861086	CYP4B1	G	A	PASS	0.005576	6	0	1076	Other	N/A	N/A	Minor	Rare	Benign
chr1	47279671	rs377304060	CYP4B1	C	T	PASS	0.0009276	1	0	1078	Other	N/A	N/A	Minor	Rare	Benign
chr1	47279680	rs375257941	CYP4B1	C	T	VQSRTrancheSNP99.90to100.00	0.001855	2	0	1078	ND	ND	ND	ND	ND	ND
chr1	47279899	rs138537119	CYP4B1	G	A	PASS	0.009328	6	2	1072	Missense	6 of 6 Predicted as Damaging	Probably damaging	Minor	Rare	Deleterious missense
chr1	47279909	rs370689909	CYP4B1	C	G	PASS	0.018	19	0	1072	Other	N/A	N/A	Minor	Common	Benign
chr1	47279933	rs372020140	CYP4B1	G	A	PASS	0.003731	4	0	1072	Other	N/A	N/A	Minor	Rare	Benign
chr1	47280746	rs3215983	CYP4B1	GAT	G	PASS	0.25	200	33	1062	LoF	N/A	N/A	Minor	Common	LoF
chr1	47280782	rs754700084	CYP4B1	C	T	PASS	0.0009398	1	0	1064	Missense	5 of 6 Predicted as Damaging	Probably damaging	Minor	Rare	Deleterious missense
chr1	47280830	rs45467195	CYP4B1	A	G	PASS	0.0009398	1	0	1064	Missense	5 of 6 Predicted as Damaging	Probably damaging	Minor	Rare	Deleterious missense
chr1	47280859	rs2297810	CYP4B1	G	A	PASS	0.265	204	39	1064	Missense	3 of 6 Predicted as Damaging	Benign	Minor	Common	Benign
chr1	47280884	rs4646491	CYP4B1	C	T	PASS	0.253	201	34	1064	Missense	3 of 6 Predicted as Damaging	Benign	Minor	Common	Benign
chr1	47282772	rs2297809	CYP4B1	C	T	PASS	0.247	195	35	1072	Missense	6 of 6 Predicted as Damaging	Probably damaging	Minor	Common	Deleterious missense
chr1	47283814	rs74072926	CYP4B1	T	C	PASS	0.0009294	1	0	1076	Other	N/A	N/A	Minor	Rare	Benign
chr1	47283818	rs115133540	CYP4B1	C	T	PASS	0.0009294	1	0	1076	Missense	6 of 6 Predicted as Damaging	Possibly damaging	Minor	Rare	Deleterious missense
chr1	47284336		CYP4B1	G	T	PASS	0.0009346	1	0	1070	Missense	5 of 6 Predicted as Damaging	Probably damaging	Minor	Rare	Deleterious missense
chr1	47284337		CYP4B1	A	G	PASS	0.001869	0	1	1070	Missense	3 of 6 Predicted as Damaging	Benign	Minor	Rare	Benign
chr1	47284368	rs143680556	CYP4B1	G	A	PASS	0.0009346	1	0	1070	Missense	0 of 6 Predicted as Damaging	Benign	Minor	Rare	Benign
chr1	47395833	rs144175060	CYP4A11	C	T	PASS	0.002793	3	0	1074	Missense	0 of 6 Predicted as Damaging	Benign	Minor	Rare	Benign
chr1	47395952	rs763821466	CYP4A11	G	A	PASS	0.0009328	1	0	1072	Other	N/A	N/A	Minor	Rare	Benign
chr1	47395973	rs1126743	CYP4A11	G	A	PASS	0.582	241	192	1074	Other	N/A	N/A	Major	Common	Benign
chr1	47398492		CYP4A11	A	G	PASS	0.001855	0	1	1078	Other	N/A	N/A	Minor	Rare	Benign
chr1	47398496	rs1126742	CYP4A11	A	G	PASS	0.258	200	38	1068	Missense	0 of 6 Predicted as Damaging	Benign	Minor	Common	Benign
chr1	47398665		CYP4A11	G	A	PASS	0.0009276	1	0	1078	Missense	4 of 6 Predicted as Damaging	Benign	Minor	Rare	Benign
chr1	47398715	rs1288247586	CYP4A11	G	C	PASS	0.001855	2	0	1078	Missense	0 of 6 Predicted as Damaging	Benign	Minor	Rare	Benign
chr1	47399670	rs145599381	CYP4A11	G	T	PASS	0.013	14	0	1056	Other	N/A	N/A	Minor	Common	Benign
chr1	47399860	rs530295909	CYP4A11	G	T	VQSRTrancheSNP99.90to100.00	0.0009506	1	0	1052	ND	ND	ND	ND	ND	ND
chr1	47399928	rs76125935	CYP4A11	A	G	PASS	0.016	17	0	1086	Other	N/A	N/A	Minor	Common	Benign
chr1	47399967	rs28451040	CYP4A11	G	A	PASS	0.413	239	101	1068	Other	N/A	N/A	Minor	Common	Benign
chr1	47400683	rs144737664	CYP4A11	T	C	PASS	0.0009158	1	0	1092	Missense	4 of 6 Predicted as Damaging	Benign	Minor	Rare	Benign
chr1	47400700	rs368465219	CYP4A11	G	A	PASS	0.0009158	1	0	1092	Other	N/A	N/A	Minor	Rare	Benign
chr1	47400782		CYP4A11	A	G	PASS	0.0009158	1	0	1092	Missense	5 of 6 Predicted as Damaging	Probably damaging	Minor	Rare	Deleterious missense
chr1	47402337	rs753277901	CYP4A11	A	G	PASS	0.0009174	1	0	1090	Missense	5 of 6 Predicted as Damaging	Probably damaging	Minor	Rare	Deleterious missense
chr1	47402394		CYP4A11	T	C	PASS	0.001835	0	1	1090	Missense	5 of 6 Predicted as Damaging	Possibly damaging	Minor	Rare	Deleterious missense
chr1	47402427		CYP4A11	A	G	PASS	0.001835	0	1	1090	Missense	3 of 6 Predicted as Damaging	Benign	Minor	Rare	Benign
chr1	47402997		CYP4A11	T	A	PASS	0.0009107	1	0	1098	Missense	5 of 6 Predicted as Damaging	Probably damaging	Minor	Rare	Deleterious missense
chr1	47403012		CYP4A11	T	C	PASS	0.0009124	1	0	1096	Missense	4 of 6 Predicted as Damaging	Possibly damaging	Minor	Rare	Deleterious missense
chr1	47406928	rs764259809	CYP4A11	A	G	PASS	0.0009434	1	0	1060	Missense	1 of 6 Predicted as Damaging	Benign	Minor	Rare	Benign
chr1	47406993		CYP4A11	T	C	PASS	0.0009434	1	0	1060	Missense	5 of 6 Predicted as Damaging	Probably damaging	Minor	Rare	Deleterious missense
chr1	47407003	rs762154121	CYP4A11	C	T	PASS	0.0009434	1	0	1060	Missense	0 of 6 Predicted as Damaging	Benign	Minor	Rare	Benign
chr1	47407067		CYP4A11	AC	A	VQSRTrancheINDEL99.90to100.00	0.0009434	1	0	1060	ND	ND	ND	ND	ND	ND
chr1	47534301	rs74509104	CYP4Z1	C	G	PASS	0.019	20	0	1072	Missense	0 of 6 Predicted as Damaging	Benign	Minor	Common	Benign
chr1	47534409	rs758218840	CYP4Z1	A	G	PASS	0.001866	2	0	1072	Missense	4 of 6 Predicted as Damaging	Probably damaging	Minor	Rare	Deleterious missense
chr1	47534414		CYP4Z1	A	T	PASS	0.001866	0	1	1072	LoF	1 of 6 Predicted as Damaging	N/A	Minor	Rare	LoF
chr1	47534416		CYP4Z1	G	A	PASS	0.0009328	1	0	1072	Other	N/A	N/A	Minor	Rare	Benign
chr1	47548113	rs200076743	CYP4Z1	G	A	PASS	0.0009434	1	0	1060	Missense	0 of 6 Predicted as Damaging	Benign	Minor	Rare	Benign
chr1	47550409	rs200729848	CYP4Z1	T	C	PASS	0.0009294	1	0	1076	Other	N/A	N/A	Minor	Rare	Benign
chr1	47550596		CYP4Z1	A	G	PASS	0.0009363	1	0	1068	Missense	4 of 6 Predicted as Damaging	Probably damaging	Minor	Rare	Deleterious missense
chr1	47550629		CYP4Z1	C	T	PASS	0.0009363	1	0	1068	LoF	1 of 6 Predicted as Damaging	N/A	Minor	Rare	LoF
chr1	47550634	rs1378508138	CYP4Z1	A	G	PASS	0.0009363	1	0	1068	Other	N/A	N/A	Minor	Rare	Benign
chr1	47560255	rs757902695	CYP4Z1	C	T	PASS	0.0009416	1	0	1062	Missense	3 of 6 Predicted as Damaging	Probably damaging	Minor	Rare	Benign
chr1	47564768	rs531653571	CYP4Z1	C	T	PASS	0.001887	2	0	1060	Other	N/A	N/A	Minor	Rare	Benign
chr1	47571902	rs4926802	CYP4Z1	C	T	PASS	0.917	74	448	1058	Other	N/A	N/A	Major	Common	Benign
chr1	47571905	rs28463559	CYP4Z1	C	T	PASS	0.917	74	448	1058	Other	N/A	N/A	Major	Common	Benign
chr1	47581226		CYP4Z1	G	A	PASS	0.0009363	1	0	1068	LoF	1 of 6 Predicted as Damaging	N/A	Minor	Rare	LoF
chr1	47581228	rs370572165	CYP4Z1	C	A	PASS	0.0009363	1	0	1068	Missense	2 of 6 Predicted as Damaging	Possibly damaging	Minor	Rare	Benign
chr1	47581233	rs1404814898	CYP4Z1	C	T	PASS	0.0009363	1	0	1068	Missense	4 of 6 Predicted as Damaging	Probably damaging	Minor	Rare	Deleterious missense
chr1	47583458		CYP4Z1	T	C	PASS	0.001873	0	1	1068	Missense	5 of 6 Predicted as Damaging	Probably damaging	Minor	Rare	Deleterious missense
chr1	47583571	rs1159690392	CYP4Z1	A	G	PASS	0.0009346	1	0	1070	Missense	0 of 6 Predicted as Damaging	Benign	Minor	Rare	Benign
chr1	60359395	rs374403267	CYP2J2	C	T	PASS	0.001883	2	0	1062	Other	N/A	N/A	Minor	Rare	Benign
chr1	60366680	rs745409009	CYP2J2	A	G	PASS	0.0009328	1	0	1072	Other	N/A	N/A	Minor	Rare	Benign
chr1	60366711		CYP2J2	T	C	PASS	0.0009328	1	0	1072	Missense	3 of 6 Predicted as Damaging	Possibly damaging	Minor	Rare	Benign
chr1	60370583	rs373306418	CYP2J2	A	C	PASS	0.004579	5	0	1092	Missense	3 of 6 Predicted as Damaging	Benign	Minor	Rare	Benign
chr1	60370726		CYP2J2	T	G	PASS	0.0009158	1	0	1092	Missense	6 of 6 Predicted as Damaging	Possibly damaging	Minor	Rare	Deleterious missense
chr1	60373500	rs2229191	CYP2J2	G	T	PASS	0.009381	8	1	1066	Other	N/A	N/A	Minor	Rare	Benign
chr1	60375507	rs568437594	CYP2J2	ATTCCAATCCT	A	VQSRTrancheINDEL99.90to100.00	0.015	16	0	1062	ND	ND	ND	ND	ND	ND
chr1	60377291		CYP2J2	T	C	PASS	0.0009381	1	0	1066	Missense	0 of 6 Predicted as Damaging	Benign	Minor	Rare	Benign
chr1	60377326	rs1321632442	CYP2J2	T	C	PASS	0.0009381	1	0	1066	Missense	0 of 6 Predicted as Damaging	Benign	Minor	Rare	Benign
chr1	60377327		CYP2J2	T	C	PASS	0.0009381	1	0	1066	Missense	0 of 6 Predicted as Damaging	Benign	Minor	Rare	Benign
chr1	60377401		CYP2J2	A	G	PASS	0.001876	0	1	1066	Missense	5 of 6 Predicted as Damaging	Possibly damaging	Minor	Rare	Deleterious missense
chr1	60377410	rs1336025539	CYP2J2	T	C	PASS	0.001876	0	1	1066	Missense	3 of 6 Predicted as Damaging	Benign	Minor	Rare	Benign
chr1	60381646	rs11572242	CYP2J2	C	T	PASS	0.021	21	1	1072	Missense	0 of 6 Predicted as Damaging	Benign	Minor	Common	Benign
chr1	60381684	rs1333868215	CYP2J2	G	T	PASS	0.0009328	1	0	1072	Missense	3 of 6 Predicted as Damaging	Probably damaging	Minor	Rare	Benign
chr1	60392236	rs2229189	CYP2J2	G	A	PASS	0.006542	7	0	1070	Other	N/A	N/A	Minor	Rare	Benign
chr1	60392271	rs11572191	CYP2J2	G	A	PASS	0.0009346	1	0	1070	Other	N/A	N/A	Minor	Rare	Benign
chr1	97547910		DPYD	C	A	PASS	0.0009452	1	0	1058	Missense	3 of 6 Predicted as Damaging	Benign	Minor	Rare	Benign
chr1	97564106		DPYD	A	G	PASS	0.0009488	1	0	1054	Missense	1 of 6 Predicted as Damaging	Benign	Minor	Rare	Benign
chr1	97564120		DPYD	C	T	PASS	0.000947	1	0	1056	Other	N/A	N/A	Minor	Rare	Benign
chr1	97658627	rs368519011	DPYD	T	C	PASS	0.0008913	1	0	1122	Missense	2 of 6 Predicted as Damaging	Benign	Minor	Rare	Benign
chr1	97658638		DPYD	T	C	PASS	0.0008913	1	0	1122	Missense	3 of 6 Predicted as Damaging	Benign	Minor	Rare	Benign
chr1	97658654		DPYD	C	G	PASS	0.0008929	1	0	1120	Missense	5 of 6 Predicted as Damaging	Benign	Minor	Rare	Benign
chr1	97658666		DPYD	T	C	PASS	0.001783	2	0	1122	Missense	5 of 6 Predicted as Damaging	Benign	Minor	Rare	Benign
chr1	97658715	rs672601275	DPYD	T	C	PASS	0.0008913	1	0	1122	Other	N/A	N/A	Minor	Rare	Benign
chr1	97658719	rs571114616	DPYD	A	G	PASS	0.002674	3	0	1122	Missense	5 of 6 Predicted as Damaging	Possibly damaging	Minor	Rare	Deleterious missense
chr1	97658723		DPYD	T	C	PASS	0.0008913	1	0	1122	Missense	3 of 6 Predicted as Damaging	Benign	Minor	Rare	Benign
chr1	97658734		DPYD	A	G	PASS	0.001783	0	1	1122	Missense	6 of 6 Predicted as Damaging	Probably damaging	Minor	Rare	Deleterious missense
chr1	97658742		DPYD	T	C	PASS	0.001783	0	1	1122	Missense	5 of 6 Predicted as Damaging	Probably damaging	Minor	Rare	Deleterious missense
chr1	97658745	rs772229101	DPYD	G	A	PASS	0.0008913	1	0	1122	Other	N/A	N/A	Minor	Rare	Benign
chr1	97658746		DPYD	A	G	PASS	0.0008913	1	0	1122	Missense	6 of 6 Predicted as Damaging	Probably damaging	Minor	Rare	Deleterious missense
chr1	97658765	rs200687447	DPYD	C	G	PASS	0.003565	4	0	1122	Missense	3 of 6 Predicted as Damaging	Benign	Minor	Rare	Benign
chr1	97658782		DPYD	T	C	PASS	0.0008913	1	0	1122	Missense	4 of 6 Predicted as Damaging	Probably damaging	Minor	Rare	Deleterious missense
chr1	97658788		DPYD	T	C	PASS	0.0008913	1	0	1122	Missense	5 of 6 Predicted as Damaging	Possibly damaging	Minor	Rare	Deleterious missense
chr1	97700547	rs56005131	DPYD	G	T	PASS	0.008459	9	0	1064	Missense	4 of 6 Predicted as Damaging	Benign	Minor	Rare	Benign
chr1	97770827		DPYD	C	T	PASS	0.0009174	1	0	1090	Missense	6 of 6 Predicted as Damaging	Probably damaging	Minor	Rare	Deleterious missense
chr1	97770835	rs112766203	DPYD	G	A	PASS	0.0009174	1	0	1090	Missense	5 of 6 Predicted as Damaging	Probably damaging	Minor	Rare	Deleterious missense
chr1	97770920	rs1801160	DPYD	C	T	PASS	0.018	18	1	1090	Missense	3 of 6 Predicted as Damaging	Probably damaging	Minor	Common	Benign
chr1	97771739		DPYD	T	C	PASS	0.0008929	1	0	1120	Missense	2 of 6 Predicted as Damaging	Benign	Minor	Rare	Benign
chr1	97771740		DPYD	T	C	PASS	0.0008929	1	0	1120	Other	N/A	N/A	Minor	Rare	Benign
chr1	97771783		DPYD	A	G	PASS	0.0008929	1	0	1120	Missense	6 of 6 Predicted as Damaging	Probably damaging	Minor	Rare	Deleterious missense
chr1	97771807	rs1558015246	DPYD	A	G	PASS	0.0008945	1	0	1118	Missense	3 of 6 Predicted as Damaging	Probably damaging	Minor	Rare	Benign
chr1	97839126	rs183475941	DPYD	G	C	PASS	0.0009488	1	0	1054	Other	N/A	N/A	Minor	Rare	Benign
chr1	97915624	rs17376848	DPYD	A	G	PASS	0.148	143	9	1088	Other	N/A	N/A	Minor	Common	Benign
chr1	97981368	rs771648776	DPYD	T	C	PASS	0.0009416	1	0	1062	Missense	5 of 6 Predicted as Damaging	Benign	Minor	Rare	Benign
chr1	97981395	rs1801159	DPYD	T	C	PASS	0.229	163	40	1060	Missense	1 of 6 Predicted as Damaging	Benign	Minor	Common	Benign
chr1	98015188		DPYD	A	G	PASS	0.0009042	1	0	1106	Other	N/A	N/A	Minor	Rare	Benign
chr1	98039372		DPYD	T	C	PASS	0.0009208	1	0	1086	Missense	1 of 6 Predicted as Damaging	Benign	Minor	Rare	Benign
chr1	98039419	rs56038477	DPYD	C	T	PASS	0.0009208	1	0	1086	Other	N/A	N/A	Minor	Rare	Benign
chr1	98058942		DPYD	T	C	PASS	0.0009346	1	0	1070	Other	N/A	N/A	Minor	Rare	Benign
chr1	98157281	rs765034707	DPYD	C	T	PASS	0.0009328	1	0	1072	Missense	6 of 6 Predicted as Damaging	Possibly damaging	Minor	Rare	Deleterious missense
chr1	98157317	rs1411322584	DPYD	C	T	PASS	0.001866	0	1	1072	Missense	3 of 6 Predicted as Damaging	Benign	Minor	Rare	Benign
chr1	98164955	rs72549307	DPYD	T	C	PASS	0.00188	0	1	1064	Missense	5 of 6 Predicted as Damaging	Probably damaging	Minor	Rare	Deleterious missense
chr1	98164998		DPYD	G	A	PASS	0.0009398	1	0	1064	Missense	6 of 6 Predicted as Damaging	Probably damaging	Minor	Rare	Deleterious missense
chr1	98165091	rs2297595	DPYD	T	C	PASS	0.023	25	0	1064	Missense	5 of 6 Predicted as Damaging	Probably damaging	Minor	Common	Deleterious missense
chr1	98187074		DPYD	C	T	PASS	0.0009158	1	0	1092	Missense	5 of 6 Predicted as Damaging	Probably damaging	Minor	Rare	Deleterious missense
chr1	98187169		DPYD	C	A	PASS	0.0009158	1	0	1092	Missense	5 of 6 Predicted as Damaging	Probably damaging	Minor	Rare	Deleterious missense
chr1	98205968		DPYD	T	C	PASS	0.0008961	1	0	1116	Missense	5 of 6 Predicted as Damaging	Probably damaging	Minor	Rare	Deleterious missense
chr1	98205994		DPYD	G	C	PASS	0.0008961	1	0	1116	Missense	6 of 6 Predicted as Damaging	Probably damaging	Minor	Rare	Deleterious missense
chr1	98348885	rs1801265	DPYD	G	A	PASS	0.913	86	442	1062	Missense	N/A	N/A	Major	Common	Benign
chr1	98348907		DPYD	T	C	PASS	0.0009416	1	0	1062	Other	N/A	N/A	Minor	Rare	Benign
chr1	110230500		GSTM1	C	T	PASS	0.005682	2	1	704	Missense	2 of 6 Predicted as Damaging	Benign	Minor	Rare	Benign
chr1	110230502		GSTM1	A	G	PASS	0.004261	3	0	704	Missense	0 of 6 Predicted as Damaging	Benign	Minor	Rare	Benign
chr1	110230503		GSTM1	T	A	PASS	0.00142	1	0	704	Missense	3 of 6 Predicted as Damaging	Possibly damaging	Minor	Rare	Benign
chr1	110231302	rs72549311	GSTM1	T	C	PASS	0.001818	1	0	550	Other	N/A	N/A	Minor	Rare	Benign
chr1	110231316		GSTM1	A	G	PASS	0.001818	1	0	550	Missense	4 of 6 Predicted as Damaging	Probably damaging	Minor	Rare	Deleterious missense
chr1	110231334		GSTM1	T	C	PASS	0.003636	0	1	550	Missense	4 of 6 Predicted as Damaging	Probably damaging	Minor	Rare	Deleterious missense
chr1	110231359	rs369022847	GSTM1	T	C	PASS	0.022	0	6	548	Other	N/A	N/A	Minor	Common	Benign
chr1	110231683		GSTM1	T	C	PASS	0.004425	0	1	452	Missense	5 of 6 Predicted as Damaging	Probably damaging	Minor	Rare	Deleterious missense
chr1	110231746	rs147668562	GSTM1	A	G	PASS	0.011	1	2	450	Missense	4 of 6 Predicted as Damaging	Benign	Minor	Common	Benign
chr1	110231867		GSTM1	A	T	PASS	0.002203	1	0	454	LoF	2 of 6 Predicted as Damaging	N/A	Minor	Rare	LoF
chr1	110231914		GSTM1	G	A	PASS	0.004367	0	1	458	Missense	1 of 6 Predicted as Damaging	Benign	Minor	Rare	Benign
chr1	110231924		GSTM1	A	G	PASS	0.004566	0	1	438	Missense	1 of 6 Predicted as Damaging	Benign	Minor	Rare	Benign
chr1	110233098	rs146527074	GSTM1	T	C	PASS	0.013	0	3	464	Missense	0 of 6 Predicted as Damaging	Benign	Minor	Common	Benign
chr1	110233138	rs1065411	GSTM1	G	C	PASS	0.577	12	110	402	Missense	2 of 6 Predicted as Damaging	Benign	Major	Common	Benign
chr1	110233147	rs1056806	GSTM1	C	T	PASS	0.162	7	34	462	Other	N/A	N/A	Minor	Common	Benign
chr1	146658551	rs1559629443	FMO5	C	CATAG	VQSRTrancheINDEL99.90to100.00	0.001869	2	0	1070	ND	ND	ND	ND	ND	ND
chr1	146658610		FMO5	TG	T	VQSRTrancheINDEL99.90to100.00	0.0009025	1	0	1108	ND	ND	ND	ND	ND	ND
chr1	146658728		FMO5	A	G	PASS	0.0009042	1	0	1106	Other	N/A	N/A	Minor	Rare	Benign
chr1	146658797		FMO5	AATGGT	A	VQSRTrancheINDEL99.90to100.00	0.0009042	1	0	1106	ND	ND	ND	ND	ND	ND
chr1	146672900		FMO5	C	T	PASS	0.0009311	1	0	1074	Other	N/A	N/A	Minor	Rare	Benign
chr1	146672906	rs894469	FMO5	C	T	PASS	0.921	80	451	1066	Other	N/A	N/A	Major	Common	Benign
chr1	146672917		FMO5	A	G	PASS	0.001862	0	1	1074	Missense	2 of 6 Predicted as Damaging	Benign	Minor	Rare	Benign
chr1	146672918	rs147985282	FMO5	G	A	PASS	0.002793	3	0	1074	Other	N/A	N/A	Minor	Rare	Benign
chr1	146672937	rs202145159	FMO5	A	G	PASS	0.001862	0	1	1074	Missense	5 of 6 Predicted as Damaging	Probably damaging	Minor	Rare	Deleterious missense
chr1	146673003		FMO5	T	C	PASS	0.0009311	1	0	1074	Missense	2 of 6 Predicted as Damaging	Possibly damaging	Minor	Rare	Benign
chr1	146680448		FMO5	C	G	PASS	0.0009381	1	0	1066	Missense	5 of 6 Predicted as Damaging	Possibly damaging	Minor	Rare	Deleterious missense
chr1	146683999	rs376305166	FMO5	C	T	PASS	0.0009398	1	0	1064	Missense	5 of 6 Predicted as Damaging	Probably damaging	Minor	Rare	Deleterious missense
chr1	146684038		FMO5	CA	C	VQSRTrancheINDEL99.90to100.00	0.00282	3	0	1064	ND	ND	ND	ND	ND	ND
chr1	146685035	rs1553924270	FMO5	G	A	PASS	0.0009363	1	0	1068	Other	N/A	N/A	Minor	Rare	Benign
chr1	146687364		FMO5	T	C	PASS	0.000947	1	0	1056	Missense	5 of 6 Predicted as Damaging	Probably damaging	Minor	Rare	Deleterious missense
chr1	146696492		FMO5	A	G	PASS	0.0009381	1	0	1066	Missense	5 of 6 Predicted as Damaging	Probably damaging	Minor	Rare	Deleterious missense
chr1	146696596	rs1331343533	FMO5	A	G	PASS	0.0009381	1	0	1066	Missense	5 of 6 Predicted as Damaging	Probably damaging	Minor	Rare	Deleterious missense
chr1	171072965	rs144935285	FMO3	G	A	PASS	0.0009488	1	0	1054	Missense	5 of 6 Predicted as Damaging	Possibly damaging	Minor	Rare	Deleterious missense
chr1	171073021	rs199766869	FMO3	T	C	PASS	0.0009488	1	0	1054	Other	N/A	N/A	Minor	Rare	Benign
chr1	171076935	rs1800822	FMO3	C	T	PASS	0.15	138	11	1070	Other	N/A	N/A	Minor	Common	Benign
chr1	171076944		FMO3	T	C	PASS	0.001866	0	1	1072	Other	N/A	N/A	Minor	Rare	Benign
chr1	171076966	rs2266782	FMO3	G	A	PASS	0.229	190	28	1072	Missense	0 of 6 Predicted as Damaging	Benign	Minor	Common	Benign
chr1	171077284	rs368194307	FMO3	T	C	PASS	0.006518	7	0	1074	Other	N/A	N/A	Minor	Rare	Benign
chr1	171080054	rs748801201	FMO3	C	T	PASS	0.0009294	1	0	1076	Missense	5 of 6 Predicted as Damaging	Probably damaging	Minor	Rare	Deleterious missense
chr1	171080059		FMO3	G	A	PASS	0.0009294	1	0	1076	Missense	0 of 6 Predicted as Damaging	Benign	Minor	Rare	Benign
chr1	171080080	rs1736557	FMO3	G	A	PASS	0.15	139	11	1076	Missense	0 of 6 Predicted as Damaging	Benign	Minor	Common	Benign
chr1	171083174	rs909530	FMO3	C	T	PASS	0.339	248	56	1062	Other	N/A	N/A	Minor	Common	Benign
chr1	171083225	rs2066536	FMO3	C	T	PASS	0.004505	5	0	1110	Other	N/A	N/A	Minor	Rare	Benign
chr1	171083242	rs2266780	FMO3	A	G	PASS	0.191	175	18	1106	Missense	3 of 6 Predicted as Damaging	Probably damaging	Minor	Common	Benign
chr1	171083306		FMO3	A	G	PASS	0.001802	0	1	1110	Other	N/A	N/A	Minor	Rare	Benign
chr1	171083315		FMO3	T	C	PASS	0.001802	0	1	1110	Other	N/A	N/A	Minor	Rare	Benign
chr1	171083390		FMO3	T	A	PASS	0.0009009	1	0	1110	Missense	4 of 6 Predicted as Damaging	Benign	Minor	Rare	Benign
chr1	171085384		FMO3	A	G	PASS	0.001876	2	0	1066	Missense	0 of 6 Predicted as Damaging	Benign	Minor	Rare	Benign
chr1	171085387	rs1245750751	FMO3	A	G	PASS	0.0009381	1	0	1066	Missense	5 of 6 Predicted as Damaging	Probably damaging	Minor	Rare	Deleterious missense
chr1	171086252	rs372550552	FMO3	C	T	PASS	0.001887	2	0	1060	Other	N/A	N/A	Minor	Rare	Benign
chr1	171086389	rs376814445	FMO3	A	G	PASS	0.0009363	1	0	1068	LoF	N/A	N/A	Minor	Rare	LoF
chr1	171086482	rs183949390	FMO3	G	A	PASS	0.0009381	1	0	1066	Missense	5 of 6 Predicted as Damaging	Probably damaging	Minor	Rare	Deleterious missense
chr1	171086513	rs28363595	FMO3	C	T	PASS	0.005629	6	0	1066	Other	N/A	N/A	Minor	Rare	Benign
chr1	171086558	rs1432352602	FMO3	C	T	PASS	0.0009381	1	0	1066	Other	N/A	N/A	Minor	Rare	Benign
chr1	171154924		FMO2	G	A	PASS	0.0009328	1	0	1072	Other	N/A	N/A	Minor	Rare	Benign
chr1	171154959	rs2020870	FMO2	A	G	PASS	0.214	183	23	1072	Missense	5 of 6 Predicted as Damaging	Possibly damaging	Minor	Common	Deleterious missense
chr1	171162516	rs55708639	FMO2	G	A	PASS	0.0009311	1	0	1074	Missense	0 of 6 Predicted as Damaging	Benign	Minor	Rare	Benign
chr1	171162540		FMO2	T	C	PASS	0.0009311	1	0	1074	Missense	4 of 6 Predicted as Damaging	Possibly damaging	Minor	Rare	Deleterious missense
chr1	171162551	rs2020868	FMO2	T	TGAC	VQSRTrancheINDEL99.90to100.00	0.0009311	1	0	1074	ND	ND	ND	ND	ND	ND
chr1	171162583	rs2020860	FMO2	T	C	PASS	0.0009311	1	0	1074	Missense	5 of 6 Predicted as Damaging	Probably damaging	Minor	Rare	Deleterious missense
chr1	171162607		FMO2	A	G	PASS	0.0009294	1	0	1076	Missense	4 of 6 Predicted as Damaging	Benign	Minor	Rare	Benign
chr1	171162623		FMO2	T	C	PASS	0.0009294	1	0	1076	Other	N/A	N/A	Minor	Rare	Benign
chr1	171162645		FMO2	A	G	PASS	0.0009294	1	0	1076	Missense	3 of 6 Predicted as Damaging	Possibly damaging	Minor	Rare	Benign
chr1	171162648	rs1571276333	FMO2	T	A	PASS	0.0009294	1	0	1076	Missense	4 of 6 Predicted as Damaging	Benign	Minor	Rare	Benign
chr1	171162655		FMO2	A	G	PASS	0.0009294	1	0	1076	Missense	1 of 6 Predicted as Damaging	Benign	Minor	Rare	Benign
chr1	171165802	rs28369860	FMO2	TG	T	PASS	0.0009346	1	0	1070	LoF	N/A	N/A	Minor	Rare	LoF
chr1	171168488	rs895251128	FMO2	T	C	PASS	0.0009398	1	0	1064	Missense	2 of 6 Predicted as Damaging	Benign	Minor	Rare	Benign
chr1	171168500		FMO2	A	G	PASS	0.0009398	1	0	1064	Missense	1 of 6 Predicted as Damaging	Benign	Minor	Rare	Benign
chr1	171168503		FMO2	G	A	PASS	0.0009398	1	0	1064	Missense	5 of 6 Predicted as Damaging	Probably damaging	Minor	Rare	Deleterious missense
chr1	171168511	rs764194399	FMO2	T	A	PASS	0.0009398	1	0	1064	Missense	2 of 6 Predicted as Damaging	Benign	Minor	Rare	Benign
chr1	171168545	rs2307492	FMO2	T	C	PASS	0.096	92	5	1064	Missense	3 of 6 Predicted as Damaging	Probably damaging	Minor	Common	Benign
chr1	171168547	rs1213177813	FMO2	G	C	PASS	0.0009398	1	0	1064	Missense	0 of 6 Predicted as Damaging	Benign	Minor	Rare	Benign
chr1	171168584	rs2020862	FMO2	C	T	PASS	0.524	256	151	1064	Missense	4 of 6 Predicted as Damaging	Benign	Major	Common	Benign
chr1	171168585	rs2020861	FMO2	A	G	PASS	0.617	246	205	1064	Other	N/A	N/A	Major	Common	Benign
chr1	171173106	rs377041595	FMO2	C	T	PASS	0.005464	6	0	1098	Missense	3 of 6 Predicted as Damaging	Probably damaging	Minor	Rare	Benign
chr1	171173157		FMO2	A	G	PASS	0.001821	0	1	1098	Missense	4 of 6 Predicted as Damaging	Benign	Minor	Rare	Benign
chr1	171173158		FMO2	A	G	PASS	0.0009107	1	0	1098	Missense	4 of 6 Predicted as Damaging	Benign	Minor	Rare	Benign
chr1	171174531	rs2020863	FMO2	A	G	PASS	0.165	153	13	1088	Missense	5 of 6 Predicted as Damaging	Possibly damaging	Minor	Common	Deleterious missense
chr1	171174555	rs1442660187	FMO2	T	C	PASS	0.001838	2	0	1088	Missense	5 of 6 Predicted as Damaging	Possibly damaging	Minor	Rare	Deleterious missense
chr1	171174602		FMO2	C	T	PASS	0.0009208	1	0	1086	Missense	4 of 6 Predicted as Damaging	Possibly damaging	Minor	Rare	Deleterious missense
chr1	171174610		FMO2	T	C	PASS	0.0009225	1	0	1084	Other	N/A	N/A	Minor	Rare	Benign
chr1	171174688	rs771519694	FMO2	C	T	PASS	0.001838	2	0	1088	Other	N/A	N/A	Minor	Rare	Benign
chr1	171174691	rs7536646	FMO2	G	A	PASS	0.0009191	1	0	1088	Other	N/A	N/A	Minor	Rare	Benign
chr1	171174703		FMO2	C	T	PASS	0.0009191	1	0	1088	Other	N/A	N/A	Minor	Rare	Benign
chr1	171174731		FMO2	A	G	PASS	0.0009242	1	0	1082	Missense	1 of 6 Predicted as Damaging	Benign	Minor	Rare	Benign
chr1	171174762	rs28369899	FMO2	G	C	PASS	0.0009242	1	0	1082	Missense	5 of 6 Predicted as Damaging	Probably damaging	Minor	Rare	Deleterious missense
chr1	171176879	rs6671692	FMO2	G	A	PASS	0.0009363	1	0	1068	Other	N/A	N/A	Minor	Rare	Benign
chr1	171176912	rs2020865	FMO2	T	G	PASS	0.0009363	1	0	1068	Missense	0 of 6 Predicted as Damaging	Benign	Minor	Rare	Benign
chr1	171177952	rs373878117	FMO2	C	T	PASS	0.0009311	1	0	1074	LoF	2 of 6 Predicted as Damaging	N/A	Minor	Rare	LoF
chr1	171178090	rs6661174	FMO2	T	C	PASS	0.0009311	1	0	1074	Missense	N/A	N/A	Minor	Rare	Benign
chr1	171227329	rs188375903	FMO1	G	A	PASS	0.0009381	1	0	1066	Missense	0 of 6 Predicted as Damaging	Benign	Minor	Rare	Benign
chr1	171227332		FMO1	G	A	PASS	0.001876	0	1	1066	Missense	6 of 6 Predicted as Damaging	Possibly damaging	Minor	Rare	Deleterious missense
chr1	171236712		FMO1	T	A	PASS	0.000947	1	0	1056	Missense	5 of 6 Predicted as Damaging	Probably damaging	Minor	Rare	Deleterious missense
chr1	171247893	rs369942179	FMO1	C	T	PASS	0.000947	1	0	1056	Other	N/A	N/A	Minor	Rare	Benign
chr1	171247899	rs145849541	FMO1	T	C	PASS	0.000947	1	0	1056	Other	N/A	N/A	Minor	Rare	Benign
chr1	171247916		FMO1	A	G	PASS	0.001894	0	1	1056	Missense	2 of 6 Predicted as Damaging	Possibly damaging	Minor	Rare	Benign
chr1	171247917		FMO1	T	C	PASS	0.001894	0	1	1056	Other	N/A	N/A	Minor	Rare	Benign
chr1	171247970		FMO1	GCA	G	PASS	0.000947	1	0	1056	LoF	N/A	N/A	Minor	Rare	LoF
chr1	171249945		FMO1	A	G	PASS	0.001838	0	1	1088	Other	N/A	N/A	Minor	Rare	Benign
chr1	171249955		FMO1	G	A	PASS	0.001838	0	1	1088	Missense	5 of 6 Predicted as Damaging	Probably damaging	Minor	Rare	Deleterious missense
chr1	171250044	rs742350	FMO1	C	T	PASS	0.035	36	1	1088	Other	N/A	N/A	Minor	Common	Benign
chr1	171251128		FMO1	A	G	PASS	0.0009107	1	0	1098	Missense	0 of 6 Predicted as Damaging	Benign	Minor	Rare	Benign
chr1	171251144		FMO1	T	C	PASS	0.0009107	1	0	1098	Other	N/A	N/A	Minor	Rare	Benign
chr1	171251182		FMO1	T	C	PASS	0.0008993	1	0	1112	Missense	0 of 6 Predicted as Damaging	Benign	Minor	Rare	Benign
chr1	171251191		FMO1	C	T	PASS	0.0008993	1	0	1112	Missense	5 of 6 Predicted as Damaging	Probably damaging	Minor	Rare	Deleterious missense
chr1	171251196	rs16864314	FMO1	A	G	PASS	0.008094	9	0	1112	Missense	0 of 6 Predicted as Damaging	Benign	Minor	Rare	Benign
chr1	171251232		FMO1	A	G	PASS	0.0008993	1	0	1112	Missense	0 of 6 Predicted as Damaging	Benign	Minor	Rare	Benign
chr1	171251241		FMO1	A	G	PASS	0.0008993	1	0	1112	Missense	0 of 6 Predicted as Damaging	Benign	Minor	Rare	Benign
chr1	171251253		FMO1	A	C	PASS	0.0008993	1	0	1112	Missense	3 of 6 Predicted as Damaging	Possibly damaging	Minor	Rare	Benign
chr1	171251291	rs1338103192	FMO1	T	C	PASS	0.0008993	1	0	1112	Other	N/A	N/A	Minor	Rare	Benign
chr1	171251294		FMO1	C	A	PASS	0.0008993	1	0	1112	Missense	5 of 6 Predicted as Damaging	Probably damaging	Minor	Rare	Deleterious missense
chr1	171251310		FMO1	T	C	PASS	0.0008993	1	0	1112	Missense	0 of 6 Predicted as Damaging	Benign	Minor	Rare	Benign
chr1	171251417	rs370684152	FMO1	C	T	PASS	0.001808	2	0	1106	Other	N/A	N/A	Minor	Rare	Benign
chr1	171252287	rs1126692	FMO1	A	G	PASS	0.042	36	4	1060	Other	N/A	N/A	Minor	Common	Benign
chr1	171252300	rs765441758	FMO1	C	T	PASS	0.0009416	1	0	1062	Missense	3 of 6 Predicted as Damaging	Possibly damaging	Minor	Rare	Benign
chr1	171252319	rs866025094	FMO1	A	G	PASS	0.0009416	1	0	1062	Missense	1 of 6 Predicted as Damaging	Benign	Minor	Rare	Benign
chr1	171252335		FMO1	G	A	PASS	0.0009416	1	0	1062	Other	N/A	N/A	Minor	Rare	Benign
chr1	171252339	rs753467526	FMO1	G	A	PASS	0.001887	2	0	1060	Missense	0 of 6 Predicted as Damaging	Benign	Minor	Rare	Benign
chr1	171252345		FMO1	A	AAT	VQSRTrancheINDEL99.90to100.00	0.0009434	1	0	1060	ND	ND	ND	ND	ND	ND
chr1	171252347		FMO1	GCC	G	VQSRTrancheINDEL99.90to100.00	0.0009434	1	0	1060	ND	ND	ND	ND	ND	ND
chr1	171254622	rs372231381	FMO1	G	A	PASS	0.009381	10	0	1066	Missense	0 of 6 Predicted as Damaging	Benign	Minor	Rare	Benign
chr1	171288998		FMO4	G	T	PASS	0.0009259	1	0	1080	Missense	5 of 6 Predicted as Damaging	Possibly damaging	Minor	Rare	Deleterious missense
chr1	171292204		FMO4	A	G	PASS	0.003711	0	2	1078	Missense	5 of 6 Predicted as Damaging	Probably damaging	Minor	Rare	Deleterious missense
chr1	171292240		FMO4	AT	A	VQSRTrancheINDEL99.90to100.00	0.0009276	1	0	1078	ND	ND	ND	ND	ND	ND
chr1	171292251		FMO4	T	C	PASS	0.0009276	1	0	1078	Missense	5 of 6 Predicted as Damaging	Possibly damaging	Minor	Rare	Deleterious missense
chr1	171292308		FMO4	C	T	PASS	0.0009276	1	0	1078	Missense	5 of 6 Predicted as Damaging	Probably damaging	Minor	Rare	Deleterious missense
chr1	171300853	rs200809129	FMO4	G	A	PASS	0.017	18	0	1060	Missense	1 of 6 Predicted as Damaging	Benign	Minor	Common	Benign
chr1	171300906	rs555878454	FMO4	T	C	PASS	0.00566	6	0	1060	Other	N/A	N/A	Minor	Rare	Benign
chr1	171303565	rs3737926	FMO4	C	T	PASS	0.013	12	1	1070	Other	N/A	N/A	Minor	Common	Benign
chr1	171303831		FMO4	T	C	PASS	0.001848	0	1	1082	Missense	4 of 6 Predicted as Damaging	Probably damaging	Minor	Rare	Deleterious missense
chr1	171303836	rs45599742	FMO4	G	A	PASS	0.001848	2	0	1082	Missense	0 of 6 Predicted as Damaging	Benign	Minor	Rare	Benign
chr1	171303871		FMO4	C	G	PASS	0.0009242	1	0	1082	Other	N/A	N/A	Minor	Rare	Benign
chr1	171306520	rs45445497	FMO4	A	G	PASS	0.014	15	0	1070	Other	N/A	N/A	Minor	Common	Benign
chr1	171310803	rs1206138640	FMO4	T	C	PASS	0.0009294	1	0	1076	Missense	0 of 6 Predicted as Damaging	Benign	Minor	Rare	Benign
chr1	171310805		FMO4	G	GTCCCAGTCCCT	VQSRTrancheINDEL99.90to100.00	0.0009294	1	0	1076	ND	ND	ND	ND	ND	ND
chr1	171310971	rs745827392	FMO4	G	A	PASS	0.0009328	1	0	1072	Missense	1 of 6 Predicted as Damaging	Benign	Minor	Rare	Benign
chr2	38297915		CYP1B1	G	A	PASS	0.0009294	1	0	1076	Missense	4 of 6 Predicted as Damaging	Possibly damaging	Minor	Rare	Deleterious missense
chr2	38297929		CYP1B1	C	T	PASS	0.0009294	1	0	1076	Missense	4 of 6 Predicted as Damaging	Probably damaging	Minor	Rare	Deleterious missense
chr2	38298004		CYP1B1	T	C	PASS	0.0009294	1	0	1076	Missense	0 of 6 Predicted as Damaging	Benign	Minor	Rare	Benign
chr2	38298139	rs1800440	CYP1B1	T	C	PASS	0.018	15	2	1072	Missense	2 of 6 Predicted as Damaging	Benign	Minor	Common	Benign
chr2	38298150	rs1056837	CYP1B1	A	G	PASS	0.917	81	450	1070	Other	N/A	N/A	Major	Common	Benign
chr2	38298203	rs1056836	CYP1B1	C	G	PASS	0.916	83	452	1078	Missense	N/A	N/A	Major	Common	Benign
chr2	38298222		CYP1B1	C	G	PASS	0.0009225	1	0	1084	Missense	4 of 6 Predicted as Damaging	Probably damaging	Minor	Rare	Deleterious missense
chr2	38298355		CYP1B1	A	C	PASS	0.0009225	1	0	1084	Missense	4 of 6 Predicted as Damaging	Probably damaging	Minor	Rare	Deleterious missense
chr2	38298357		CYP1B1	A	C	PASS	0.0009225	1	0	1084	LoF	1 of 6 Predicted as Damaging	N/A	Minor	Rare	LoF
chr2	38298360		CYP1B1	G	T	PASS	0.0009346	1	0	1070	Other	N/A	N/A	Minor	Rare	Benign
chr2	38298362		CYP1B1	G	A	PASS	0.0009346	1	0	1070	Missense	3 of 6 Predicted as Damaging	Benign	Minor	Rare	Benign
chr2	38298366		CYP1B1	G	A	PASS	0.0009346	1	0	1070	Other	N/A	N/A	Minor	Rare	Benign
chr2	38298367		CYP1B1	TTGG	T	VQSRTrancheINDEL99.90to100.00	0.0009346	1	0	1070	ND	ND	ND	ND	ND	ND
chr2	38298390		CYP1B1	C	T	PASS	0.0009346	1	0	1070	Other	N/A	N/A	Minor	Rare	Benign
chr2	38298394	rs79204362	CYP1B1	C	T	PASS	0.002804	3	0	1070	Missense	4 of 6 Predicted as Damaging	Probably damaging	Minor	Rare	Deleterious missense
chr2	38298450	rs775908245	CYP1B1	A	G	PASS	0.002804	3	0	1070	Other	N/A	N/A	Minor	Rare	Benign
chr2	38301557		CYP1B1	A	G	PASS	0.0009398	1	0	1064	Other	N/A	N/A	Minor	Rare	Benign
chr2	38301757		CYP1B1	G	A	PASS	0.001842	0	1	1086	Missense	4 of 6 Predicted as Damaging	Probably damaging	Minor	Rare	Deleterious missense
chr2	38301764		CYP1B1	G	A	PASS	0.0009208	1	0	1086	Other	N/A	N/A	Minor	Rare	Benign
chr2	38301803	rs9341249	CYP1B1	C	G	PASS	0.00463	5	0	1080	Other	N/A	N/A	Minor	Rare	Benign
chr2	38301847	rs57865060	CYP1B1	C	T	PASS	0.002778	3	0	1080	Missense	2 of 6 Predicted as Damaging	Benign	Minor	Rare	Benign
chr2	38301859		CYP1B1	G	C	PASS	0.0009174	1	0	1090	Missense	2 of 6 Predicted as Damaging	Benign	Minor	Rare	Benign
chr2	38301884	rs751136613	CYP1B1	G	T	PASS	0.0009174	1	0	1090	Missense	4 of 6 Predicted as Damaging	Probably damaging	Minor	Rare	Deleterious missense
chr2	38301888	rs72549384	CYP1B1	C	A	PASS	0.006422	7	0	1090	Missense	2 of 6 Predicted as Damaging	Possibly damaging	Minor	Rare	Benign
chr2	38301960	rs368699207	CYP1B1	A	C	PASS	0.017	17	1	1088	Missense	2 of 6 Predicted as Damaging	Possibly damaging	Minor	Common	Benign
chr2	38302031		CYP1B1	C	G	PASS	0.0009174	1	0	1090	Missense	4 of 6 Predicted as Damaging	Probably damaging	Minor	Rare	Deleterious missense
chr2	38302177	rs1056827	CYP1B1	C	A	PASS	0.221	184	26	1070	Missense	0 of 6 Predicted as Damaging	Benign	Minor	Common	Benign
chr2	38302214		CYP1B1	G	A	PASS	0.0009276	1	0	1078	Other	N/A	N/A	Minor	Rare	Benign
chr2	38302390	rs10012	CYP1B1	G	C	PASS	0.222	185	25	1058	Missense	0 of 6 Predicted as Damaging	Benign	Minor	Common	Benign
chr2	38302398		CYP1B1	C	G	PASS	0.00189	2	0	1058	Missense	1 of 6 Predicted as Damaging	Possibly damaging	Minor	Rare	Benign
chr2	38302428		CYP1B1	A	G	PASS	0.0009452	1	0	1058	Missense	0 of 6 Predicted as Damaging	Benign	Minor	Rare	Benign
chr2	38302483	rs1000852529	CYP1B1	A	G	PASS	0.0009452	1	0	1058	Missense	1 of 6 Predicted as Damaging	Possibly damaging	Minor	Rare	Benign
chr2	38302530		CYP1B1	A	ATG	VQSRTrancheINDEL99.90to100.00	0.0009452	1	0	1058	ND	ND	ND	ND	ND	ND
chr2	169780202		ABCB11	G	A	PASS	0.001852	2	0	1080	Missense	5 of 6 Predicted as Damaging	Possibly damaging	Minor	Rare	Deleterious missense
chr2	169780217		ABCB11	A	G	PASS	0.0009259	1	0	1080	Missense	4 of 6 Predicted as Damaging	Possibly damaging	Minor	Rare	Deleterious missense
chr2	169783672		ABCB11	G	A	PASS	0.0009346	1	0	1070	Other	N/A	N/A	Minor	Rare	Benign
chr2	169783767	rs764069770	ABCB11	T	C	PASS	0.001869	0	1	1070	Missense	6 of 6 Predicted as Damaging	Probably damaging	Minor	Rare	Deleterious missense
chr2	169787228	rs1353545517	ABCB11	T	C	PASS	0.001873	0	1	1068	Missense	6 of 6 Predicted as Damaging	Probably damaging	Minor	Rare	Deleterious missense
chr2	169787241	rs1352305051	ABCB11	A	G	PASS	0.0009363	1	0	1068	Other	N/A	N/A	Minor	Rare	Benign
chr2	169787278	rs1480979213	ABCB11	A	G	PASS	0.001873	0	1	1068	Missense	5 of 6 Predicted as Damaging	Benign	Minor	Rare	Benign
chr2	169787290		ABCB11	A	G	PASS	0.0009363	1	0	1068	Missense	6 of 6 Predicted as Damaging	Probably damaging	Minor	Rare	Deleterious missense
chr2	169787296		ABCB11	T	C	PASS	0.0009363	1	0	1068	Missense	4 of 6 Predicted as Damaging	Benign	Minor	Rare	Benign
chr2	169787310	rs371859686	ABCB11	G	A	PASS	0.008427	9	0	1068	Other	N/A	N/A	Minor	Rare	Benign
chr2	169788903	rs1308173616	ABCB11	G	A	PASS	0.0009363	1	0	1068	Missense	0 of 6 Predicted as Damaging	Benign	Minor	Rare	Benign
chr2	169789016	rs497692	ABCB11	T	C	PASS	0.676	211	252	1058	Other	N/A	N/A	Major	Common	Benign
chr2	169791717	rs749498678	ABCB11	C	T	PASS	0.0009363	1	0	1068	Other	N/A	N/A	Minor	Rare	Benign
chr2	169791789		ABCB11	A	G	PASS	0.0009363	1	0	1068	Other	N/A	N/A	Minor	Rare	Benign
chr2	169801202	rs367874361	ABCB11	C	T	PASS	0.007547	8	0	1060	Other	N/A	N/A	Minor	Rare	Benign
chr2	169820759	rs372939910	ABCB11	A	G	PASS	0.00653	7	0	1072	Missense	1 of 6 Predicted as Damaging	Benign	Minor	Rare	Benign
chr2	169820801	rs138642043	ABCB11	C	T	PASS	0.0009328	1	0	1072	Missense	4 of 6 Predicted as Damaging	Benign	Minor	Rare	Benign
chr2	169820807	rs141862495	ABCB11	C	T	PASS	0.0009328	1	0	1072	Missense	4 of 6 Predicted as Damaging	Possibly damaging	Minor	Rare	Deleterious missense
chr2	169824967		ABCB11	A	G	PASS	0.0009381	1	0	1066	Missense	3 of 6 Predicted as Damaging	Benign	Minor	Rare	Benign
chr2	169824976	rs200912109	ABCB11	G	A	PASS	0.0009381	1	0	1066	Missense	1 of 6 Predicted as Damaging	Benign	Minor	Rare	Benign
chr2	169824983	rs11568364	ABCB11	T	C	PASS	0.0009381	1	0	1066	Missense	1 of 6 Predicted as Damaging	Benign	Minor	Rare	Benign
chr2	169825978	rs1574447074	ABCB11	A	G	PASS	0.0009452	1	0	1058	Other	N/A	N/A	Minor	Rare	Benign
chr2	169826573	rs11568371	ABCB11	C	A	PASS	0.001859	2	0	1076	Other	N/A	N/A	Minor	Rare	Benign
chr2	169826592	rs11568367	ABCB11	T	C	PASS	0.001859	2	0	1076	Missense	3 of 6 Predicted as Damaging	Possibly damaging	Minor	Rare	Benign
chr2	169828357		ABCB11	CT	C	VQSRTrancheINDEL99.90to100.00	0.0009363	1	0	1068	ND	ND	ND	ND	ND	ND
chr2	169828390	rs144848376	ABCB11	G	A	PASS	0.036	38	0	1068	Other	N/A	N/A	Minor	Common	Benign
chr2	169828420	rs959504874	ABCB11	C	T	PASS	0.0009363	1	0	1068	Missense	3 of 6 Predicted as Damaging	Benign	Minor	Rare	Benign
chr2	169830328	rs2287622	ABCB11	A	G	PASS	0.722	217	280	1076	Missense	3 of 6 Predicted as Damaging	Benign	Major	Common	Benign
chr2	169833147	rs183390670	ABCB11	G	T	PASS	0.0009416	1	0	1062	Other	N/A	N/A	Minor	Rare	Benign
chr2	169842746	rs7563233	ABCB11	T	C	PASS	0.001876	2	0	1066	Other	N/A	N/A	Minor	Rare	Benign
chr2	169842765	rs372175341	ABCB11	C	T	PASS	0.0009381	1	0	1066	Missense	0 of 6 Predicted as Damaging	Benign	Minor	Rare	Benign
chr2	169847323	rs2287617	ABCB11	C	T	PASS	0.001869	2	0	1070	Missense	0 of 6 Predicted as Damaging	Benign	Minor	Rare	Benign
chr2	169847412	rs2287616	ABCB11	A	G	PASS	0.376	238	82	1070	Other	N/A	N/A	Minor	Common	Benign
chr2	169851882	rs548384140	ABCB11	C	T	PASS	0.0009416	1	0	1062	Other	N/A	N/A	Minor	Rare	Benign
chr2	169851968		ABCB11	C	T	PASS	0.0009416	1	0	1062	Missense	3 of 6 Predicted as Damaging	Possibly damaging	Minor	Rare	Benign
chr2	169853172	rs376327318	ABCB11	G	A	PASS	0.001862	2	0	1074	Other	N/A	N/A	Minor	Rare	Benign
chr2	169853215		ABCB11	C	T	PASS	0.0009311	1	0	1074	Missense	1 of 6 Predicted as Damaging	Benign	Minor	Rare	Benign
chr2	169853220	rs11568377	ABCB11	G	A	PASS	0.0009328	1	0	1072	Other	N/A	N/A	Minor	Rare	Benign
chr2	169869901	rs4148777	ABCB11	A	G	PASS	0.086	84	4	1068	Other	N/A	N/A	Minor	Common	Benign
chr2	169870855	rs3815675	ABCB11	A	G	PASS	0.345	231	70	1076	Other	N/A	N/A	Minor	Common	Benign
chr2	169874613	rs368985605	ABCB11	C	T	PASS	0.001818	2	0	1100	Missense	3 of 6 Predicted as Damaging	Benign	Minor	Rare	Benign
chr2	234526378		UGT1A8	C	T	PASS	0.0009208	1	0	1086	Missense	0 of 6 Predicted as Damaging	Benign	Minor	Rare	Benign
chr2	234526422	rs146937754	UGT1A8	T	C	PASS	0.0009225	1	0	1084	Other	N/A	N/A	Minor	Rare	Benign
chr2	234526454	rs372060147	UGT1A8	A	T	PASS	0.004613	5	0	1084	Missense	5 of 6 Predicted as Damaging	Probably damaging	Minor	Rare	Deleterious missense
chr2	234526599		UGT1A8	T	C	PASS	0.0009225	1	0	1084	Other	N/A	N/A	Minor	Rare	Benign
chr2	234526794	rs1042591	UGT1A8	T	G	PASS	0.00188	2	0	1064	Other	N/A	N/A	Minor	Rare	Benign
chr2	234526871	rs1042597	UGT1A8	C	G	PASS	0.503	271	130	1056	Missense	0 of 6 Predicted as Damaging	Benign	Major	Common	Benign
chr2	234526873		UGT1A8	T	A	PASS	0.0009398	1	0	1064	Missense	3 of 6 Predicted as Damaging	Probably damaging	Minor	Rare	Benign
chr2	234527042		UGT1A8	T	A	PASS	0.0009346	1	0	1070	Missense	3 of 6 Predicted as Damaging	Possibly damaging	Minor	Rare	Benign
chr2	234527064	rs1126805	UGT1A8	A	C	PASS	0.021	21	1	1070	Other	N/A	N/A	Minor	Common	Benign
chr2	234527113	rs771007460	UGT1A8	C	T	PASS	0.0009452	1	0	1058	LoF	1 of 6 Predicted as Damaging	N/A	Minor	Rare	LoF
chr2	234527118	rs1042605	UGT1A8	A	G	PASS	0.116	113	5	1058	Other	N/A	N/A	Minor	Common	Benign
chr2	234527135	rs1221181458	UGT1A8	A	G	PASS	0.002836	1	1	1058	Missense	3 of 6 Predicted as Damaging	Possibly damaging	Minor	Rare	Benign
chr2	234545294	rs11683356	UGT1A8,UGT1A10	G	A	PASS	0.0009416	1	0	1062	Other	N/A	N/A	Minor	Rare	Benign
chr2	234545429		UGT1A8,UGT1A10	C	G	PASS	0.061	67	0	1090	Missense	0 of 6 Predicted as Damaging	Benign	Minor	Common	Benign
chr2	234545449	rs1198943277	UGT1A8,UGT1A10	C	T	PASS	0.021	23	0	1086	Missense	0 of 6 Predicted as Damaging	Benign	Minor	Common	Benign
chr2	234545516		UGT1A8,UGT1A10	T	C	PASS	0.0009225	1	0	1084	Other	N/A	N/A	Minor	Rare	Benign
chr2	234545521		UGT1A8,UGT1A10	A	G	PASS	0.0009225	1	0	1084	Missense	1 of 6 Predicted as Damaging	Possibly damaging	Minor	Rare	Benign
chr2	234545695	rs534521805	UGT1A8,UGT1A10	A	G	PASS	0.0009242	1	0	1082	Missense	1 of 6 Predicted as Damaging	Benign	Minor	Rare	Benign
chr2	234545701		UGT1A8,UGT1A10	A	G	PASS	0.0009225	1	0	1084	Missense	1 of 6 Predicted as Damaging	Probably damaging	Minor	Rare	Benign
chr2	234545729	rs1419556898	UGT1A8,UGT1A10	T	C	PASS	0.0009208	1	0	1086	Other	N/A	N/A	Minor	Rare	Benign
chr2	234545761		UGT1A8,UGT1A10	CA	C	VQSRTrancheINDEL99.90to100.00	0.0009191	1	0	1088	ND	ND	ND	ND	ND	ND
chr2	234545799		UGT1A8,UGT1A10	A	T	PASS	0.001838	2	0	1088	Missense	1 of 6 Predicted as Damaging	Benign	Minor	Rare	Benign
chr2	234545861	rs17854828	UGT1A8,UGT1A10	C	T	PASS	0.117	114	5	1064	Other	N/A	N/A	Minor	Common	Benign
chr2	234580719		UGT1A8,UGT1A9,UGT1A10	A	G	PASS	0.001873	0	1	1068	Missense	1 of 6 Predicted as Damaging	Benign	Minor	Rare	Benign
chr2	234580727	rs781659760	UGT1A8,UGT1A9,UGT1A10	T	C	PASS	0.001873	0	1	1068	Other	N/A	N/A	Minor	Rare	Benign
chr2	234580804	rs373150809	UGT1A8,UGT1A9,UGT1A10	A	G	PASS	0.01	11	0	1068	Missense	2 of 6 Predicted as Damaging	Benign	Minor	Common	Benign
chr2	234580816		UGT1A8,UGT1A9,UGT1A10	C	A	PASS	0.0009363	1	0	1068	Missense	1 of 6 Predicted as Damaging	Benign	Minor	Rare	Benign
chr2	234580856		UGT1A8,UGT1A9,UGT1A10	T	C	PASS	0.0009124	1	0	1096	Other	N/A	N/A	Minor	Rare	Benign
chr2	234580861	rs780464022	UGT1A8,UGT1A9,UGT1A10	C	T	PASS	0.0009141	1	0	1094	Missense	0 of 6 Predicted as Damaging	Benign	Minor	Rare	Benign
chr2	234580868		UGT1A8,UGT1A9,UGT1A10	T	TCTTCAAGTCCC	VQSRTrancheINDEL99.90to100.00	0.0009124	1	0	1096	ND	ND	ND	ND	ND	ND
chr2	234580973		UGT1A8,UGT1A9,UGT1A10	A	G	PASS	0.0009191	1	0	1088	Other	N/A	N/A	Minor	Rare	Benign
chr2	234581003		UGT1A8,UGT1A9,UGT1A10	T	C	PASS	0.0009191	1	0	1088	Other	N/A	N/A	Minor	Rare	Benign
chr2	234581090		UGT1A8,UGT1A9,UGT1A10	G	C	PASS	0.0009488	1	0	1054	Missense	3 of 6 Predicted as Damaging	Possibly damaging	Minor	Rare	Benign
chr2	234581128	rs746547264	UGT1A8,UGT1A9,UGT1A10	G	A	PASS	0.0009191	1	0	1088	Missense	5 of 6 Predicted as Damaging	Probably damaging	Minor	Rare	Deleterious missense
chr2	234581286		UGT1A8,UGT1A9,UGT1A10	C	A	PASS	0.0009074	1	0	1102	Missense	2 of 6 Predicted as Damaging	Possibly damaging	Minor	Rare	Benign
chr2	234581314		UGT1A8,UGT1A9,UGT1A10	A	G	PASS	0.0009276	1	0	1078	Missense	3 of 6 Predicted as Damaging	Possibly damaging	Minor	Rare	Benign
chr2	234581335	rs748395710	UGT1A8,UGT1A9,UGT1A10	T	C	PASS	0.0009276	1	0	1078	Missense	5 of 6 Predicted as Damaging	Probably damaging	Minor	Rare	Deleterious missense
chr2	234581342		UGT1A8,UGT1A9,UGT1A10	A	G	PASS	0.0009276	1	0	1078	Other	N/A	N/A	Minor	Rare	Benign
chr2	234581399		UGT1A8,UGT1A9,UGT1A10	T	A	PASS	0.001855	2	0	1078	Other	N/A	N/A	Minor	Rare	Benign
chr2	234581403		UGT1A8,UGT1A9,UGT1A10	A	G	PASS	0.001855	0	1	1078	Missense	4 of 6 Predicted as Damaging	Possibly damaging	Minor	Rare	Deleterious missense
chr2	234581408		UGT1A8,UGT1A9,UGT1A10	C	T	PASS	0.0009276	1	0	1078	Other	N/A	N/A	Minor	Rare	Benign
chr2	234581433	rs564884584	UGT1A8,UGT1A9,UGT1A10	A	G	PASS	0.0009276	1	0	1078	Missense	1 of 6 Predicted as Damaging	Benign	Minor	Rare	Benign
chr2	234590616	rs7577677	UGT1A7,UGT1A8,UGT1A9,UGT1A10	C	A	PASS	0.133	130	7	1084	Other	N/A	N/A	Minor	Common	Benign
chr2	234590664		UGT1A7,UGT1A8,UGT1A9,UGT1A10	G	A	PASS	0.0009191	1	0	1088	Other	N/A	N/A	Minor	Rare	Benign
chr2	234590673		UGT1A7,UGT1A8,UGT1A9,UGT1A10	A	T	PASS	0.0009191	1	0	1088	Other	N/A	N/A	Minor	Rare	Benign
chr2	234590727		UGT1A7,UGT1A8,UGT1A9,UGT1A10	C	A	PASS	0.0009208	1	0	1086	Other	N/A	N/A	Minor	Rare	Benign
chr2	234590768		UGT1A7,UGT1A8,UGT1A9,UGT1A10	T	C	PASS	0.0009191	1	0	1088	Missense	1 of 6 Predicted as Damaging	Benign	Minor	Rare	Benign
chr2	234590784	rs1470214216	UGT1A7,UGT1A8,UGT1A9,UGT1A10	A	G	PASS	0.0009191	1	0	1088	Other	N/A	N/A	Minor	Rare	Benign
chr2	234590838		UGT1A7,UGT1A8,UGT1A9,UGT1A10	T	C	PASS	0.0009191	1	0	1088	Other	N/A	N/A	Minor	Rare	Benign
chr2	234590924	rs1357541469	UGT1A7,UGT1A8,UGT1A9,UGT1A10	A	G	PASS	0.004735	5	0	1056	Missense	0 of 6 Predicted as Damaging	Benign	Minor	Rare	Benign
chr2	234590970	rs17868323	UGT1A7,UGT1A8,UGT1A9,UGT1A10	T	G	PASS	0.436	251	105	1058	Missense	0 of 6 Predicted as Damaging	Benign	Minor	Common	Benign
chr2	234590974	rs17863778	UGT1A7,UGT1A8,UGT1A9,UGT1A10	C	A	PASS	0.436	251	105	1058	Other	N/A	N/A	Minor	Common	Benign
chr2	234590975	rs17868324	UGT1A7,UGT1A8,UGT1A9,UGT1A10	G	A	PASS	0.436	251	105	1058	Missense	0 of 6 Predicted as Damaging	Benign	Minor	Common	Benign
chr2	234591060	rs139969318	UGT1A7,UGT1A8,UGT1A9,UGT1A10	A	G	PASS	0.0009452	1	0	1058	Other	N/A	N/A	Minor	Rare	Benign
chr2	234591164		UGT1A7,UGT1A8,UGT1A9,UGT1A10	T	C	PASS	0.0009191	1	0	1088	Missense	3 of 6 Predicted as Damaging	Possibly damaging	Minor	Rare	Benign
chr2	234591205	rs11692021	UGT1A7,UGT1A8,UGT1A9,UGT1A10	T	C	PASS	0.131	128	7	1086	Missense	0 of 6 Predicted as Damaging	Benign	Minor	Common	Benign
chr2	234591260		UGT1A7,UGT1A8,UGT1A9,UGT1A10	A	G	PASS	0.0009191	1	0	1088	Missense	0 of 6 Predicted as Damaging	Benign	Minor	Rare	Benign
chr2	234591300		UGT1A7,UGT1A8,UGT1A9,UGT1A10	C	T	PASS	0.0009191	1	0	1088	Other	N/A	N/A	Minor	Rare	Benign
chr2	234591339	rs17864686	UGT1A7,UGT1A8,UGT1A9,UGT1A10	G	A	PASS	0.245	206	30	1086	Other	N/A	N/A	Minor	Common	Benign
chr2	234591365	rs149070815	UGT1A7,UGT1A8,UGT1A9,UGT1A10	A	G	PASS	0.0009191	1	0	1088	Missense	3 of 6 Predicted as Damaging	Possibly damaging	Minor	Rare	Benign
chr2	234601669	rs6759892	UGT1A6,UGT1A7,UGT1A8,UGT1A9,UGT1A10	T	G	PASS	0.185	162	17	1060	Missense	0 of 6 Predicted as Damaging	Benign	Minor	Common	Benign
chr2	234601692		UGT1A6,UGT1A7,UGT1A8,UGT1A9,UGT1A10	G	T	PASS	0.0009416	1	0	1062	Other	N/A	N/A	Minor	Rare	Benign
chr2	234601755	rs45535938	UGT1A6,UGT1A7,UGT1A8,UGT1A9,UGT1A10	C	T	PASS	0.071	67	4	1058	Other	N/A	N/A	Minor	Common	Benign
chr2	234601756	rs781199521	UGT1A6,UGT1A7,UGT1A8,UGT1A9,UGT1A10	G	A	PASS	0.0009434	1	0	1060	Missense	5 of 6 Predicted as Damaging	Probably damaging	Minor	Rare	Deleterious missense
chr2	234601804	rs761516231	UGT1A6,UGT1A7,UGT1A8,UGT1A9,UGT1A10	C	T	PASS	0.001883	2	0	1062	Missense	3 of 6 Predicted as Damaging	Probably damaging	Minor	Rare	Benign
chr2	234601807		UGT1A6,UGT1A7,UGT1A8,UGT1A9,UGT1A10	G	A	PASS	0.0009416	1	0	1062	Missense	5 of 6 Predicted as Damaging	Probably damaging	Minor	Rare	Deleterious missense
chr2	234601965	rs1105880	UGT1A6,UGT1A7,UGT1A8,UGT1A9,UGT1A10	A	G	PASS	0.183	165	17	1086	Other	N/A	N/A	Minor	Common	Benign
chr2	234602053		UGT1A6,UGT1A7,UGT1A8,UGT1A9,UGT1A10	A	G	PASS	0.0009225	1	0	1084	Missense	2 of 6 Predicted as Damaging	Benign	Minor	Rare	Benign
chr2	234602108		UGT1A6,UGT1A7,UGT1A8,UGT1A9,UGT1A10	T	C	PASS	0.001845	2	0	1084	Missense	1 of 6 Predicted as Damaging	Benign	Minor	Rare	Benign
chr2	234602191	rs2070959	UGT1A6,UGT1A7,UGT1A8,UGT1A9,UGT1A10	A	G	PASS	0.135	130	8	1084	Missense	0 of 6 Predicted as Damaging	Benign	Minor	Common	Benign
chr2	234602202	rs1105879	UGT1A6,UGT1A7,UGT1A8,UGT1A9,UGT1A10	A	C	PASS	0.186	166	18	1084	Missense	1 of 6 Predicted as Damaging	Benign	Minor	Common	Benign
chr2	234602272	rs571650145	UGT1A6,UGT1A7,UGT1A8,UGT1A9,UGT1A10	C	T	PASS	0.0009225	1	0	1084	LoF	1 of 6 Predicted as Damaging	N/A	Minor	Rare	LoF
chr2	234602277	rs17863783	UGT1A6,UGT1A7,UGT1A8,UGT1A9,UGT1A10	G	T	PASS	0.055	56	2	1084	Other	N/A	N/A	Minor	Common	Benign
chr2	234602282		UGT1A6,UGT1A7,UGT1A8,UGT1A9,UGT1A10	A	T	PASS	0.0009225	1	0	1084	Missense	5 of 6 Predicted as Damaging	Probably damaging	Minor	Rare	Deleterious missense
chr2	234602296		UGT1A6,UGT1A7,UGT1A8,UGT1A9,UGT1A10	T	A	PASS	0.0009225	1	0	1084	Missense	2 of 6 Predicted as Damaging	Possibly damaging	Minor	Rare	Benign
chr2	234602327		UGT1A6,UGT1A7,UGT1A8,UGT1A9,UGT1A10	T	C	PASS	0.001845	0	1	1084	Missense	0 of 6 Predicted as Damaging	Benign	Minor	Rare	Benign
chr2	234602447	rs774342774	UGT1A6,UGT1A7,UGT1A8,UGT1A9,UGT1A10	C	T	PASS	0.0009488	1	0	1054	Missense	5 of 6 Predicted as Damaging	Probably damaging	Minor	Rare	Deleterious missense
chr2	234602474		UGT1A6,UGT1A7,UGT1A8,UGT1A9,UGT1A10	G	A	PASS	0.0009488	1	0	1054	Missense	5 of 6 Predicted as Damaging	Probably damaging	Minor	Rare	Deleterious missense
chr2	234621750	rs1575500793	UGT1A5,UGT1A6,UGT1A7,UGT1A8,UGT1A9,UGT1A10	G	C	PASS	0.0009225	1	0	1084	Missense	5 of 6 Predicted as Damaging	Probably damaging	Minor	Rare	Deleterious missense
chr2	234621780	rs3755323	UGT1A5,UGT1A6,UGT1A7,UGT1A8,UGT1A9,UGT1A10	T	C	PASS	0.234	186	33	1078	Missense	2 of 6 Predicted as Damaging	Benign	Minor	Common	Benign
chr2	234621781		UGT1A5,UGT1A6,UGT1A7,UGT1A8,UGT1A9,UGT1A10	G	C	PASS	0.001848	0	1	1082	Missense	3 of 6 Predicted as Damaging	Possibly damaging	Minor	Rare	Benign
chr2	234621787	rs3755322	UGT1A5,UGT1A6,UGT1A7,UGT1A8,UGT1A9,UGT1A10	C	G	PASS	0.233	186	33	1080	Missense	1 of 6 Predicted as Damaging	Benign	Minor	Common	Benign
chr2	234621825	rs3755321	UGT1A5,UGT1A6,UGT1A7,UGT1A8,UGT1A9,UGT1A10	T	C	PASS	0.231	186	31	1074	Missense	1 of 6 Predicted as Damaging	Benign	Minor	Common	Benign
chr2	234621848	rs181492639	UGT1A5,UGT1A6,UGT1A7,UGT1A8,UGT1A9,UGT1A10	G	T	PASS	0.001852	2	0	1080	LoF	1 of 6 Predicted as Damaging	N/A	Minor	Rare	LoF
chr2	234621874	rs200357281	UGT1A5,UGT1A6,UGT1A7,UGT1A8,UGT1A9,UGT1A10	G	C	PASS	0.001848	0	1	1082	Other	N/A	N/A	Minor	Rare	Benign
chr2	234621886	rs1016025091	UGT1A5,UGT1A6,UGT1A7,UGT1A8,UGT1A9,UGT1A10	A	G	PASS	0.001848	0	1	1082	Other	N/A	N/A	Minor	Rare	Benign
chr2	234621898	rs17874941	UGT1A5,UGT1A6,UGT1A7,UGT1A8,UGT1A9,UGT1A10	C	T	PASS	0.001848	0	1	1082	Other	N/A	N/A	Minor	Rare	Benign
chr2	234621912		UGT1A5,UGT1A6,UGT1A7,UGT1A8,UGT1A9,UGT1A10	T	A	PASS	0.001845	0	1	1084	Missense	0 of 6 Predicted as Damaging	Benign	Minor	Rare	Benign
chr2	234621914		UGT1A5,UGT1A6,UGT1A7,UGT1A8,UGT1A9,UGT1A10	T	G	PASS	0.0009242	1	0	1082	Missense	1 of 6 Predicted as Damaging	Benign	Minor	Rare	Benign
chr2	234621922	rs17874942	UGT1A5,UGT1A6,UGT1A7,UGT1A8,UGT1A9,UGT1A10	T	C	PASS	0.0009107	1	0	1098	Other	N/A	N/A	Minor	Rare	Benign
chr2	234622061	rs3755320	UGT1A5,UGT1A6,UGT1A7,UGT1A8,UGT1A9,UGT1A10	C	A	PASS	0.229	185	30	1072	Missense	0 of 6 Predicted as Damaging	Benign	Minor	Common	Benign
chr2	234622106		UGT1A5,UGT1A6,UGT1A7,UGT1A8,UGT1A9,UGT1A10	T	C	PASS	0.001855	0	1	1078	Missense	5 of 6 Predicted as Damaging	Probably damaging	Minor	Rare	Deleterious missense
chr2	234622110	rs12475068	UGT1A5,UGT1A6,UGT1A7,UGT1A8,UGT1A9,UGT1A10	C	G	PASS	0.23	185	31	1074	Missense	1 of 6 Predicted as Damaging	Benign	Minor	Common	Benign
chr2	234622113	rs754257180	UGT1A5,UGT1A6,UGT1A7,UGT1A8,UGT1A9,UGT1A10	C	T	PASS	0.001859	2	0	1076	Missense	0 of 6 Predicted as Damaging	Benign	Minor	Rare	Benign
chr2	234622282	rs17868333	UGT1A5,UGT1A6,UGT1A7,UGT1A8,UGT1A9,UGT1A10	C	T	PASS	0.23	186	31	1078	Other	N/A	N/A	Minor	Common	Benign
chr2	234622294	rs17863790	UGT1A5,UGT1A6,UGT1A7,UGT1A8,UGT1A9,UGT1A10	C	T	PASS	0.23	186	31	1078	Other	N/A	N/A	Minor	Common	Benign
chr2	234622302		UGT1A5,UGT1A6,UGT1A7,UGT1A8,UGT1A9,UGT1A10	A	T	PASS	0.001842	2	0	1086	Missense	0 of 6 Predicted as Damaging	Benign	Minor	Rare	Benign
chr2	234622310	rs17862867	UGT1A5,UGT1A6,UGT1A7,UGT1A8,UGT1A9,UGT1A10	C	T	PASS	0.23	186	31	1078	Missense	0 of 6 Predicted as Damaging	Benign	Minor	Common	Benign
chr2	234622379	rs2012736	UGT1A5,UGT1A6,UGT1A7,UGT1A8,UGT1A9,UGT1A10	C	A	PASS	0.176	122	27	1000	Missense	0 of 6 Predicted as Damaging	Benign	Minor	Common	Benign
chr2	234622382	rs17862868	UGT1A5,UGT1A6,UGT1A7,UGT1A8,UGT1A9,UGT1A10	G	C	PASS	0.176	122	27	1000	Missense	0 of 6 Predicted as Damaging	Benign	Minor	Common	Benign
chr2	234622412	rs3892170	UGT1A5,UGT1A6,UGT1A7,UGT1A8,UGT1A9,UGT1A10	G	C	VQSRTrancheSNP99.90to100.00	0.147	103	14	894	ND	ND	ND	ND	ND	ND
chr2	234622420	rs17862869	UGT1A5,UGT1A6,UGT1A7,UGT1A8,UGT1A9,UGT1A10	T	C	VQSRTrancheSNP99.90to100.00	0.147	103	14	894	ND	ND	ND	ND	ND	ND
chr2	234622424	rs1288878856	UGT1A5,UGT1A6,UGT1A7,UGT1A8,UGT1A9,UGT1A10	A	G	PASS	0.0009398	1	0	1064	Missense	2 of 6 Predicted as Damaging	Benign	Minor	Rare	Benign
chr2	234622429	rs2012734	UGT1A5,UGT1A6,UGT1A7,UGT1A8,UGT1A9,UGT1A10	T	C	PASS	0.26	167	30	872	Other	N/A	N/A	Minor	Common	Benign
chr2	234627474	rs137930413	UGT1A4,UGT1A5,UGT1A6,UGT1A7,UGT1A8,UGT1A9,UGT1A10	G	C	PASS	0.001825	2	0	1096	Missense	0 of 6 Predicted as Damaging	Benign	Minor	Rare	Benign
chr2	234627497	rs3892221	UGT1A4,UGT1A5,UGT1A6,UGT1A7,UGT1A8,UGT1A9,UGT1A10	C	T	PASS	0.0009141	1	0	1094	Missense	0 of 6 Predicted as Damaging	Benign	Minor	Rare	Benign
chr2	234627498	rs149314940	UGT1A4,UGT1A5,UGT1A6,UGT1A7,UGT1A8,UGT1A9,UGT1A10	G	A	PASS	0.001828	2	0	1094	Missense	0 of 6 Predicted as Damaging	Benign	Minor	Rare	Benign
chr2	234627603		UGT1A4,UGT1A5,UGT1A6,UGT1A7,UGT1A8,UGT1A9,UGT1A10	A	G	PASS	0.0009191	1	0	1088	Missense	0 of 6 Predicted as Damaging	Benign	Minor	Rare	Benign
chr2	234627608	rs2011425	UGT1A4,UGT1A5,UGT1A6,UGT1A7,UGT1A8,UGT1A9,UGT1A10	T	G	PASS	0.157	135	14	1038	Missense	0 of 6 Predicted as Damaging	Benign	Minor	Common	Benign
chr2	234627616	rs45510694	UGT1A4,UGT1A5,UGT1A6,UGT1A7,UGT1A8,UGT1A9,UGT1A10	G	C	PASS	0.0009259	1	0	1080	Missense	2 of 6 Predicted as Damaging	Benign	Minor	Rare	Benign
chr2	234627634	rs144275831	UGT1A4,UGT1A5,UGT1A6,UGT1A7,UGT1A8,UGT1A9,UGT1A10	C	A	PASS	0.0009191	1	0	1088	Missense	4 of 6 Predicted as Damaging	Probably damaging	Minor	Rare	Deleterious missense
chr2	234627639	rs141408391	UGT1A4,UGT1A5,UGT1A6,UGT1A7,UGT1A8,UGT1A9,UGT1A10	C	T	PASS	0.006434	7	0	1088	Missense	0 of 6 Predicted as Damaging	Benign	Minor	Rare	Benign
chr2	234627685	rs201935850	UGT1A4,UGT1A5,UGT1A6,UGT1A7,UGT1A8,UGT1A9,UGT1A10	A	C	PASS	0.0009124	1	0	1096	Missense	0 of 6 Predicted as Damaging	Benign	Minor	Rare	Benign
chr2	234627695	rs544702876	UGT1A4,UGT1A5,UGT1A6,UGT1A7,UGT1A8,UGT1A9,UGT1A10	C	G	PASS	0.00365	4	0	1096	Missense	1 of 6 Predicted as Damaging	Probably damaging	Minor	Rare	Benign
chr2	234627701	rs150934066	UGT1A4,UGT1A5,UGT1A6,UGT1A7,UGT1A8,UGT1A9,UGT1A10	G	A	PASS	0.0009124	1	0	1096	Missense	0 of 6 Predicted as Damaging	Benign	Minor	Rare	Benign
chr2	234627740	rs376370143	UGT1A4,UGT1A5,UGT1A6,UGT1A7,UGT1A8,UGT1A9,UGT1A10	G	A	PASS	0.001825	2	0	1096	Missense	0 of 6 Predicted as Damaging	Benign	Minor	Rare	Benign
chr2	234627780	rs566867363	UGT1A4,UGT1A5,UGT1A6,UGT1A7,UGT1A8,UGT1A9,UGT1A10	A	G	PASS	0.0009058	1	0	1104	Missense	1 of 6 Predicted as Damaging	Probably damaging	Minor	Rare	Benign
chr2	234627914	rs12468274	UGT1A4,UGT1A5,UGT1A6,UGT1A7,UGT1A8,UGT1A9,UGT1A10	T	C	PASS	0.222	186	25	1062	Other	N/A	N/A	Minor	Common	Benign
chr2	234627937	rs2011404	UGT1A4,UGT1A5,UGT1A6,UGT1A7,UGT1A8,UGT1A9,UGT1A10	T	C	PASS	0.938	58	467	1058	Other	N/A	N/A	Major	Common	Benign
chr2	234627992	rs45540231	UGT1A4,UGT1A5,UGT1A6,UGT1A7,UGT1A8,UGT1A9,UGT1A10	A	T	PASS	0.0009416	1	0	1062	Missense	1 of 6 Predicted as Damaging	Possibly damaging	Minor	Rare	Benign
chr2	234628189	rs756254321	UGT1A4,UGT1A5,UGT1A6,UGT1A7,UGT1A8,UGT1A9,UGT1A10	A	G	PASS	0.0009174	1	0	1090	Other	N/A	N/A	Minor	Rare	Benign
chr2	234628270	rs3732217	UGT1A4,UGT1A5,UGT1A6,UGT1A7,UGT1A8,UGT1A9,UGT1A10	G	A	PASS	0.222	186	27	1080	Other	N/A	N/A	Minor	Common	Benign
chr2	234628286	rs560127147	UGT1A4,UGT1A5,UGT1A6,UGT1A7,UGT1A8,UGT1A9,UGT1A10	G	T	PASS	0.001835	2	0	1090	Missense	5 of 6 Predicted as Damaging	Possibly damaging	Minor	Rare	Deleterious missense
chr2	234637789	rs28898617	UGT1A3,UGT1A4,UGT1A5,UGT1A6,UGT1A7,UGT1A8,UGT1A9,UGT1A10	A	G	PASS	0.021	21	1	1070	Missense	0 of 6 Predicted as Damaging	Benign	Minor	Common	Benign
chr2	234637801	rs754518469	UGT1A3,UGT1A4,UGT1A5,UGT1A6,UGT1A7,UGT1A8,UGT1A9,UGT1A10	C	T	PASS	0.002804	3	0	1070	Missense	0 of 6 Predicted as Damaging	Benign	Minor	Rare	Benign
chr2	234637803	rs3821242	UGT1A3,UGT1A4,UGT1A5,UGT1A6,UGT1A7,UGT1A8,UGT1A9,UGT1A10	T	C	PASS	0.344	224	72	1070	Missense	0 of 6 Predicted as Damaging	Benign	Minor	Common	Benign
chr2	234637853	rs6706232	UGT1A3,UGT1A4,UGT1A5,UGT1A6,UGT1A7,UGT1A8,UGT1A9,UGT1A10	G	A	PASS	0.346	225	72	1068	Other	N/A	N/A	Minor	Common	Benign
chr2	234637905	rs45625338	UGT1A3,UGT1A4,UGT1A5,UGT1A6,UGT1A7,UGT1A8,UGT1A9,UGT1A10	C	T	PASS	0.002804	3	0	1070	Missense	4 of 6 Predicted as Damaging	Probably damaging	Minor	Rare	Deleterious missense
chr2	234637912	rs6431625	UGT1A3,UGT1A4,UGT1A5,UGT1A6,UGT1A7,UGT1A8,UGT1A9,UGT1A10	T	C	PASS	0.124	113	10	1070	Missense	0 of 6 Predicted as Damaging	Benign	Minor	Common	Benign
chr2	234637917	rs45595237	UGT1A3,UGT1A4,UGT1A5,UGT1A6,UGT1A7,UGT1A8,UGT1A9,UGT1A10	C	T	PASS	0.0009363	1	0	1068	Missense	3 of 6 Predicted as Damaging	Possibly damaging	Minor	Rare	Benign
chr2	234637921		UGT1A3,UGT1A4,UGT1A5,UGT1A6,UGT1A7,UGT1A8,UGT1A9,UGT1A10	A	G	PASS	0.0009346	1	0	1070	Missense	4 of 6 Predicted as Damaging	Possibly damaging	Minor	Rare	Deleterious missense
chr2	234638057		UGT1A3,UGT1A4,UGT1A5,UGT1A6,UGT1A7,UGT1A8,UGT1A9,UGT1A10	C	CTCTGA	VQSRTrancheINDEL99.90to100.00	0.0009242	1	0	1082	ND	ND	ND	ND	ND	ND
chr2	234638058		UGT1A3,UGT1A4,UGT1A5,UGT1A6,UGT1A7,UGT1A8,UGT1A9,UGT1A10	CA	C	VQSRTrancheINDEL99.90to100.00	0.0009259	1	0	1080	ND	ND	ND	ND	ND	ND
chr2	234638061	rs914222718	UGT1A3,UGT1A4,UGT1A5,UGT1A6,UGT1A7,UGT1A8,UGT1A9,UGT1A10	A	G	VQSRTrancheSNP99.90to100.00	0.001848	2	0	1082	ND	ND	ND	ND	ND	ND
chr2	234638243	rs375083511	UGT1A3,UGT1A4,UGT1A5,UGT1A6,UGT1A7,UGT1A8,UGT1A9,UGT1A10	C	T	PASS	0.00647	7	0	1082	Other	N/A	N/A	Minor	Rare	Benign
chr2	234638249	rs7574296	UGT1A3,UGT1A4,UGT1A5,UGT1A6,UGT1A7,UGT1A8,UGT1A9,UGT1A10	A	G	PASS	0.351	230	75	1082	Other	N/A	N/A	Minor	Common	Benign
chr2	234638282	rs45586035	UGT1A3,UGT1A4,UGT1A5,UGT1A6,UGT1A7,UGT1A8,UGT1A9,UGT1A10	G	GT	VQSRTrancheINDEL99.90to100.00	0.0009311	1	0	1074	ND	ND	ND	ND	ND	ND
chr2	234638545	rs780527869	UGT1A3,UGT1A4,UGT1A5,UGT1A6,UGT1A7,UGT1A8,UGT1A9,UGT1A10	G	A	PASS	0.0009158	1	0	1092	Missense	5 of 6 Predicted as Damaging	Probably damaging	Minor	Rare	Deleterious missense
chr2	234638580	rs45449995	UGT1A3,UGT1A4,UGT1A5,UGT1A6,UGT1A7,UGT1A8,UGT1A9,UGT1A10	A	G	PASS	0.001832	2	0	1092	Missense	5 of 6 Predicted as Damaging	Possibly damaging	Minor	Rare	Deleterious missense
chr2	234638599	rs371021401	UGT1A3,UGT1A4,UGT1A5,UGT1A6,UGT1A7,UGT1A8,UGT1A9,UGT1A10	T	C	PASS	0.0009158	1	0	1092	Missense	5 of 6 Predicted as Damaging	Probably damaging	Minor	Rare	Deleterious missense
chr2	234638627	rs747249815	UGT1A3,UGT1A4,UGT1A5,UGT1A6,UGT1A7,UGT1A8,UGT1A9,UGT1A10	G	A	PASS	0.001835	2	0	1090	Other	N/A	N/A	Minor	Rare	Benign
chr2	234668965	rs201984525	UGT1A1,UGT1A3,UGT1A4,UGT1A5,UGT1A6,UGT1A7,UGT1A8,UGT1A9,UGT1A10	T	C	PASS	0.001815	0	1	1102	Missense	2 of 6 Predicted as Damaging	Benign	Minor	Rare	Benign
chr2	234668970		UGT1A1,UGT1A3,UGT1A4,UGT1A5,UGT1A6,UGT1A7,UGT1A8,UGT1A9,UGT1A10	C	T	PASS	0.0009074	1	0	1102	Other	N/A	N/A	Minor	Rare	Benign
chr2	234669114		UGT1A1,UGT1A3,UGT1A4,UGT1A5,UGT1A6,UGT1A7,UGT1A8,UGT1A9,UGT1A10	G	A	PASS	0.0009294	1	0	1076	Missense	2 of 6 Predicted as Damaging	Benign	Minor	Rare	Benign
chr2	234669144	rs4148323	UGT1A1,UGT1A3,UGT1A4,UGT1A5,UGT1A6,UGT1A7,UGT1A8,UGT1A9,UGT1A10	G	A	PASS	0.03	31	1	1086	Missense	2 of 6 Predicted as Damaging	Possibly damaging	Minor	Common	Benign
chr2	234669502		UGT1A1,UGT1A3,UGT1A4,UGT1A5,UGT1A6,UGT1A7,UGT1A8,UGT1A9,UGT1A10	T	C	PASS	0.0009242	1	0	1082	Missense	0 of 6 Predicted as Damaging	Benign	Minor	Rare	Benign
chr2	234669593		UGT1A1,UGT1A3,UGT1A4,UGT1A5,UGT1A6,UGT1A7,UGT1A8,UGT1A9,UGT1A10	C	T	PASS	0.001848	2	0	1082	Other	N/A	N/A	Minor	Rare	Benign
chr2	234669619	rs35350960	UGT1A1,UGT1A3,UGT1A4,UGT1A5,UGT1A6,UGT1A7,UGT1A8,UGT1A9,UGT1A10	C	A	PASS	0.057	57	2	1068	Missense	1 of 6 Predicted as Damaging	Possibly damaging	Minor	Common	Benign
chr2	234676570		UGT1A1,UGT1A3,UGT1A4,UGT1A5,UGT1A6,UGT1A7,UGT1A8,UGT1A9,UGT1A10	A	C	PASS	0.001873	2	0	1068	Missense	5 of 6 Predicted as Damaging	Probably damaging	Minor	Rare	Deleterious missense
chr2	234676872	rs34946978	UGT1A1,UGT1A3,UGT1A4,UGT1A5,UGT1A6,UGT1A7,UGT1A8,UGT1A9,UGT1A10	C	T	PASS	0.002799	3	0	1072	Missense	5 of 6 Predicted as Damaging	Probably damaging	Minor	Rare	Deleterious missense
chr2	234676975		UGT1A1,UGT1A3,UGT1A4,UGT1A5,UGT1A6,UGT1A7,UGT1A8,UGT1A9,UGT1A10	G	A	PASS	0.0009311	1	0	1074	Missense	4 of 6 Predicted as Damaging	Probably damaging	Minor	Rare	Deleterious missense
chr2	234677015	rs1156645272	UGT1A1,UGT1A3,UGT1A4,UGT1A5,UGT1A6,UGT1A7,UGT1A8,UGT1A9,UGT1A10	A	T	PASS	0.002793	3	0	1074	Missense	0 of 6 Predicted as Damaging	Benign	Minor	Rare	Benign
chr2	234681026	rs566674185	UGT1A1,UGT1A3,UGT1A4,UGT1A5,UGT1A6,UGT1A7,UGT1A8,UGT1A9,UGT1A10	C	T	PASS	0.00365	4	0	1096	Missense	5 of 6 Predicted as Damaging	Probably damaging	Minor	Rare	Deleterious missense
chr2	234681062	rs371183955	UGT1A1,UGT1A3,UGT1A4,UGT1A5,UGT1A6,UGT1A7,UGT1A8,UGT1A9,UGT1A10	C	T	PASS	0.004562	5	0	1096	Missense	3 of 6 Predicted as Damaging	Probably damaging	Minor	Rare	Benign
chr2	234681063		UGT1A1,UGT1A3,UGT1A4,UGT1A5,UGT1A6,UGT1A7,UGT1A8,UGT1A9,UGT1A10	A	G	PASS	0.0009124	1	0	1096	Missense	5 of 6 Predicted as Damaging	Probably damaging	Minor	Rare	Deleterious missense
chr3	121615253	rs371934673	SLC15A2	A	G	PASS	0.0009381	1	0	1066	Missense	1 of 6 Predicted as Damaging	Benign	Minor	Rare	Benign
chr3	121615287		SLC15A2	C	T	PASS	0.0009381	1	0	1066	Missense	2 of 6 Predicted as Damaging	Benign	Minor	Rare	Benign
chr3	121616310		SLC15A2	G	A	PASS	0.001873	0	1	1068	Missense	2 of 6 Predicted as Damaging	Benign	Minor	Rare	Benign
chr3	121616313		SLC15A2	G	A	PASS	0.0009363	1	0	1068	Missense	5 of 6 Predicted as Damaging	Probably damaging	Minor	Rare	Deleterious missense
chr3	121616330		SLC15A2	C	T	PASS	0.0009363	1	0	1068	Missense	4 of 6 Predicted as Damaging	Probably damaging	Minor	Rare	Deleterious missense
chr3	121616348		SLC15A2	A	G	PASS	0.0009363	1	0	1068	Missense	2 of 6 Predicted as Damaging	Benign	Minor	Rare	Benign
chr3	121616368		SLC15A2	A	T	PASS	0.0009363	1	0	1068	Other	N/A	N/A	Minor	Rare	Benign
chr3	121630454		SLC15A2	T	A	PASS	0.0009381	1	0	1066	Other	N/A	N/A	Minor	Rare	Benign
chr3	121631898	rs1159535924	SLC15A2	A	G	PASS	0.0009058	1	0	1104	Missense	4 of 6 Predicted as Damaging	Probably damaging	Minor	Rare	Deleterious missense
chr3	121641641		SLC15A2	T	C	PASS	0.0009242	1	0	1082	Missense	3 of 6 Predicted as Damaging	Possibly damaging	Minor	Rare	Benign
chr3	121641678		SLC15A2	C	T	PASS	0.0009225	1	0	1084	Other	N/A	N/A	Minor	Rare	Benign
chr3	121641693	rs2293616	SLC15A2	G	A	PASS	0.494	282	126	1082	Other	N/A	N/A	Minor	Common	Benign
chr3	121641703		SLC15A2	T	C	PASS	0.001842	2	0	1086	Missense	4 of 6 Predicted as Damaging	Probably damaging	Minor	Rare	Deleterious missense
chr3	121641950	rs763280240	SLC15A2	A	G	PASS	0.0009242	1	0	1082	Missense	3 of 6 Predicted as Damaging	Probably damaging	Minor	Rare	Benign
chr3	121643804	rs2257212	SLC15A2	C	T	PASS	0.493	276	126	1070	Missense	1 of 6 Predicted as Damaging	Benign	Minor	Common	Benign
chr3	121643819		SLC15A2	T	C	PASS	0.001866	0	1	1072	Missense	2 of 6 Predicted as Damaging	Benign	Minor	Rare	Benign
chr3	121646641	rs1143670	SLC15A2	A	G	PASS	0.495	275	125	1060	Other	N/A	N/A	Minor	Common	Benign
chr3	121647286	rs1143671	SLC15A2	C	T	PASS	0.492	277	122	1058	Missense	3 of 6 Predicted as Damaging	Possibly damaging	Minor	Common	Benign
chr3	121647396	rs144786366	SLC15A2	C	T	PASS	0.041	43	0	1058	Other	N/A	N/A	Minor	Common	Benign
chr3	121647881		SLC15A2	ACTTCCACCTGAAATATCAC	A	VQSRTrancheINDEL99.90to100.00	0.0009416	1	0	1062	ND	ND	ND	ND	ND	ND
chr3	121647932		SLC15A2	A	C	PASS	0.0009328	1	0	1072	Missense	1 of 6 Predicted as Damaging	Benign	Minor	Rare	Benign
chr3	121648168	rs1143672	SLC15A2	G	A	PASS	0.497	277	127	1068	Missense	0 of 6 Predicted as Damaging	Benign	Minor	Common	Benign
chr3	121650534		SLC15A2	T	A	PASS	0.0009363	1	0	1068	Missense	2 of 6 Predicted as Damaging	Benign	Minor	Rare	Benign
chr3	121650562	rs1576689722	SLC15A2	T	C	PASS	0.0009363	1	0	1068	Missense	5 of 6 Predicted as Damaging	Probably damaging	Minor	Rare	Deleterious missense
chr3	121659307	rs749208604	SLC15A2	T	C	PASS	0.003774	4	0	1060	Missense	3 of 6 Predicted as Damaging	Benign	Minor	Rare	Benign
chr3	121659686		SLC15A2	A	T	PASS	0.0009416	1	0	1062	Missense	4 of 6 Predicted as Damaging	Probably damaging	Minor	Rare	Deleterious missense
chr4	69962449	rs12233719	UGT2B7	G	T	PASS	0.084	84	3	1076	Missense	0 of 6 Predicted as Damaging	Benign	Minor	Common	Benign
chr4	69962572	rs373954369	UGT2B7	G	A	PASS	0.0009328	1	0	1072	Missense	0 of 6 Predicted as Damaging	Benign	Minor	Rare	Benign
chr4	69962603	rs1428608495	UGT2B7	T	C	PASS	0.0009328	1	0	1072	Missense	0 of 6 Predicted as Damaging	Benign	Minor	Rare	Benign
chr4	69962610	rs28365063	UGT2B7	A	G	PASS	0.238	213	20	1064	Other	N/A	N/A	Minor	Common	Benign
chr4	69962677	rs760454742	UGT2B7	G	A	VQSRTrancheSNP99.90to100.00	0.0009208	1	0	1086	ND	ND	ND	ND	ND	ND
chr4	69962879		UGT2B7	T	C	PASS	0.0009328	1	0	1072	Missense	0 of 6 Predicted as Damaging	Benign	Minor	Rare	Benign
chr4	69964271	rs28365062	UGT2B7	A	G	PASS	0.048	51	0	1058	Other	N/A	N/A	Minor	Common	Benign
chr4	69964299		UGT2B7	G	T	PASS	0.0009452	1	0	1058	Missense	1 of 6 Predicted as Damaging	Benign	Minor	Rare	Benign
chr4	69964337	rs7438284	UGT2B7	A	T	PASS	0.666	241	232	1058	Other	N/A	N/A	Major	Common	Benign
chr4	69964338	rs7439366	UGT2B7	T	C	PASS	0.666	241	232	1058	Missense	0 of 6 Predicted as Damaging	Benign	Major	Common	Benign
chr4	69964391	rs34661811	UGT2B7	C	A	PASS	0.00189	2	0	1058	Other	N/A	N/A	Minor	Rare	Benign
chr4	69968530	rs775959265	UGT2B7	G	A	PASS	0.0009208	1	0	1086	Missense	1 of 6 Predicted as Damaging	Benign	Minor	Rare	Benign
chr4	69968545	rs1486178827	UGT2B7	G	A	PASS	0.001842	2	0	1086	Other	N/A	N/A	Minor	Rare	Benign
chr4	69968572		UGT2B7	G	GA	VQSRTrancheINDEL99.90to100.00	0.0009208	1	0	1086	ND	ND	ND	ND	ND	ND
chr4	69968576		UGT2B7	T	C	PASS	0.0009208	1	0	1086	Missense	4 of 6 Predicted as Damaging	Probably damaging	Minor	Rare	Deleterious missense
chr4	69972949	rs4292394	UGT2B7	C	G	PASS	0.667	244	237	1076	Other	N/A	N/A	Major	Common	Benign
chr4	69972952	rs4348159	UGT2B7	C	T	PASS	0.047	51	0	1078	Other	N/A	N/A	Minor	Common	Benign
chr4	69973921	rs57913007	UGT2B7	C	T	PASS	0.001852	2	0	1080	Other	N/A	N/A	Minor	Rare	Benign
chr4	69974034		UGT2B7	A	G	PASS	0.0009259	1	0	1080	Missense	5 of 6 Predicted as Damaging	Probably damaging	Minor	Rare	Deleterious missense
chr4	69978213		UGT2B7	A	G	PASS	0.0009242	1	0	1082	Missense	2 of 6 Predicted as Damaging	Benign	Minor	Rare	Benign
chr4	69978294	rs569354249	UGT2B7	G	A	PASS	0.0009242	1	0	1082	Missense	4 of 6 Predicted as Damaging	Probably damaging	Minor	Rare	Deleterious missense
chr4	69978350		UGT2B7	T	C	PASS	0.001848	0	1	1082	Missense	5 of 6 Predicted as Damaging	Possibly damaging	Minor	Rare	Deleterious missense
chr4	69978387		UGT2B7	T	C	PASS	0.001848	0	1	1082	Missense	0 of 6 Predicted as Damaging	Benign	Minor	Rare	Benign
chr4	69978439	rs1250607190	UGT2B7	G	A	PASS	0.0009242	1	0	1082	Other	N/A	N/A	Minor	Rare	Benign
chr4	70709883	rs374333738	SULT1E1	T	C	PASS	0.002793	3	0	1074	Other	N/A	N/A	Minor	Rare	Benign
chr4	70709919	rs546191623	SULT1E1	G	A	PASS	0.0009311	1	0	1074	Other	N/A	N/A	Minor	Rare	Benign
chr4	70710028		SULT1E1	T	C	PASS	0.0009311	1	0	1074	Missense	0 of 6 Predicted as Damaging	Benign	Minor	Rare	Benign
chr4	70715206	rs201072711	SULT1E1	G	C	PASS	0.008443	9	0	1066	Missense	5 of 6 Predicted as Damaging	Probably damaging	Minor	Rare	Deleterious missense
chr4	70715254		SULT1E1	C	T	PASS	0.0009381	1	0	1066	Missense	5 of 6 Predicted as Damaging	Probably damaging	Minor	Rare	Deleterious missense
chr4	70715265	rs774700339	SULT1E1	C	T	PASS	0.0009381	1	0	1066	Missense	5 of 6 Predicted as Damaging	Probably damaging	Minor	Rare	Deleterious missense
chr4	70715273		SULT1E1	A	G	PASS	0.0009381	1	0	1066	Other	N/A	N/A	Minor	Rare	Benign
chr4	70720022	rs781100262	SULT1E1	T	G	PASS	0.004699	5	0	1064	Missense	2 of 6 Predicted as Damaging	Benign	Minor	Rare	Benign
chr4	89013496	rs34783571	ABCG2	C	T	PASS	0.0009328	1	0	1072	Missense	3 of 6 Predicted as Damaging	Benign	Minor	Rare	Benign
chr4	89016686	rs548254708	ABCG2	G	A	PASS	0.0009452	1	0	1058	LoF	2 of 6 Predicted as Damaging	N/A	Minor	Rare	LoF
chr4	89018695		ABCG2	T	C	PASS	0.0009242	1	0	1082	Other	N/A	N/A	Minor	Rare	Benign
chr4	89020490	rs757974423	ABCG2	A	G	PASS	0.00188	0	1	1064	Missense	0 of 6 Predicted as Damaging	Benign	Minor	Rare	Benign
chr4	89022455	rs750568956	ABCG2	A	G	PASS	0.0009488	1	0	1054	Missense	3 of 6 Predicted as Damaging	Benign	Minor	Rare	Benign
chr4	89034483	rs1239649265	ABCG2	A	C	PASS	0.002773	3	0	1082	Missense	3 of 6 Predicted as Damaging	Benign	Minor	Rare	Benign
chr4	89034551	rs35622453	ABCG2	C	T	PASS	0.0009259	1	0	1080	Other	N/A	N/A	Minor	Rare	Benign
chr4	89034567	rs750972998	ABCG2	ATCT	A	PASS	0.0009242	1	0	1082	Missense	N/A	N/A	Minor	Rare	Benign
chr4	89034578		ABCG2	CT	C	VQSRTrancheINDEL99.90to100.00	0.0009242	1	0	1082	ND	ND	ND	ND	ND	ND
chr4	89034602		ABCG2	T	A	PASS	0.001852	0	1	1080	Missense	6 of 6 Predicted as Damaging	Possibly damaging	Minor	Rare	Deleterious missense
chr4	89034627		ABCG2	A	G	PASS	0.0009242	1	0	1082	Missense	3 of 6 Predicted as Damaging	Benign	Minor	Rare	Benign
chr4	89039383		ABCG2	A	G	PASS	0.003697	2	1	1082	Missense	4 of 6 Predicted as Damaging	Probably damaging	Minor	Rare	Deleterious missense
chr4	89052253		ABCG2	A	G	PASS	0.001862	0	1	1074	Missense	4 of 6 Predicted as Damaging	Benign	Minor	Rare	Benign
chr4	89052260		ABCG2	T	C	PASS	0.0009311	1	0	1074	Missense	2 of 6 Predicted as Damaging	Benign	Minor	Rare	Benign
chr4	89052265	rs528655917	ABCG2	C	T	PASS	0.0009311	1	0	1074	Missense	5 of 6 Predicted as Damaging	Possibly damaging	Minor	Rare	Deleterious missense
chr4	89052267		ABCG2	T	C	PASS	0.0009311	1	0	1074	Other	N/A	N/A	Minor	Rare	Benign
chr4	89052323	rs2231142	ABCG2	G	T	PASS	0.293	213	51	1074	Missense	2 of 6 Predicted as Damaging	Benign	Minor	Common	Benign
chr4	89052335		ABCG2	T	A	PASS	0.0009311	1	0	1074	LoF	2 of 6 Predicted as Damaging	N/A	Minor	Rare	LoF
chr4	89052361	rs149106245	ABCG2	T	A	PASS	0.0009311	1	0	1074	Missense	5 of 6 Predicted as Damaging	Probably damaging	Minor	Rare	Deleterious missense
chr4	89060989		ABCG2	T	C	PASS	0.000947	1	0	1056	Other	N/A	N/A	Minor	Rare	Benign
chr4	89061114	rs2231137	ABCG2	C	T	PASS	0.384	224	91	1056	Missense	1 of 6 Predicted as Damaging	Benign	Minor	Common	Benign
chr5	131630673		SLC22A4	G	GCCTC	VQSRTrancheINDEL99.90to100.00	0.006667	7	0	1050	ND	ND	ND	ND	ND	ND
chr5	131630675		SLC22A4	C	CTGTACAA	VQSRTrancheINDEL99.90to100.00	0.006667	7	0	1050	ND	ND	ND	ND	ND	ND
chr5	131630692		SLC22A4	T	C	PASS	0.001905	2	0	1050	Missense	3 of 6 Predicted as Damaging	Benign	Minor	Rare	Benign
chr5	131647925	rs11568511	SLC22A4	C	T	PASS	0.0009346	1	0	1070	Other	N/A	N/A	Minor	Rare	Benign
chr5	131647926	rs141478353	SLC22A4	G	A	PASS	0.002804	3	0	1070	Missense	6 of 6 Predicted as Damaging	Probably damaging	Minor	Rare	Deleterious missense
chr5	131649381		SLC22A4	T	C	PASS	0.0009363	1	0	1068	Missense	0 of 6 Predicted as Damaging	Benign	Minor	Rare	Benign
chr5	131649407		SLC22A4	T	C	PASS	0.0009363	1	0	1068	Missense	2 of 6 Predicted as Damaging	Benign	Minor	Rare	Benign
chr5	131657946	rs541967934	SLC22A4	T	A	PASS	0.0009363	1	0	1068	Missense	5 of 6 Predicted as Damaging	Possibly damaging	Minor	Rare	Deleterious missense
chr5	131663043		SLC22A4	G	A	PASS	0.002814	3	0	1066	Missense	5 of 6 Predicted as Damaging	Probably damaging	Minor	Rare	Deleterious missense
chr5	131663062	rs272893	SLC22A4	T	C	PASS	0.362	258	64	1066	Missense	1 of 6 Predicted as Damaging	Benign	Minor	Common	Benign
chr5	131667478		SLC22A4	T	C	PASS	0.0009381	1	0	1066	Other	N/A	N/A	Minor	Rare	Benign
chr5	131670503	rs1239439300	SLC22A4	T	C	PASS	0.0009381	1	0	1066	Missense	2 of 6 Predicted as Damaging	Benign	Minor	Rare	Benign
chr5	131670546	rs272879	SLC22A4	C	G	PASS	0.326	247	50	1066	Other	N/A	N/A	Minor	Common	Benign
chr5	131671599	rs193043140	SLC22A4	G	A	PASS	0.05	46	4	1070	Other	N/A	N/A	Minor	Common	Benign
chr5	131676306	rs753255483	SLC22A4	T	C	PASS	0.0009506	1	0	1052	Missense	3 of 6 Predicted as Damaging	Benign	Minor	Rare	Benign
chr5	131676320	rs1050152	SLC22A4	C	T	PASS	0.009506	10	0	1052	Missense	0 of 6 Predicted as Damaging	Benign	Minor	Rare	Benign
chr5	131676326	rs72552721	SLC22A4	CT	C	VQSRTrancheINDEL99.90to100.00	0.004753	5	0	1052	ND	ND	ND	ND	ND	ND
chr5	131705785		SLC22A5	T	C	PASS	0.001852	2	0	1080	Missense	6 of 6 Predicted as Damaging	Possibly damaging	Minor	Rare	Deleterious missense
chr5	131705949	rs2631365	SLC22A5	T	C	PASS	0.673	254	237	1082	Other	N/A	N/A	Major	Common	Benign
chr5	131705964	rs552442289	SLC22A5	G	A	PASS	0.0009174	1	0	1090	Other	N/A	N/A	Minor	Rare	Benign
chr5	131706024	rs1580868397	SLC22A5	T	C	PASS	0.221	238	1	1088	Other	N/A	N/A	Minor	Common	Benign
chr5	131706035	rs762126547	SLC22A5	A	G	PASS	0.0009191	1	0	1088	Missense	5 of 6 Predicted as Damaging	Probably damaging	Minor	Rare	Deleterious missense
chr5	131714079		SLC22A5	G	T	PASS	0.0009363	1	0	1068	Missense	5 of 6 Predicted as Damaging	Probably damaging	Minor	Rare	Deleterious missense
chr5	131719859		SLC22A5	T	C	PASS	0.0009416	1	0	1062	Missense	5 of 6 Predicted as Damaging	Probably damaging	Minor	Rare	Deleterious missense
chr5	131719915		SLC22A5	A	G	PASS	0.0009416	1	0	1062	Missense	3 of 6 Predicted as Damaging	Benign	Minor	Rare	Benign
chr5	131719982	rs386134199	SLC22A5	C	T	PASS	0.0009416	1	0	1062	Missense	5 of 6 Predicted as Damaging	Possibly damaging	Minor	Rare	Deleterious missense
chr5	131721174	rs274558	SLC22A5	A	G	PASS	0.675	250	235	1066	Other	N/A	N/A	Major	Common	Benign
chr5	131721184		SLC22A5	C	G	PASS	0.0009381	1	0	1066	Missense	4 of 6 Predicted as Damaging	Possibly damaging	Minor	Rare	Deleterious missense
chr5	131724676		SLC22A5	A	G	PASS	0.0009141	1	0	1094	Missense	5 of 6 Predicted as Damaging	Possibly damaging	Minor	Rare	Deleterious missense
chr5	131724704	rs150544263	SLC22A5	T	C	PASS	0.006387	7	0	1096	Missense	3 of 6 Predicted as Damaging	Benign	Minor	Rare	Benign
chr5	131724707	rs1280789093	SLC22A5	T	C	PASS	0.0009124	1	0	1096	Missense	2 of 6 Predicted as Damaging	Benign	Minor	Rare	Benign
chr5	131726390	rs1195145988	SLC22A5	T	C	PASS	0.0009381	1	0	1066	Missense	2 of 6 Predicted as Damaging	Benign	Minor	Rare	Benign
chr5	131726444		SLC22A5	T	C	PASS	0.0009381	1	0	1066	Missense	1 of 6 Predicted as Damaging	Benign	Minor	Rare	Benign
chr5	131726539		SLC22A5	G	C	PASS	0.0009381	1	0	1066	Missense	3 of 6 Predicted as Damaging	Benign	Minor	Rare	Benign
chr5	131726568		SLC22A5	CCTT	C	VQSRTrancheINDEL99.90to100.00	0.0009381	1	0	1066	ND	ND	ND	ND	ND	ND
chr5	131728225	rs142355575	SLC22A5	A	G	PASS	0.0009311	1	0	1074	Other	N/A	N/A	Minor	Rare	Benign
chr5	131728274	rs1431433635	SLC22A5	G	A	PASS	0.0009311	1	0	1074	Missense	5 of 6 Predicted as Damaging	Probably damaging	Minor	Rare	Deleterious missense
chr5	131729379	rs377216516	SLC22A5	C	T	PASS	0.0009242	1	0	1082	Missense	5 of 6 Predicted as Damaging	Possibly damaging	Minor	Rare	Deleterious missense
chr5	131729503		SLC22A5	G	C	PASS	0.004621	5	0	1082	Missense	2 of 6 Predicted as Damaging	Benign	Minor	Rare	Benign
chr6	18130918	rs1142345	TPMT	T	C	PASS	0.014	15	0	1074	Missense	5 of 6 Predicted as Damaging	Probably damaging	Minor	Common	Deleterious missense
chr6	18132380		TPMT	T	G	PASS	0.0009158	1	0	1092	Missense	2 of 6 Predicted as Damaging	Benign	Minor	Rare	Benign
chr6	18139214	rs2842934	TPMT	G	A	PASS	0.753	200	297	1054	Other	N/A	N/A	Major	Common	Benign
chr6	18139228	rs1800460	TPMT	C	T	PASS	0.000947	1	0	1056	Missense	4 of 6 Predicted as Damaging	Probably damaging	Minor	Rare	Deleterious missense
chr6	18143907		TPMT	T	C	PASS	0.001855	0	1	1078	Missense	2 of 6 Predicted as Damaging	Benign	Minor	Rare	Benign
chr6	18143915		TPMT	T	C	PASS	0.001855	0	1	1078	Missense	5 of 6 Predicted as Damaging	Probably damaging	Minor	Rare	Deleterious missense
chr6	18148077	rs186214874	TPMT	G	A	PASS	0.000947	1	0	1056	Other	N/A	N/A	Minor	Rare	Benign
chr6	18148133		TPMT	G	T	PASS	0.0009452	1	0	1058	Missense	2 of 6 Predicted as Damaging	Benign	Minor	Rare	Benign
chr6	18148140		TPMT	TAA	T	VQSRTrancheINDEL99.90to100.00	0.00189	2	0	1058	ND	ND	ND	ND	ND	ND
chr6	18148143		TPMT	TA	T	VQSRTrancheINDEL99.90to100.00	0.00189	2	0	1058	ND	ND	ND	ND	ND	ND
chr6	18148145		TPMT	G	T	PASS	0.00189	2	0	1058	Missense	3 of 6 Predicted as Damaging	Possibly damaging	Minor	Rare	Benign
chr6	44197653		SLC29A1	G	A	PASS	0.003795	4	0	1054	Other	N/A	N/A	Minor	Rare	Benign
chr6	44197697		SLC29A1	T	A	PASS	0.0009488	1	0	1054	Missense	5 of 6 Predicted as Damaging	Probably damaging	Minor	Rare	Deleterious missense
chr6	44198178	rs1204783676	SLC29A1	A	G	PASS	0.0009141	1	0	1094	Other	N/A	N/A	Minor	Rare	Benign
chr6	44198194	rs140073112	SLC29A1	G	A	PASS	0.002742	3	0	1094	Missense	4 of 6 Predicted as Damaging	Possibly damaging	Minor	Rare	Deleterious missense
chr6	44198312	rs8187640	SLC29A1	G	A	PASS	0.0009488	1	0	1054	Other	N/A	N/A	Minor	Rare	Benign
chr6	44198333	rs76642036	SLC29A1	C	T	PASS	0.0009488	1	0	1054	Other	N/A	N/A	Minor	Rare	Benign
chr6	44198362	rs45573936	SLC29A1	T	C	PASS	0.0009488	1	0	1054	Missense	5 of 6 Predicted as Damaging	Possibly damaging	Minor	Rare	Deleterious missense
chr6	44199772	rs372644592	SLC29A1	C	T	PASS	0.0009259	1	0	1080	Missense	4 of 6 Predicted as Damaging	Probably damaging	Minor	Rare	Deleterious missense
chr6	44200100	rs1012273436	SLC29A1	T	C	PASS	0.0009294	1	0	1076	Missense	5 of 6 Predicted as Damaging	Probably damaging	Minor	Rare	Deleterious missense
chr6	44201263		SLC29A1	T	C	PASS	0.0009381	1	0	1066	LoF	1 of 6 Predicted as Damaging	N/A	Minor	Rare	LoF
chr6	52656679	rs1051983	GSTA1	C	A	PASS	0.0009259	1	0	1080	Missense	0 of 6 Predicted as Damaging	Benign	Minor	Rare	Benign
chr6	52657698	rs148795539	GSTA1	C	T	PASS	0.0009398	1	0	1064	Missense	5 of 6 Predicted as Damaging	Probably damaging	Minor	Rare	Deleterious missense
chr6	52657700		GSTA1	A	G	PASS	0.00188	0	1	1064	Missense	0 of 6 Predicted as Damaging	Benign	Minor	Rare	Benign
chr6	52657736	rs147931601	GSTA1	C	T	PASS	0.0009398	1	0	1064	Missense	2 of 6 Predicted as Damaging	Possibly damaging	Minor	Rare	Benign
chr6	52658962	rs1051775	GSTA1	T	C	PASS	0.147	137	10	1070	Other	N/A	N/A	Minor	Common	Benign
chr6	52661089		GSTA1	CT	C	VQSRTrancheINDEL99.90to100.00	0.001855	2	0	1078	ND	ND	ND	ND	ND	ND
chr6	52663982	rs772504071	GSTA1	T	C	PASS	0.000947	1	0	1056	Other	N/A	N/A	Minor	Rare	Benign
chr6	52664028	rs202070455	GSTA1	C	T	PASS	0.000947	1	0	1056	Missense	4 of 6 Predicted as Damaging	Benign	Minor	Rare	Benign
chr6	52664051	rs75442307	GSTA1	G	A	PASS	0.014	15	0	1056	Other	N/A	N/A	Minor	Common	Benign
chr6	52664062	rs773694727	GSTA1	C	A	PASS	0.000947	1	0	1056	Missense	0 of 6 Predicted as Damaging	Benign	Minor	Rare	Benign
chr6	160543123	rs1867351	SLC22A1	T	C	PASS	0.316	227	55	1068	Other	N/A	N/A	Minor	Common	Benign
chr6	160543148	rs12208357	SLC22A1	C	T	PASS	0.002799	3	0	1072	Missense	3 of 6 Predicted as Damaging	Probably damaging	Minor	Rare	Benign
chr6	160543205	rs760315741	SLC22A1	G	A	PASS	0.003766	2	1	1062	Missense	0 of 6 Predicted as Damaging	Benign	Minor	Rare	Benign
chr6	160543317	rs200684404	SLC22A1	C	T	PASS	0.0009416	1	0	1062	Missense	5 of 6 Predicted as Damaging	Probably damaging	Minor	Rare	Deleterious missense
chr6	160551170		SLC22A1	A	G	PASS	0.0009363	1	0	1068	Missense	4 of 6 Predicted as Damaging	Possibly damaging	Minor	Rare	Deleterious missense
chr6	160551194	rs778547168	SLC22A1	C	T	PASS	0.001873	2	0	1068	Missense	0 of 6 Predicted as Damaging	Benign	Minor	Rare	Benign
chr6	160551204	rs683369	SLC22A1	G	C	PASS	0.807	158	352	1068	Missense	0 of 6 Predicted as Damaging	Benign	Major	Common	Benign
chr6	160551217	rs201942835	SLC22A1	G	T	PASS	0.0009363	1	0	1068	Missense	1 of 6 Predicted as Damaging	Benign	Minor	Rare	Benign
chr6	160551219		SLC22A1	T	C	PASS	0.001873	0	1	1068	Other	N/A	N/A	Minor	Rare	Benign
chr6	160551226		SLC22A1	T	A	PASS	0.001873	0	1	1068	Missense	4 of 6 Predicted as Damaging	Possibly damaging	Minor	Rare	Deleterious missense
chr6	160553390		SLC22A1	G	A	PASS	0.0009259	1	0	1080	Other	N/A	N/A	Minor	Rare	Benign
chr6	160553418		SLC22A1	A	C	PASS	0.0009259	1	0	1080	Missense	2 of 6 Predicted as Damaging	Benign	Minor	Rare	Benign
chr6	160555137	rs537937675	SLC22A1	C	A	PASS	0.0009363	1	0	1068	Missense	2 of 6 Predicted as Damaging	Possibly damaging	Minor	Rare	Benign
chr6	160557643	rs2282143	SLC22A1	C	T	PASS	0.066	61	5	1072	Missense	5 of 6 Predicted as Damaging	Probably damaging	Minor	Common	Deleterious missense
chr6	160560713		SLC22A1	C	T	PASS	0.0009225	1	0	1084	Missense	5 of 6 Predicted as Damaging	Probably damaging	Minor	Rare	Deleterious missense
chr6	160560779	rs375891889	SLC22A1	G	A	PASS	0.001845	2	0	1084	Missense	5 of 6 Predicted as Damaging	Probably damaging	Minor	Rare	Deleterious missense
chr6	160560781		SLC22A1	A	C	PASS	0.0009225	1	0	1084	Missense	5 of 6 Predicted as Damaging	Probably damaging	Minor	Rare	Deleterious missense
chr6	160560819	rs777687557	SLC22A1	G	A	PASS	0.0009242	1	0	1082	Missense	5 of 6 Predicted as Damaging	Probably damaging	Minor	Rare	Deleterious missense
chr6	160560845	rs628031	SLC22A1	A	G	PASS	0.615	251	203	1068	Missense	0 of 6 Predicted as Damaging	Benign	Major	Common	Benign
chr6	160560846		SLC22A1	T	C	PASS	0.0009225	1	0	1084	Missense	0 of 6 Predicted as Damaging	Benign	Minor	Rare	Benign
chr6	160560880	rs72552763	SLC22A1	CATG	C	PASS	0.009363	10	0	1068	Missense	N/A	N/A	Minor	Rare	Benign
chr6	160560897		SLC22A1	CTGGTAAGT	C	PASS	0.614	253	200	1064	Other	N/A	N/A	Major	Common	Benign
chr6	160564584	rs755331539	SLC22A1	T	C	PASS	0.0009311	1	0	1074	Other	N/A	N/A	Minor	Rare	Benign
chr6	160564600	rs563730043	SLC22A1	T	C	PASS	0.0009311	1	0	1074	Missense	1 of 6 Predicted as Damaging	Benign	Minor	Rare	Benign
chr6	160564668	rs767649773	SLC22A1	C	T	PASS	0.0009311	1	0	1074	Missense	5 of 6 Predicted as Damaging	Probably damaging	Minor	Rare	Deleterious missense
chr6	160575836	rs536418062	SLC22A1	C	T	PASS	0.001862	2	0	1074	Other	N/A	N/A	Minor	Rare	Benign
chr6	160577011	rs41267797	SLC22A1	G	A	PASS	0.004647	5	0	1076	Missense	0 of 6 Predicted as Damaging	Benign	Minor	Rare	Benign
chr6	160577090	rs1283229958	SLC22A1	G	A	PASS	0.0009294	1	0	1076	Missense	2 of 6 Predicted as Damaging	Possibly damaging	Minor	Rare	Benign
chr6	160579548		SLC22A1	AAAAGC	A	VQSRTrancheINDEL99.90to100.00	0.002804	3	0	1070	ND	ND	ND	ND	ND	ND
chr6	160645832	rs316003	SLC22A2	C	T	PASS	0.824	157	360	1064	Other	N/A	N/A	Major	Common	Benign
chr6	160645834	rs140033522	SLC22A2	C	T	PASS	0.00188	2	0	1064	Missense	3 of 6 Predicted as Damaging	Possibly damaging	Minor	Rare	Benign
chr6	160662506	rs545123045	SLC22A2	C	T	PASS	0.001873	0	1	1068	Missense	5 of 6 Predicted as Damaging	Possibly damaging	Minor	Rare	Deleterious missense
chr6	160662567	rs377742189	SLC22A2	G	A	PASS	0.0009363	1	0	1068	Other	N/A	N/A	Minor	Rare	Benign
chr6	160663381	rs1450284484	SLC22A2	T	C	PASS	0.0009276	1	0	1078	Missense	1 of 6 Predicted as Damaging	Benign	Minor	Rare	Benign
chr6	160664688	rs368002099	SLC22A2	C	T	PASS	0.0009398	1	0	1064	Missense	4 of 6 Predicted as Damaging	Probably damaging	Minor	Rare	Deleterious missense
chr6	160664790	rs770726619	SLC22A2	G	C	PASS	0.003759	4	0	1064	Missense	5 of 6 Predicted as Damaging	Possibly damaging	Minor	Rare	Deleterious missense
chr6	160664793		SLC22A2	C	T	PASS	0.0009398	1	0	1064	Missense	5 of 6 Predicted as Damaging	Probably damaging	Minor	Rare	Deleterious missense
chr6	160664814		SLC22A2	T	C	PASS	0.0009398	1	0	1064	Missense	4 of 6 Predicted as Damaging	Possibly damaging	Minor	Rare	Deleterious missense
chr6	160668240		SLC22A2	T	C	PASS	0.001855	0	1	1078	Other	N/A	N/A	Minor	Rare	Benign
chr6	160670280		SLC22A2	A	G	PASS	0.00188	0	1	1064	Other	N/A	N/A	Minor	Rare	Benign
chr6	160670282	rs316019	SLC22A2	A	C	PASS	0.883	112	414	1064	Missense	3 of 6 Predicted as Damaging	Benign	Major	Common	Benign
chr6	160670318	rs762880984	SLC22A2	C	T	PASS	0.00188	2	0	1064	Missense	1 of 6 Predicted as Damaging	Benign	Minor	Rare	Benign
chr6	160671605	rs770669371	SLC22A2	T	C	PASS	0.0009276	1	0	1078	Other	N/A	N/A	Minor	Rare	Benign
chr6	160671650	rs141320073	SLC22A2	C	A	PASS	0.009276	10	0	1078	Other	N/A	N/A	Minor	Rare	Benign
chr6	160671718		SLC22A2	A	T	PASS	0.0009276	1	0	1078	Missense	2 of 6 Predicted as Damaging	Benign	Minor	Rare	Benign
chr6	160671730		SLC22A2	CA	C	VQSRTrancheINDEL99.90to100.00	0.0009276	1	0	1078	ND	ND	ND	ND	ND	ND
chr6	160671732		SLC22A2	A	G	PASS	0.0009276	1	0	1078	Missense	5 of 6 Predicted as Damaging	Probably damaging	Minor	Rare	Deleterious missense
chr6	160677663	rs749436629	SLC22A2	G	A	PASS	0.00188	2	0	1064	Other	N/A	N/A	Minor	Rare	Benign
chr6	160677692	rs369855766	SLC22A2	C	T	PASS	0.0009398	1	0	1064	Missense	0 of 6 Predicted as Damaging	Benign	Minor	Rare	Benign
chr6	160679382		SLC22A2	G	C	PASS	0.0009381	1	0	1066	Other	N/A	N/A	Minor	Rare	Benign
chr6	160679400	rs624249	SLC22A2	C	A	PASS	0.102	93	8	1064	Other	N/A	N/A	Minor	Common	Benign
chr6	160679423	rs1229793943	SLC22A2	G	A	PASS	0.0009381	1	0	1066	Missense	3 of 6 Predicted as Damaging	Possibly damaging	Minor	Rare	Benign
chr6	160679477	rs753326999	SLC22A2	C	T	PASS	0.0009381	1	0	1066	Missense	2 of 6 Predicted as Damaging	Benign	Minor	Rare	Benign
chr6	160679482		SLC22A2	C	T	PASS	0.0009381	1	0	1066	Missense	5 of 6 Predicted as Damaging	Probably damaging	Minor	Rare	Deleterious missense
chr6	160679500		SLC22A2	T	C	PASS	0.0009328	1	0	1072	Missense	4 of 6 Predicted as Damaging	Probably damaging	Minor	Rare	Deleterious missense
chr6	160679559		SLC22A2	G	A	PASS	0.001862	0	1	1074	Other	N/A	N/A	Minor	Rare	Benign
chr6	160679679	rs1327909917	SLC22A2	G	A	PASS	0.027	29	0	1062	Other	N/A	N/A	Minor	Common	Benign
chr6	160679680		SLC22A2	T	C	PASS	0.03	32	0	1060	Missense	3 of 6 Predicted as Damaging	Benign	Minor	Common	Benign
chr6	160679688	rs745431349	SLC22A2	C	A	PASS	0.0009416	1	0	1062	Other	N/A	N/A	Minor	Rare	Benign
chr6	160819029		SLC22A3	A	G	PASS	0.00188	0	1	1064	Missense	1 of 6 Predicted as Damaging	Benign	Minor	Rare	Benign
chr6	160828118	rs76026925	SLC22A3	C	T	PASS	0.009363	10	0	1068	Other	N/A	N/A	Minor	Rare	Benign
chr6	160828151	rs780109445	SLC22A3	C	A	PASS	0.0009363	1	0	1068	Missense	5 of 6 Predicted as Damaging	Probably damaging	Minor	Rare	Deleterious missense
chr6	160828198		SLC22A3	AG	A	VQSRTrancheINDEL99.90to100.00	0.0009363	1	0	1068	ND	ND	ND	ND	ND	ND
chr6	160828205	rs559791831	SLC22A3	G	A	PASS	0.001873	2	0	1068	Other	N/A	N/A	Minor	Rare	Benign
chr6	160828220	rs145268785	SLC22A3	C	T	PASS	0.0009363	1	0	1068	Other	N/A	N/A	Minor	Rare	Benign
chr6	160829804	rs573086930	SLC22A3	G	A	PASS	0.005682	6	0	1056	Other	N/A	N/A	Minor	Rare	Benign
chr6	160831761		SLC22A3	G	A	PASS	0.001883	0	1	1062	LoF	2 of 6 Predicted as Damaging	N/A	Minor	Rare	LoF
chr6	160831807	rs371605518	SLC22A3	G	A	PASS	0.0009416	1	0	1062	Missense	1 of 6 Predicted as Damaging	Benign	Minor	Rare	Benign
chr6	160857900		SLC22A3	T	C	PASS	0.000947	1	0	1056	Missense	4 of 6 Predicted as Damaging	Possibly damaging	Minor	Rare	Deleterious missense
chr6	160858039	rs776498453	SLC22A3	G	A	PASS	0.0009328	1	0	1072	Missense	3 of 6 Predicted as Damaging	Probably damaging	Minor	Rare	Benign
chr6	160858066	rs377738242	SLC22A3	C	T	PASS	0.0009346	1	0	1070	Missense	5 of 6 Predicted as Damaging	Probably damaging	Minor	Rare	Deleterious missense
chr6	160858084	rs374936760	SLC22A3	G	A	PASS	0.005607	6	0	1070	Missense	2 of 6 Predicted as Damaging	Benign	Minor	Rare	Benign
chr6	160858188	rs2292334	SLC22A3	G	A	PASS	0.495	253	138	1068	Other	N/A	N/A	Minor	Common	Benign
chr6	160858230	rs574015405	SLC22A3	G	A	PASS	0.0009346	1	0	1070	Other	N/A	N/A	Minor	Rare	Benign
chr6	160868772	rs375284193	SLC22A3	G	A	PASS	0.001866	0	1	1072	Missense	5 of 6 Predicted as Damaging	Probably damaging	Minor	Rare	Deleterious missense
chr6	160868840	rs774243706	SLC22A3	A	G	PASS	0.001866	0	1	1072	Missense	2 of 6 Predicted as Damaging	Benign	Minor	Rare	Benign
chr6	160872069	rs759510634	SLC22A3	T	C	PASS	0.0009398	1	0	1064	Missense	0 of 6 Predicted as Damaging	Benign	Minor	Rare	Benign
chr7	1024088		CYP2W1	G	A	PASS	0.001898	2	0	1054	Missense	5 of 6 Predicted as Damaging	Probably damaging	Minor	Rare	Deleterious missense
chr7	1024099		CYP2W1	A	T	PASS	0.0009488	1	0	1054	Missense	1 of 6 Predicted as Damaging	Benign	Minor	Rare	Benign
chr7	1024121		CYP2W1	A	G	PASS	0.001898	2	0	1054	Missense	4 of 6 Predicted as Damaging	Possibly damaging	Minor	Rare	Deleterious missense
chr7	1024123		CYP2W1	GC	G	VQSRTrancheINDEL99.90to100.00	0.0009488	1	0	1054	ND	ND	ND	ND	ND	ND
chr7	1024125	rs1005079033	CYP2W1	G	A	PASS	0.0009488	1	0	1054	Other	N/A	N/A	Minor	Rare	Benign
chr7	1024157		CYP2W1	A	G	PASS	0.003795	4	0	1054	Missense	4 of 6 Predicted as Damaging	Possibly damaging	Minor	Rare	Deleterious missense
chr7	1024673	rs141228662	CYP2W1	C	T	PASS	0.009381	8	1	1066	Missense	0 of 6 Predicted as Damaging	Benign	Minor	Rare	Benign
chr7	1024855	rs3735684	CYP2W1	G	A	PASS	0.02	21	0	1076	Missense	0 of 6 Predicted as Damaging	Benign	Minor	Common	Benign
chr7	1026412	rs146145322	CYP2W1	C	T	PASS	0.0009452	1	0	1058	Other	N/A	N/A	Minor	Rare	Benign
chr7	2284235		NUDT1	T	C	PASS	0.0009191	1	0	1088	Missense	5 of 6 Predicted as Damaging	Probably damaging	Minor	Rare	Deleterious missense
chr7	2284259	rs372407158	NUDT1	G	A	PASS	0.0009158	1	0	1092	Missense	0 of 6 Predicted as Damaging	Benign	Minor	Rare	Benign
chr7	2284294	rs774814562	NUDT1	G	A	PASS	0.002747	3	0	1092	Missense	3 of 6 Predicted as Damaging	Possibly damaging	Minor	Rare	Benign
chr7	2289586	rs4866	NUDT1	G	A	PASS	0.02	21	0	1068	Missense	4 of 6 Predicted as Damaging	Probably damaging	Minor	Common	Deleterious missense
chr7	2289624	rs143614396	NUDT1	C	T	PASS	0.0009363	1	0	1068	Other	N/A	N/A	Minor	Rare	Benign
chr7	2289636	rs35932242	NUDT1	C	T	PASS	0.008427	9	0	1068	Other	N/A	N/A	Minor	Rare	Benign
chr7	2290470	rs202044583	NUDT1	G	A	PASS	0.01	11	0	1060	Missense	3 of 6 Predicted as Damaging	Benign	Minor	Common	Benign
chr7	2290482		NUDT1	T	C	PASS	0.0009434	1	0	1060	Missense	5 of 6 Predicted as Damaging	Probably damaging	Minor	Rare	Deleterious missense
chr7	2290522	rs1799832	NUDT1	C	T	PASS	0.078	77	3	1060	Other	N/A	N/A	Minor	Common	Benign
chr7	2290617	rs114380492	NUDT1	G	A	PASS	0.00283	3	0	1060	Missense	0 of 6 Predicted as Damaging	Benign	Minor	Rare	Benign
chr7	2290619	rs139949371	NUDT1	G	A	PASS	0.0009434	1	0	1060	Missense	3 of 6 Predicted as Damaging	Benign	Minor	Rare	Benign
chr7	2290635		NUDT1	A	T	PASS	0.0009434	1	0	1060	LoF	0 of 6 Predicted as Damaging	N/A	Minor	Rare	LoF
chr7	75583325	rs10262966	POR	A	G	PASS	0.012	13	0	1088	Other	N/A	N/A	Minor	Common	Benign
chr7	75583382		POR	T	C	PASS	0.0009174	1	0	1090	Other	N/A	N/A	Minor	Rare	Benign
chr7	75583397	rs41295381	POR	G	A	PASS	0.001835	2	0	1090	Other	N/A	N/A	Minor	Rare	Benign
chr7	75583461		POR	A	G	PASS	0.0009174	1	0	1090	Missense	4 of 6 Predicted as Damaging	Benign	Minor	Rare	Benign
chr7	75601775		POR	A	G	PASS	0.0009311	1	0	1074	Missense	5 of 6 Predicted as Damaging	Benign	Minor	Rare	Benign
chr7	75608787		POR	T	C	PASS	0.001812	0	1	1104	Missense	2 of 6 Predicted as Damaging	Benign	Minor	Rare	Benign
chr7	75608819	rs782226844	POR	G	C	PASS	0.002722	3	0	1102	Missense	3 of 6 Predicted as Damaging	Benign	Minor	Rare	Benign
chr7	75608851	rs782776557	POR	G	A	PASS	0.0009058	1	0	1104	Missense	5 of 6 Predicted as Damaging	Probably damaging	Minor	Rare	Deleterious missense
chr7	75608856	rs372623440	POR	G	A	PASS	0.005445	6	0	1102	Missense	5 of 6 Predicted as Damaging	Possibly damaging	Minor	Rare	Deleterious missense
chr7	75608875	rs199634961	POR	C	T	PASS	0.0009058	1	0	1104	Missense	2 of 6 Predicted as Damaging	Benign	Minor	Rare	Benign
chr7	75609677	rs1135612	POR	A	G	PASS	0.426	268	94	1070	Other	N/A	N/A	Minor	Common	Benign
chr7	75609719	rs368468521	POR	C	T	PASS	0.001859	2	0	1076	Other	N/A	N/A	Minor	Rare	Benign
chr7	75609746		POR	C	T	PASS	0.001862	0	1	1074	Other	N/A	N/A	Minor	Rare	Benign
chr7	75609803	rs372715546	POR	C	T	PASS	0.006518	7	0	1074	Other	N/A	N/A	Minor	Rare	Benign
chr7	75610367		POR	T	A	PASS	0.0009311	1	0	1074	Missense	6 of 6 Predicted as Damaging	Probably damaging	Minor	Rare	Deleterious missense
chr7	75610385		POR	A	G	PASS	0.0009311	1	0	1074	Missense	4 of 6 Predicted as Damaging	Probably damaging	Minor	Rare	Deleterious missense
chr7	75610387	rs370747856	POR	A	G	PASS	0.0009328	1	0	1072	Missense	5 of 6 Predicted as Damaging	Probably damaging	Minor	Rare	Deleterious missense
chr7	75610400		POR	T	A	PASS	0.0009311	1	0	1074	Missense	3 of 6 Predicted as Damaging	Benign	Minor	Rare	Benign
chr7	75610404		POR	T	C	PASS	0.0009311	1	0	1074	Other	N/A	N/A	Minor	Rare	Benign
chr7	75610407	rs782524389	POR	C	T	PASS	0.0009311	1	0	1074	Other	N/A	N/A	Minor	Rare	Benign
chr7	75610409	rs1373236105	POR	T	C	PASS	0.001862	2	0	1074	Missense	4 of 6 Predicted as Damaging	Probably damaging	Minor	Rare	Deleterious missense
chr7	75610457	rs1554557761	POR	T	C	PASS	0.0009311	1	0	1074	Missense	5 of 6 Predicted as Damaging	Probably damaging	Minor	Rare	Deleterious missense
chr7	75611554	rs201786397	POR	C	T	PASS	0.002799	3	0	1072	Other	N/A	N/A	Minor	Rare	Benign
chr7	75611597	rs781900160	POR	A	G	PASS	0.0009328	1	0	1072	Missense	1 of 6 Predicted as Damaging	Benign	Minor	Rare	Benign
chr7	75611617		POR	G	A	PASS	0.001866	0	1	1072	Other	N/A	N/A	Minor	Rare	Benign
chr7	75611618		POR	A	G	PASS	0.001866	0	1	1072	Missense	3 of 6 Predicted as Damaging	Benign	Minor	Rare	Benign
chr7	75611640	rs369749344	POR	C	T	PASS	0.0009328	1	0	1072	Missense	5 of 6 Predicted as Damaging	Possibly damaging	Minor	Rare	Deleterious missense
chr7	75612953	rs538316500	POR	A	G	PASS	0.0009346	1	0	1070	Missense	5 of 6 Predicted as Damaging	Possibly damaging	Minor	Rare	Deleterious missense
chr7	75613096	rs781831773	POR	G	A	PASS	0.0009416	1	0	1062	Missense	3 of 6 Predicted as Damaging	Benign	Minor	Rare	Benign
chr7	75614140	rs374406028	POR	G	A	PASS	0.001887	2	0	1060	Missense	6 of 6 Predicted as Damaging	Probably damaging	Minor	Rare	Deleterious missense
chr7	75614249	rs72557930	POR	G	A	PASS	0.0009434	1	0	1060	Other	N/A	N/A	Minor	Rare	Benign
chr7	75614264	rs41301424	POR	C	T	PASS	0.017	18	0	1060	Other	N/A	N/A	Minor	Common	Benign
chr7	75614267		POR	C	G	PASS	0.0009434	1	0	1060	Other	N/A	N/A	Minor	Rare	Benign
chr7	75614511	rs72557936	POR	G	A	PASS	0.0009452	1	0	1058	Missense	6 of 6 Predicted as Damaging	Possibly damaging	Minor	Rare	Deleterious missense
chr7	75614951	rs72557947	POR	G	A	PASS	0.0009381	1	0	1066	Missense	0 of 6 Predicted as Damaging	Benign	Minor	Rare	Benign
chr7	75614953	rs2228104	POR	T	C	PASS	0.818	160	352	1056	Other	N/A	N/A	Major	Common	Benign
chr7	75615006	rs1057868	POR	C	T	PASS	0.278	217	39	1062	Missense	1 of 6 Predicted as Damaging	Benign	Minor	Common	Benign
chr7	75615043	rs530065348	POR	C	T	PASS	0.0009381	1	0	1066	Other	N/A	N/A	Minor	Rare	Benign
chr7	75615058		POR	G	C	PASS	0.0009434	1	0	1060	Missense	5 of 6 Predicted as Damaging	Possibly damaging	Minor	Rare	Deleterious missense
chr7	75615166	rs1174483899	POR	G	A	PASS	0.00463	5	0	1080	Other	N/A	N/A	Minor	Rare	Benign
chr7	75615273	rs779082897	POR	G	A	PASS	0.0009294	1	0	1076	Missense	6 of 6 Predicted as Damaging	Probably damaging	Minor	Rare	Deleterious missense
chr7	75615287	rs1057870	POR	G	A	PASS	0.076	66	8	1072	Other	N/A	N/A	Minor	Common	Benign
chr7	75615531	rs375902850	POR	G	A	PASS	0.0009346	1	0	1070	Missense	3 of 6 Predicted as Damaging	Benign	Minor	Rare	Benign
chr7	75615537	rs369181144	POR	G	A	PASS	0.005607	6	0	1070	Missense	3 of 6 Predicted as Damaging	Probably damaging	Minor	Rare	Benign
chr7	75615538	rs1480320068	POR	G	A	PASS	0.0009346	1	0	1070	Missense	2 of 6 Predicted as Damaging	Probably damaging	Minor	Rare	Benign
chr7	75615539	rs1250170266	POR	T	C	PASS	0.0009346	1	0	1070	Other	N/A	N/A	Minor	Rare	Benign
chr7	75615546		POR	A	G	PASS	0.0009346	1	0	1070	Missense	3 of 6 Predicted as Damaging	Benign	Minor	Rare	Benign
chr7	75615774	rs376693603	POR	G	A	PASS	0.0009242	1	0	1082	Missense	6 of 6 Predicted as Damaging	Probably damaging	Minor	Rare	Deleterious missense
chr7	75615783		POR	T	A	PASS	0.0009311	1	0	1074	Missense	2 of 6 Predicted as Damaging	Benign	Minor	Rare	Benign
chr7	75615785	rs1554559519	POR	G	A	PASS	0.0009311	1	0	1074	Missense	6 of 6 Predicted as Damaging	Probably damaging	Minor	Rare	Deleterious missense
chr7	75615787		POR	C	CT	VQSRTrancheINDEL99.90to100.00	0.0009311	1	0	1074	ND	ND	ND	ND	ND	ND
chr7	75615788		POR	G	GCTA	VQSRTrancheINDEL99.90to100.00	0.0009311	1	0	1074	ND	ND	ND	ND	ND	ND
chr7	75615791		POR	T	A	PASS	0.0009311	1	0	1074	Missense	6 of 6 Predicted as Damaging	Probably damaging	Minor	Rare	Deleterious missense
chr7	87031530		ABCB4	A	C	PASS	0.0009452	1	0	1058	LoF	1 of 6 Predicted as Damaging	N/A	Minor	Rare	LoF
chr7	87031556	rs140946542	ABCB4	G	A	PASS	0.0009452	1	0	1058	Other	N/A	N/A	Minor	Rare	Benign
chr7	87035618	rs767538466	ABCB4	C	T	PASS	0.0009363	1	0	1068	Missense	3 of 6 Predicted as Damaging	Benign	Minor	Rare	Benign
chr7	87035619	rs752578370	ABCB4	G	A	PASS	0.001873	2	0	1068	Other	N/A	N/A	Minor	Rare	Benign
chr7	87037535		ABCB4	T	A	PASS	0.0009346	1	0	1070	Missense	5 of 6 Predicted as Damaging	Probably damaging	Minor	Rare	Deleterious missense
chr7	87038666		ABCB4	A	G	PASS	0.0009398	1	0	1064	Other	N/A	N/A	Minor	Rare	Benign
chr7	87041230	rs1302208239	ABCB4	A	G	PASS	0.001866	2	0	1072	Missense	2 of 6 Predicted as Damaging	Benign	Minor	Rare	Benign
chr7	87046675	rs376760961	ABCB4	C	A	PASS	0.002778	3	0	1080	Missense	2 of 6 Predicted as Damaging	Benign	Minor	Rare	Benign
chr7	87046730	rs1178619531	ABCB4	T	C	PASS	0.0009259	1	0	1080	Other	N/A	N/A	Minor	Rare	Benign
chr7	87049315		ABCB4	T	C	PASS	0.0009416	1	0	1062	Missense	6 of 6 Predicted as Damaging	Probably damaging	Minor	Rare	Deleterious missense
chr7	87056102	rs376702091	ABCB4	C	T	PASS	0.005629	6	0	1066	Missense	1 of 6 Predicted as Damaging	Benign	Minor	Rare	Benign
chr7	87056135	rs371125788	ABCB4	A	G	PASS	0.0009381	1	0	1066	Other	N/A	N/A	Minor	Rare	Benign
chr7	87056176	rs2230028	ABCB4	T	C	PASS	0.047	50	0	1066	Missense	1 of 6 Predicted as Damaging	Benign	Minor	Common	Benign
chr7	87056184		ABCB4	G	A	PASS	0.0009381	1	0	1066	Missense	1 of 6 Predicted as Damaging	Benign	Minor	Rare	Benign
chr7	87056192	rs553616378	ABCB4	A	G	PASS	0.0009398	1	0	1064	Other	N/A	N/A	Minor	Rare	Benign
chr7	87069035	rs185760690	ABCB4	G	A	PASS	0.0009328	1	0	1072	Missense	6 of 6 Predicted as Damaging	Probably damaging	Minor	Rare	Deleterious missense
chr7	87069516		ABCB4	T	C	PASS	0.001859	0	1	1076	Missense	2 of 6 Predicted as Damaging	Benign	Minor	Rare	Benign
chr7	87074245		ABCB4	G	A	PASS	0.0009381	1	0	1066	Missense	3 of 6 Predicted as Damaging	Benign	Minor	Rare	Benign
chr7	87074281	rs753104429	ABCB4	GA	G	VQSRTrancheINDEL99.90to100.00	0.022	23	0	1066	ND	ND	ND	ND	ND	ND
chr7	87076428		ABCB4	A	T	PASS	0.0009452	1	0	1058	LoF	2 of 6 Predicted as Damaging	N/A	Minor	Rare	LoF
chr7	87079406	rs2109505	ABCB4	T	A	PASS	0.274	214	39	1064	Other	N/A	N/A	Minor	Common	Benign
chr7	87080951	rs8187791	ABCB4	G	A	PASS	0.027	25	2	1066	Other	N/A	N/A	Minor	Common	Benign
chr7	87081018		ABCB4	A	G	PASS	0.0009381	1	0	1066	Missense	6 of 6 Predicted as Damaging	Probably damaging	Minor	Rare	Deleterious missense
chr7	87081019		ABCB4	A	G	PASS	0.0009381	1	0	1066	Missense	4 of 6 Predicted as Damaging	Benign	Minor	Rare	Benign
chr7	87081066		ABCB4	A	G	PASS	0.0009381	1	0	1066	Missense	3 of 6 Predicted as Damaging	Benign	Minor	Rare	Benign
chr7	87081089		ABCB4	T	C	PASS	0.0009381	1	0	1066	Other	N/A	N/A	Minor	Rare	Benign
chr7	87082270	rs754287486	ABCB4	G	A	PASS	0.0009208	1	0	1086	Missense	5 of 6 Predicted as Damaging	Probably damaging	Minor	Rare	Deleterious missense
chr7	87082292	rs1202283	ABCB4	G	A	PASS	0.396	251	89	1084	Other	N/A	N/A	Minor	Common	Benign
chr7	87092095		ABCB4	C	T	PASS	0.0009488	1	0	1054	Missense	0 of 6 Predicted as Damaging	Benign	Minor	Rare	Benign
chr7	87092185	rs2302387	ABCB4	G	A	PASS	0.149	135	11	1054	Other	N/A	N/A	Minor	Common	Benign
chr7	87101972		ABCB4	T	C	VQSRTrancheSNP99.90to100.00	0.0009488	1	0	1054	ND	ND	ND	ND	ND	ND
chr7	87104759		ABCB4	T	C	PASS	0.0009124	1	0	1096	Missense	2 of 6 Predicted as Damaging	Benign	Minor	Rare	Benign
chr7	87135299	rs1281843123	ABCB1	T	C	PASS	0.0009259	1	0	1080	Missense	3 of 6 Predicted as Damaging	Benign	Minor	Rare	Benign
chr7	87138645	rs1045642	ABCB1	A	G	PASS	0.614	264	195	1066	Other	N/A	N/A	Major	Common	Benign
chr7	87138684	rs34748655	ABCB1	G	A	PASS	0.0009363	1	0	1068	Other	N/A	N/A	Minor	Rare	Benign
chr7	87138760	rs55852620	ABCB1	T	G	PASS	0.0009363	1	0	1068	Missense	5 of 6 Predicted as Damaging	Probably damaging	Minor	Rare	Deleterious missense
chr7	87148651		ABCB1	T	C	PASS	0.0009242	1	0	1082	Missense	2 of 6 Predicted as Damaging	Benign	Minor	Rare	Benign
chr7	87148659	rs1428721829	ABCB1	G	A	PASS	0.0009242	1	0	1082	Other	N/A	N/A	Minor	Rare	Benign
chr7	87150097	rs779463513	ABCB1	T	C	PASS	0.0009434	1	0	1060	Other	N/A	N/A	Minor	Rare	Benign
chr7	87150115		ABCB1	A	G	PASS	0.00283	1	1	1060	Other	N/A	N/A	Minor	Rare	Benign
chr7	87160619	rs765229382	ABCB1	A	T	PASS	0.003704	4	0	1080	Other	N/A	N/A	Minor	Rare	Benign
chr7	87160743		ABCB1	A	G	PASS	0.0009259	1	0	1080	Missense	6 of 6 Predicted as Damaging	Possibly damaging	Minor	Rare	Deleterious missense
chr7	87168629		ABCB1	G	A	PASS	0.0009259	1	0	1080	Other	N/A	N/A	Minor	Rare	Benign
chr7	87173494	rs1298586570	ABCB1	T	C	PASS	0.0009259	1	0	1080	Missense	5 of 6 Predicted as Damaging	Probably damaging	Minor	Rare	Deleterious missense
chr7	87173538		ABCB1	A	G	PASS	0.0009276	1	0	1078	Other	N/A	N/A	Minor	Rare	Benign
chr7	87179183		ABCB1	A	G	PASS	0.0009328	1	0	1072	Missense	6 of 6 Predicted as Damaging	Probably damaging	Minor	Rare	Deleterious missense
chr7	87179198	rs535338471	ABCB1	T	C	PASS	0.0009328	1	0	1072	Missense	5 of 6 Predicted as Damaging	Probably damaging	Minor	Rare	Deleterious missense
chr7	87179211		ABCB1	C	T	PASS	0.0009328	1	0	1072	Missense	5 of 6 Predicted as Damaging	Possibly damaging	Minor	Rare	Deleterious missense
chr7	87179228	rs760874215	ABCB1	T	C	PASS	0.0009328	1	0	1072	Missense	5 of 6 Predicted as Damaging	Possibly damaging	Minor	Rare	Deleterious missense
chr7	87179233	rs368165789	ABCB1	G	A	PASS	0.0009328	1	0	1072	Other	N/A	N/A	Minor	Rare	Benign
chr7	87179367	rs1313046379	ABCB1	T	C	PASS	0.0009311	1	0	1074	Missense	4 of 6 Predicted as Damaging	Benign	Minor	Rare	Benign
chr7	87179601	rs1128503	ABCB1	A	G	PASS	0.393	233	91	1056	Other	N/A	N/A	Minor	Common	Benign
chr7	87179809	rs2229109	ABCB1	C	T	PASS	0.001845	2	0	1084	Missense	3 of 6 Predicted as Damaging	Benign	Minor	Rare	Benign
chr7	87180071		ABCB1	T	C	PASS	0.0009074	1	0	1102	Other	N/A	N/A	Minor	Rare	Benign
chr7	87180150		ABCB1	A	G	PASS	0.0009191	1	0	1088	Missense	6 of 6 Predicted as Damaging	Probably damaging	Minor	Rare	Deleterious missense
chr7	87195540	rs60419673	ABCB1	T	C	PASS	0.0009346	1	0	1070	Missense	3 of 6 Predicted as Damaging	Benign	Minor	Rare	Benign
chr7	87195550		ABCB1	A	G	PASS	0.0009346	1	0	1070	Missense	5 of 6 Predicted as Damaging	Probably damaging	Minor	Rare	Deleterious missense
chr7	87196110	rs201280497	ABCB1	C	T	PASS	0.001862	2	0	1074	Missense	5 of 6 Predicted as Damaging	Probably damaging	Minor	Rare	Deleterious missense
chr7	87229456	rs781599319	ABCB1	GTTC	G	VQSRTrancheINDEL99.90to100.00	0.0009259	1	0	1080	ND	ND	ND	ND	ND	ND
chr7	99247778		CYP3A5	A	G	PASS	0.0009141	1	0	1094	Missense	5 of 6 Predicted as Damaging	Possibly damaging	Minor	Rare	Deleterious missense
chr7	99247827	rs950429198	CYP3A5	G	C	PASS	0.0009141	1	0	1094	Missense	5 of 6 Predicted as Damaging	Possibly damaging	Minor	Rare	Deleterious missense
chr7	99250179		CYP3A5	T	C	PASS	0.001859	0	1	1076	Missense	5 of 6 Predicted as Damaging	Possibly damaging	Minor	Rare	Deleterious missense
chr7	99250314		CYP3A5	C	T	PASS	0.001859	0	1	1076	Missense	5 of 6 Predicted as Damaging	Probably damaging	Minor	Rare	Deleterious missense
chr7	99250321	rs1344247227	CYP3A5	C	G	PASS	0.0009294	1	0	1076	Missense	2 of 6 Predicted as Damaging	Possibly damaging	Minor	Rare	Benign
chr7	99250401		CYP3A5	G	C	PASS	0.001859	2	0	1076	Missense	1 of 6 Predicted as Damaging	Benign	Minor	Rare	Benign
chr7	99260499	rs28365096	CYP3A5	G	A	PASS	0.0009381	1	0	1066	Other	N/A	N/A	Minor	Rare	Benign
chr7	99261643	rs201260783	CYP3A5	A	T	PASS	0.0009381	1	0	1066	LoF	2 of 6 Predicted as Damaging	N/A	Minor	Rare	LoF
chr7	99262817		CYP3A5	A	G	PASS	0.0008977	1	0	1114	Other	N/A	N/A	Minor	Rare	Benign
chr7	99262870	rs1234678621	CYP3A5	TGA	T	VQSRTrancheINDEL99.90to100.00	0.003597	4	0	1112	ND	ND	ND	ND	ND	ND
chr7	99262891		CYP3A5	C	T	PASS	0.0008993	1	0	1112	Missense	5 of 6 Predicted as Damaging	Probably damaging	Minor	Rare	Deleterious missense
chr7	99264236		CYP3A5	A	T	PASS	0.0009259	1	0	1080	Missense	4 of 6 Predicted as Damaging	Probably damaging	Minor	Rare	Deleterious missense
chr7	99264593		CYP3A5	G	A	PASS	0.0008929	1	0	1120	Other	N/A	N/A	Minor	Rare	Benign
chr7	99264594		CYP3A5	G	A	PASS	0.001786	2	0	1120	Missense	5 of 6 Predicted as Damaging	Probably damaging	Minor	Rare	Deleterious missense
chr7	99264595		CYP3A5	T	C	PASS	0.0008929	1	0	1120	Missense	5 of 6 Predicted as Damaging	Possibly damaging	Minor	Rare	Deleterious missense
chr7	99264685		CYP3A5	A	G	PASS	0.001786	2	0	1120	Other	N/A	N/A	Minor	Rare	Benign
chr7	99273743	rs566629410	CYP3A5	G	T	PASS	0.002799	3	0	1072	Missense	1 of 6 Predicted as Damaging	Possibly damaging	Minor	Rare	Benign
chr7	99303164	rs368605886	CYP3A7,CYP3A7-CYP3A51P	G	A	PASS	0.004726	5	0	1058	Other	N/A	N/A	Minor	Rare	Benign
chr7	99305546		CYP3A7,CYP3A7-CYP3A51P	A	T	PASS	0.0009124	1	0	1096	Missense	6 of 6 Predicted as Damaging	Probably damaging	Minor	Rare	Deleterious missense
chr7	99306756	rs776755446	CYP3A7,CYP3A7-CYP3A51P	C	G	PASS	0.00566	4	1	1060	Other	N/A	N/A	Minor	Rare	Benign
chr7	99306757	rs375588438	CYP3A7,CYP3A7-CYP3A51P	C	T	PASS	0.007547	8	0	1060	Missense	5 of 6 Predicted as Damaging	Probably damaging	Minor	Rare	Deleterious missense
chr7	99308372	rs756922005	CYP3A7,CYP3A7-CYP3A51P	T	C	PASS	0.002799	1	1	1072	Missense	0 of 6 Predicted as Damaging	Benign	Minor	Rare	Benign
chr7	99308384		CYP3A7,CYP3A7-CYP3A51P	T	C	PASS	0.001866	0	1	1072	Missense	0 of 6 Predicted as Damaging	Benign	Minor	Rare	Benign
chr7	99308390		CYP3A7,CYP3A7-CYP3A51P	C	G	PASS	0.001866	0	1	1072	Missense	0 of 6 Predicted as Damaging	Benign	Minor	Rare	Benign
chr7	99308450	rs1397163272	CYP3A7,CYP3A7-CYP3A51P	T	C	PASS	0.001866	0	1	1072	Missense	5 of 6 Predicted as Damaging	Possibly damaging	Minor	Rare	Deleterious missense
chr7	99308508	rs765003638	CYP3A7,CYP3A7-CYP3A51P	A	G	PASS	0.0009328	1	0	1072	Other	N/A	N/A	Minor	Rare	Benign
chr7	99312294		CYP3A7,CYP3A7-CYP3A51P	A	G	PASS	0.0009276	1	0	1078	Missense	4 of 6 Predicted as Damaging	Benign	Minor	Rare	Benign
chr7	99313484		CYP3A7,CYP3A7-CYP3A51P	A	G	PASS	0.0009398	1	0	1064	Other	N/A	N/A	Minor	Rare	Benign
chr7	99314800		CYP3A7,CYP3A7-CYP3A51P	T	A	PASS	0.0009434	1	0	1060	Missense	3 of 6 Predicted as Damaging	Benign	Minor	Rare	Benign
chr7	99315164	rs144167377	CYP3A7,CYP3A7-CYP3A51P	G	A	PASS	0.002804	3	0	1070	Other	N/A	N/A	Minor	Rare	Benign
chr7	99315191		CYP3A7,CYP3A7-CYP3A51P	T	C	PASS	0.0009328	1	0	1072	Other	N/A	N/A	Minor	Rare	Benign
chr7	99315212		CYP3A7,CYP3A7-CYP3A51P	A	C	PASS	0.0009328	1	0	1072	Missense	5 of 6 Predicted as Damaging	Probably damaging	Minor	Rare	Deleterious missense
chr7	99317951		CYP3A7,CYP3A7-CYP3A51P	G	A	PASS	0.0009225	1	0	1084	Other	N/A	N/A	Minor	Rare	Benign
chr7	99317974		CYP3A7,CYP3A7-CYP3A51P	G	A	PASS	0.0009225	1	0	1084	Other	N/A	N/A	Minor	Rare	Benign
chr7	99317993	rs45466796	CYP3A7,CYP3A7-CYP3A51P	G	A	PASS	0.002768	3	0	1084	Other	N/A	N/A	Minor	Rare	Benign
chr7	99319952		CYP3A7,CYP3A7-CYP3A51P	A	G	PASS	0.001848	0	1	1082	Missense	0 of 6 Predicted as Damaging	Benign	Minor	Rare	Benign
chr7	99332692	rs774768130	CYP3A7,CYP3A7-CYP3A51P	C	T	PASS	0.0009398	1	0	1064	Missense	0 of 6 Predicted as Damaging	Benign	Minor	Rare	Benign
chr7	99355759		CYP3A4	G	A	PASS	0.0009346	1	0	1070	Other	N/A	N/A	Minor	Rare	Benign
chr7	99359669		CYP3A4	A	G	PASS	0.0009276	1	0	1078	Other	N/A	N/A	Minor	Rare	Benign
chr7	99359678		CYP3A4	C	T	PASS	0.0009276	1	0	1078	Other	N/A	N/A	Minor	Rare	Benign
chr7	99359698		CYP3A4	A	G	PASS	0.0009276	1	0	1078	Missense	0 of 6 Predicted as Damaging	Benign	Minor	Rare	Benign
chr7	99359808	rs1309748501	CYP3A4	G	A	PASS	0.001862	2	0	1074	Missense	0 of 6 Predicted as Damaging	Benign	Minor	Rare	Benign
chr7	99361568		CYP3A4	A	G	PASS	0.0009311	1	0	1074	Other	N/A	N/A	Minor	Rare	Benign
chr7	99361575	rs751246524	CYP3A4	G	A	PASS	0.0009311	1	0	1074	Missense	5 of 6 Predicted as Damaging	Probably damaging	Minor	Rare	Deleterious missense
chr7	99361626	rs28371759	CYP3A4	A	G	PASS	0.029	31	0	1074	Missense	1 of 6 Predicted as Damaging	Possibly damaging	Minor	Common	Benign
chr7	99364049		CYP3A4	A	G	PASS	0.0009311	1	0	1074	Other	N/A	N/A	Minor	Rare	Benign
chr7	99364847	rs1584543289	CYP3A4	T	C	PASS	0.0009416	1	0	1062	Other	N/A	N/A	Minor	Rare	Benign
chr7	99366047	rs113667357	CYP3A4	T	C	PASS	0.00566	4	1	1060	Other	N/A	N/A	Minor	Rare	Benign
chr7	99366085		CYP3A4	A	T	PASS	0.0009434	1	0	1060	Missense	4 of 6 Predicted as Damaging	Benign	Minor	Rare	Benign
chr7	99367392	rs4986908	CYP3A4	C	G	PASS	0.0009346	1	0	1070	Missense	3 of 6 Predicted as Damaging	Benign	Minor	Rare	Benign
chr7	99367461		CYP3A4	G	T	PASS	0.0009346	1	0	1070	Missense	1 of 6 Predicted as Damaging	Benign	Minor	Rare	Benign
chr7	99367857	rs748422560	CYP3A4	G	A	PASS	0.003711	4	0	1078	Missense	0 of 6 Predicted as Damaging	Benign	Minor	Rare	Benign
chr7	99381636		CYP3A4	A	G	PASS	0.0009346	1	0	1070	Other	N/A	N/A	Minor	Rare	Benign
chr7	99381672		CYP3A4	G	A	PASS	0.0009328	1	0	1072	Other	N/A	N/A	Minor	Rare	Benign
chr7	99434077	rs61469810	CYP3A43	TA	T	PASS	0.013	14	0	1080	LoF	N/A	N/A	Minor	Common	LoF
chr7	99436749		CYP3A43	T	C	PASS	0.001866	0	1	1072	Missense	0 of 6 Predicted as Damaging	Benign	Minor	Rare	Benign
chr7	99445111		CYP3A43	C	T	PASS	0.0009294	1	0	1076	Missense	1 of 6 Predicted as Damaging	Benign	Minor	Rare	Benign
chr7	99445132	rs4646474	CYP3A43	C	T	PASS	0.027	29	0	1076	Other	N/A	N/A	Minor	Common	Benign
chr7	99447241	rs800667	CYP3A43	T	C	PASS	0.014	15	0	1062	Other	1 of 6 Predicted as Damaging	Benign	Minor	Common	Benign
chr7	99453224	rs372572438	CYP3A43	A	G	PASS	0.003738	4	0	1070	Other	2 of 6 Predicted as Damaging	N/A	Minor	Rare	Benign
chr7	99453258	rs150984481	CYP3A43	G	A	PASS	0.005607	6	0	1070	Missense	0 of 6 Predicted as Damaging	Benign	Minor	Rare	Benign
chr7	99454460	rs550420563	CYP3A43	G	A	PASS	0.0009416	1	0	1062	Missense	5 of 6 Predicted as Damaging	Possibly damaging	Minor	Rare	Deleterious missense
chr7	99457517	rs45537741	CYP3A43	T	C	PASS	0.0009311	1	0	1074	Other	N/A	N/A	Minor	Rare	Benign
chr7	99457602		CYP3A43	T	C	PASS	0.0009311	1	0	1074	Other	N/A	N/A	Minor	Rare	Benign
chr7	99457605	rs680055	CYP3A43	C	G	PASS	0.011	10	1	1074	Missense	4 of 6 Predicted as Damaging	Possibly damaging	Minor	Common	Deleterious missense
chr7	99459256	rs17342647	CYP3A43	C	T	PASS	0.0009311	1	0	1074	Other	N/A	N/A	Minor	Rare	Benign
chr7	99459273		CYP3A43	A	T	PASS	0.001862	0	1	1074	Missense	5 of 6 Predicted as Damaging	Probably damaging	Minor	Rare	Deleterious missense
chr7	99459414		CYP3A43	A	G	PASS	0.0009311	1	0	1074	Missense	6 of 6 Predicted as Damaging	Probably damaging	Minor	Rare	Deleterious missense
chr7	99461224	rs149091175	CYP3A43	C	T	PASS	0.0009434	1	0	1060	LoF	1 of 6 Predicted as Damaging	N/A	Minor	Rare	LoF
chr7	99463548	rs867059056	CYP3A43	A	G	PASS	0.0009311	1	0	1074	Missense	0 of 6 Predicted as Damaging	Benign	Minor	Rare	Benign
chr8	18076942	rs1235637580	NAT1	C	T	PASS	0.0009311	1	0	1074	LoF	1 of 6 Predicted as Damaging	N/A	Minor	Rare	LoF
chr8	18076959		NAT1	T	C	PASS	0.0009311	1	0	1074	Other	N/A	N/A	Minor	Rare	Benign
chr8	18076971	rs1413946329	NAT1	T	C	PASS	0.0009311	1	0	1074	Other	N/A	N/A	Minor	Rare	Benign
chr8	18079785		NAT1	TG	T	VQSRTrancheINDEL99.90to100.00	0.0009346	1	0	1070	ND	ND	ND	ND	ND	ND
chr8	18079794		NAT1	A	C	PASS	0.0009363	1	0	1068	LoF	N/A	N/A	Minor	Rare	LoF
chr8	18079799		NAT1	T	A	PASS	0.463	494	0	1068	Other	N/A	N/A	Minor	Common	Benign
chr8	18079802		NAT1	T	C	VQSRTrancheSNP99.90to100.00	0.465	497	0	1068	ND	ND	ND	ND	ND	ND
chr8	18079824		NAT1	G	A	PASS	0.0009363	1	0	1068	Missense	5 of 6 Predicted as Damaging	Probably damaging	Minor	Rare	Deleterious missense
chr8	18079832	rs775384420	NAT1	T	C	PASS	0.0009363	1	0	1068	Other	N/A	N/A	Minor	Rare	Benign
chr8	18079898	rs371752075	NAT1	T	C	PASS	0.004682	5	0	1068	Other	N/A	N/A	Minor	Rare	Benign
chr8	18079946	rs376036465	NAT1	G	A	PASS	0.002768	3	0	1084	Other	N/A	N/A	Minor	Rare	Benign
chr8	18079958	rs146727732	NAT1	T	C	PASS	0.001845	2	0	1084	Other	N/A	N/A	Minor	Rare	Benign
chr8	18080001	rs4987076	NAT1	G	A	PASS	0.009225	10	0	1084	Missense	0 of 6 Predicted as Damaging	Benign	Minor	Rare	Benign
chr8	18080015	rs4986990	NAT1	G	A	PASS	0.016	17	0	1082	Other	N/A	N/A	Minor	Common	Benign
chr8	18080017		NAT1	A	G	PASS	0.0009225	1	0	1084	Missense	5 of 6 Predicted as Damaging	Probably damaging	Minor	Rare	Deleterious missense
chr8	18080041		NAT1	A	G	PASS	0.0009225	1	0	1084	Missense	2 of 6 Predicted as Damaging	Benign	Minor	Rare	Benign
chr8	18080123		NAT1	C	A	PASS	0.0009294	1	0	1076	Other	N/A	N/A	Minor	Rare	Benign
chr8	18080128	rs141552883	NAT1	C	T	PASS	0.0009294	1	0	1076	Missense	3 of 6 Predicted as Damaging	Possibly damaging	Minor	Rare	Benign
chr8	18080138		NAT1	T	C	PASS	0.0009294	1	0	1076	Other	N/A	N/A	Minor	Rare	Benign
chr8	18080158	rs768813958	NAT1	A	T	PASS	0.002788	3	0	1076	Missense	5 of 6 Predicted as Damaging	Probably damaging	Minor	Rare	Deleterious missense
chr8	18080196	rs4986783	NAT1	T	G	PASS	0.016	17	0	1096	Missense	0 of 6 Predicted as Damaging	Benign	Minor	Common	Benign
chr8	18080206		NAT1	T	C	PASS	0.0009124	1	0	1096	Missense	5 of 6 Predicted as Damaging	Probably damaging	Minor	Rare	Deleterious missense
chr8	18080217		NAT1	T	C	PASS	0.0009124	1	0	1096	Missense	3 of 6 Predicted as Damaging	Probably damaging	Minor	Rare	Benign
chr8	18080271		NAT1	C	A	PASS	0.0009124	1	0	1096	Missense	3 of 6 Predicted as Damaging	Possibly damaging	Minor	Rare	Benign
chr8	18080364	rs1162315885	NAT1	A	G	PASS	0.0009311	1	0	1074	Missense	0 of 6 Predicted as Damaging	Benign	Minor	Rare	Benign
chr8	18257690	rs766704100	NAT2	T	C	PASS	0.001848	2	0	1082	Other	N/A	N/A	Minor	Rare	Benign
chr8	18257756	rs758016738	NAT2	A	T	VQSRTrancheSNP99.90to100.00	0.02	21	0	1072	ND	ND	ND	ND	ND	ND
chr8	18257757		NAT2	A	G	PASS	0.001862	2	0	1074	Missense	3 of 6 Predicted as Damaging	Benign	Minor	Rare	Benign
chr8	18257795	rs1041983	NAT2	C	T	PASS	0.561	268	167	1074	Other	N/A	N/A	Major	Common	Benign
chr8	18257826		NAT2	A	G	PASS	0.0009311	1	0	1074	Missense	2 of 6 Predicted as Damaging	Benign	Minor	Rare	Benign
chr8	18257854	rs1801280	NAT2	T	C	PASS	0.094	89	6	1074	Missense	3 of 6 Predicted as Damaging	Possibly damaging	Minor	Common	Benign
chr8	18257989		NAT2	G	T	PASS	0.0009042	1	0	1106	Missense	5 of 6 Predicted as Damaging	Probably damaging	Minor	Rare	Deleterious missense
chr8	18257994	rs1799929	NAT2	C	T	PASS	0.085	85	4	1098	Other	N/A	N/A	Minor	Common	Benign
chr8	18258012	rs72554617	NAT2	G	A	PASS	0.0009074	1	0	1102	Missense	1 of 6 Predicted as Damaging	Benign	Minor	Rare	Benign
chr8	18258014		NAT2	G	A	PASS	0.001815	2	0	1102	Other	N/A	N/A	Minor	Rare	Benign
chr8	18258020		NAT2	T	A	PASS	0.0009074	1	0	1102	LoF	1 of 6 Predicted as Damaging	N/A	Minor	Rare	LoF
chr8	18258044		NAT2	T	C	PASS	0.0009074	1	0	1102	Other	N/A	N/A	Minor	Rare	Benign
chr8	18258070		NAT2	A	G	PASS	0.0009058	1	0	1104	Missense	0 of 6 Predicted as Damaging	Benign	Minor	Rare	Benign
chr8	18258095		NAT2	T	C	PASS	0.0009058	1	0	1104	Other	N/A	N/A	Minor	Rare	Benign
chr8	18258103	rs1799930	NAT2	G	A	PASS	0.397	269	84	1102	Missense	3 of 6 Predicted as Damaging	Probably damaging	Minor	Common	Benign
chr8	18258139		NAT2	T	C	PASS	0.0009058	1	0	1104	Missense	3 of 6 Predicted as Damaging	Probably damaging	Minor	Rare	Benign
chr8	18258163	rs568110818	NAT2	T	A	PASS	0.0009058	1	0	1104	Missense	4 of 6 Predicted as Damaging	Probably damaging	Minor	Rare	Deleterious missense
chr8	18258256		NAT2	A	G	PASS	0.0009058	1	0	1104	Missense	3 of 6 Predicted as Damaging	Benign	Minor	Rare	Benign
chr8	18258316	rs1208	NAT2	G	A	PASS	0.889	105	416	1054	Missense	0 of 6 Predicted as Damaging	Benign	Major	Common	Benign
chr8	18258370	rs1799931	NAT2	G	A	PASS	0.142	129	11	1064	Missense	0 of 6 Predicted as Damaging	Benign	Minor	Common	Benign
chr9	86893170	rs1369304385	SLC28A3	G	A	PASS	0.0009434	1	0	1060	Missense	0 of 6 Predicted as Damaging	Benign	Minor	Rare	Benign
chr9	86893184	rs759345978	SLC28A3	T	C	PASS	0.0009434	1	0	1060	Other	N/A	N/A	Minor	Rare	Benign
chr9	86893187		SLC28A3	G	T	PASS	0.0009434	1	0	1060	LoF	1 of 6 Predicted as Damaging	N/A	Minor	Rare	LoF
chr9	86895771	rs11568392	SLC28A3	G	A	PASS	0.067	65	3	1066	Other	N/A	N/A	Minor	Common	Benign
chr9	86895789		SLC28A3	A	T	PASS	0.0009381	1	0	1066	Other	N/A	N/A	Minor	Rare	Benign
chr9	86900363		SLC28A3	G	A	PASS	0.0009416	1	0	1062	Missense	3 of 6 Predicted as Damaging	Possibly damaging	Minor	Rare	Benign
chr9	86900369	rs56350726	SLC28A3	T	A	PASS	0.085	78	6	1062	Missense	4 of 6 Predicted as Damaging	Possibly damaging	Minor	Common	Deleterious missense
chr9	86900434		SLC28A3	C	A	PASS	0.0009416	1	0	1062	Missense	3 of 6 Predicted as Damaging	Benign	Minor	Rare	Benign
chr9	86900926	rs7853758	SLC28A3	G	A	PASS	0.231	186	32	1084	Other	N/A	N/A	Minor	Common	Benign
chr9	86903064		SLC28A3	T	C	PASS	0.0009416	1	0	1062	Other	N/A	N/A	Minor	Rare	Benign
chr9	86903068	rs766691505	SLC28A3	G	A	PASS	0.001883	0	1	1062	Missense	5 of 6 Predicted as Damaging	Probably damaging	Minor	Rare	Deleterious missense
chr9	86905127		SLC28A3	A	G	PASS	0.0009346	1	0	1070	Missense	5 of 6 Predicted as Damaging	Probably damaging	Minor	Rare	Deleterious missense
chr9	86909118		SLC28A3	T	C	PASS	0.0009276	1	0	1078	Missense	2 of 6 Predicted as Damaging	Benign	Minor	Rare	Benign
chr9	86909182	rs11568391	SLC28A3	C	T	PASS	0.0009276	1	0	1078	Other	N/A	N/A	Minor	Rare	Benign
chr9	86914578		SLC28A3	A	G	PASS	0.0009398	1	0	1064	Missense	3 of 6 Predicted as Damaging	Benign	Minor	Rare	Benign
chr9	86917301	rs10868138	SLC28A3	T	C	PASS	0.079	72	6	1060	Missense	4 of 6 Predicted as Damaging	Benign	Minor	Common	Benign
chr9	86920236	rs7867504	SLC28A3	T	C	PASS	0.524	270	146	1072	Other	N/A	N/A	Major	Common	Benign
chr9	86924545		SLC28A3	C	T	PASS	0.0009398	1	0	1064	Missense	3 of 6 Predicted as Damaging	Benign	Minor	Rare	Benign
chr9	86924559		SLC28A3	T	A	PASS	0.0009381	1	0	1066	Missense	0 of 6 Predicted as Damaging	Benign	Minor	Rare	Benign
chr9	86924573	rs1588597203	SLC28A3	C	T	PASS	0.001876	2	0	1066	Other	N/A	N/A	Minor	Rare	Benign
chr9	86924576		SLC28A3	CA	C	VQSRTrancheINDEL99.90to100.00	0.0009381	1	0	1066	ND	ND	ND	ND	ND	ND
chr9	86924591		SLC28A3	T	C	PASS	0.0009381	1	0	1066	Other	N/A	N/A	Minor	Rare	Benign
chr9	116019408		SLC31A1	T	G	PASS	0.0009294	1	0	1076	Missense	2 of 6 Predicted as Damaging	Benign	Minor	Rare	Benign
chr9	116019431	rs114287263	SLC31A1	A	G	PASS	0.017	18	0	1076	Other	N/A	N/A	Minor	Common	Benign
chr9	116020974		SLC31A1	A	T	PASS	0.0009311	1	0	1074	Missense	4 of 6 Predicted as Damaging	Probably damaging	Minor	Rare	Deleterious missense
chr9	116020983		SLC31A1	GA	G	VQSRTrancheINDEL99.90to100.00	0.0009311	1	0	1074	ND	ND	ND	ND	ND	ND
chr9	116020998		SLC31A1	T	C	PASS	0.0009311	1	0	1074	Missense	5 of 6 Predicted as Damaging	Possibly damaging	Minor	Rare	Deleterious missense
chr9	116022573		SLC31A1	T	C	PASS	0.0009363	1	0	1068	Other	N/A	N/A	Minor	Rare	Benign
chr9	116022678	rs369029168	SLC31A1	A	C	PASS	0.0009363	1	0	1068	Other	N/A	N/A	Minor	Rare	Benign
chr10	73082563	rs2277257	SLC29A3	A	G	PASS	0.457	269	109	1066	Other	1 of 6 Predicted as Damaging	Benign	Minor	Common	Benign
chr10	73103972		SLC29A3	T	C	PASS	0.0009174	1	0	1090	Other	5 of 6 Predicted as Damaging	Probably damaging	Minor	Rare	Damaging
chr10	73103991		SLC29A3	T	C	PASS	0.0009174	1	0	1090	Other	3 of 6 Predicted as Damaging	Benign	Minor	Rare	Benign
chr10	73103999	rs374212391	SLC29A3	A	G	PASS	0.0009174	1	0	1090	Other	2 of 6 Predicted as Damaging	Benign	Minor	Rare	Benign
chr10	73111355	rs374748823	SLC29A3	G	A	PASS	0.027	27	1	1072	Missense	N/A	N/A	Minor	Common	Benign
chr10	73111408	rs780668	SLC29A3	C	T	PASS	0.52	242	156	1066	Missense	3 of 6 Predicted as Damaging	Benign	Major	Common	Benign
chr10	73111423	rs143557881	SLC29A3	G	T	PASS	0.03	32	0	1072	Missense	1 of 6 Predicted as Damaging	Benign	Minor	Common	Benign
chr10	73111433	rs150879861	SLC29A3	G	C	PASS	0.03	32	0	1072	Missense	N/A	N/A	Minor	Common	Benign
chr10	73111480		SLC29A3	T	G	PASS	0.0009328	1	0	1072	Missense	3 of 6 Predicted as Damaging	Benign	Minor	Rare	Benign
chr10	73111542	rs397514626	SLC29A3	T	C	PASS	0.0009328	1	0	1072	Other	5 of 6 Predicted as Damaging	Probably damaging	Minor	Rare	Damaging
chr10	73115892		SLC29A3	C	T	PASS	0.00188	0	1	1064	Missense	0 of 6 Predicted as Damaging	Benign	Minor	Rare	Benign
chr10	73115934	rs147552838	SLC29A3	C	T	PASS	0.004699	5	0	1064	Missense	4 of 6 Predicted as Damaging	Benign	Minor	Rare	Benign
chr10	73115941	rs2252997	SLC29A3	T	C	PASS	0.728	203	286	1064	Missense	N/A	N/A	Major	Common	Benign
chr10	73115942	rs2252996	SLC29A3	G	A	PASS	0.729	204	286	1064	Other	0 of 6 Predicted as Damaging	Benign	Major	Common	Benign
chr10	73121737		SLC29A3	C	G	PASS	0.0009452	1	0	1058	Missense	0 of 6 Predicted as Damaging	Benign	Minor	Rare	Benign
chr10	73121783	rs1159632057	SLC29A3	T	C	PASS	0.00189	0	1	1058	Missense	N/A	N/A	Minor	Rare	Benign
chr10	73121832	rs190003480	SLC29A3	C	T	PASS	0.002836	3	0	1058	Other	1 of 6 Predicted as Damaging	Benign	Minor	Rare	Benign
chr10	73121913	rs2487068	SLC29A3	A	G	PASS	0.75	188	303	1058	Other	0 of 6 Predicted as Damaging	Benign	Major	Common	Benign
chr10	73121945	rs1084004	SLC29A3	T	C	PASS	0.782	175	326	1058	Missense	N/A	N/A	Major	Common	Benign
chr10	73122087		SLC29A3	C	A	PASS	0.0009398	1	0	1064	LoF	1 of 6 Predicted as Damaging	Possibly damaging	Minor	Rare	LoF
chr10	73122139	rs199861210	SLC29A3	G	A	PASS	0.272	290	0	1066	Missense	5 of 6 Predicted as Damaging	Possibly damaging	Minor	Common	Deleterious missense
chr10	73122206		SLC29A3	G	T	PASS	0.434	459	0	1058	Missense	N/A	N/A	Minor	Common	Benign
chr10	73122211		SLC29A3	G	T	PASS	0.285	302	0	1058	Missense	5 of 6 Predicted as Damaging	Probably damaging	Minor	Common	Deleterious missense
chr10	73122213		SLC29A3	A	G	PASS	0.288	305	0	1058	Other	5 of 6 Predicted as Damaging	Probably damaging	Minor	Common	Benign
chr10	73122215	rs764543735	SLC29A3	C	T	PASS	0.285	302	0	1058	Missense	N/A	N/A	Minor	Common	Benign
chr10	73122245	rs768605042	SLC29A3	C	T	PASS	0.0009452	1	0	1058	Missense	N/A	N/A	Minor	Rare	Benign
chr10	94833869		CYP26A1	A	G	PASS	0.0009452	1	0	1058	Missense	3 of 6 Predicted as Damaging	Benign	Minor	Rare	Benign
chr10	94834066		CYP26A1	G	T	PASS	0.000947	1	0	1056	Missense	4 of 6 Predicted as Damaging	Possibly damaging	Minor	Rare	Deleterious missense
chr10	94834814	rs747495499	CYP26A1	C	T	PASS	0.00189	2	0	1058	Other	N/A	N/A	Minor	Rare	Benign
chr10	94834919		CYP26A1	G	A	PASS	0.0009208	1	0	1086	Missense	5 of 6 Predicted as Damaging	Probably damaging	Minor	Rare	Deleterious missense
chr10	94834946	rs367762887	CYP26A1	A	G	PASS	0.024	26	0	1082	Missense	1 of 6 Predicted as Damaging	Benign	Minor	Common	Benign
chr10	94835036		CYP26A1	G	A	PASS	0.001848	0	1	1082	LoF	2 of 6 Predicted as Damaging	N/A	Minor	Rare	LoF
chr10	94835651		CYP26A1	T	C	PASS	0.001828	2	0	1094	Other	N/A	N/A	Minor	Rare	Benign
chr10	94835679	rs1250080215	CYP26A1	C	T	PASS	0.0009141	1	0	1094	Missense	2 of 6 Predicted as Damaging	Benign	Minor	Rare	Benign
chr10	94836341	rs756770762	CYP26A1	T	C	PASS	0.002825	3	0	1062	Missense	3 of 6 Predicted as Damaging	Benign	Minor	Rare	Benign
chr10	94836881	rs2229104	CYP26A1	C	G	PASS	0.004638	5	0	1078	Other	N/A	N/A	Minor	Rare	Benign
chr10	94836931		CYP26A1	T	C	PASS	0.001859	0	1	1076	Missense	3 of 6 Predicted as Damaging	Possibly damaging	Minor	Rare	Benign
chr10	94837036		CYP26A1	T	C	PASS	0.0009416	1	0	1062	Missense	5 of 6 Predicted as Damaging	Probably damaging	Minor	Rare	Deleterious missense
chr10	96443600	rs1450257328	CYP2C18	G	A	PASS	0.0009416	1	0	1062	Other	N/A	N/A	Minor	Rare	Benign
chr10	96443687	rs1564635714	CYP2C18	G	A	PASS	0.001883	0	1	1062	Other	N/A	N/A	Minor	Rare	Benign
chr10	96443688		CYP2C18	A	G	PASS	0.001883	0	1	1062	Missense	0 of 6 Predicted as Damaging	Benign	Minor	Rare	Benign
chr10	96443690		CYP2C18	T	G	PASS	0.001883	0	1	1062	Missense	3 of 6 Predicted as Damaging	Possibly damaging	Minor	Rare	Benign
chr10	96443705		CYP2C18	G	A	PASS	0.001883	0	1	1062	Other	N/A	N/A	Minor	Rare	Benign
chr10	96443709		CYP2C18	T	A	PASS	0.001883	0	1	1062	Missense	0 of 6 Predicted as Damaging	Benign	Minor	Rare	Benign
chr10	96443715		CYP2C18	G	A	PASS	0.001883	0	1	1062	Missense	0 of 6 Predicted as Damaging	Benign	Minor	Rare	Benign
chr10	96447562	rs41291550	CYP2C18	T	A	PASS	0.064	64	2	1066	LoF	1 of 6 Predicted as Damaging	N/A	Minor	Common	LoF
chr10	96447945	rs768785722	CYP2C18	G	T	PASS	0.006629	7	0	1056	Missense	4 of 6 Predicted as Damaging	Probably damaging	Minor	Rare	Deleterious missense
chr10	96447998	rs371910428	CYP2C18	C	T	PASS	0.000947	1	0	1056	Missense	1 of 6 Predicted as Damaging	Benign	Minor	Rare	Benign
chr10	96454675	rs202163378	CYP2C18	C	T	PASS	0.002825	3	0	1062	Other	N/A	N/A	Minor	Rare	Benign
chr10	96454715	rs575087980	CYP2C18	T	C	PASS	0.0009416	1	0	1062	Missense	5 of 6 Predicted as Damaging	Probably damaging	Minor	Rare	Deleterious missense
chr10	96454766	rs752948314	CYP2C18	C	T	PASS	0.0009416	1	0	1062	LoF	1 of 6 Predicted as Damaging	N/A	Minor	Rare	LoF
chr10	96454768	rs115269792	CYP2C18	G	C	PASS	0.019	20	0	1062	Missense	2 of 6 Predicted as Damaging	Probably damaging	Minor	Common	Benign
chr10	96466651		CYP2C18	T	C	PASS	0.0009416	1	0	1062	Other	N/A	N/A	Minor	Rare	Benign
chr10	96466679	rs184571563	CYP2C18	C	T	PASS	0.0009416	1	0	1062	Missense	4 of 6 Predicted as Damaging	Benign	Minor	Rare	Benign
chr10	96466704		CYP2C18	T	C	PASS	0.0009416	1	0	1062	Missense	2 of 6 Predicted as Damaging	Benign	Minor	Rare	Benign
chr10	96480165	rs771850014	CYP2C18	C	T	PASS	0.0009091	1	0	1100	LoF	1 of 6 Predicted as Damaging	N/A	Minor	Rare	LoF
chr10	96484233	rs76498052	CYP2C18	C	T	PASS	0.002809	3	0	1068	Other	N/A	N/A	Minor	Rare	Benign
chr10	96484241	rs569398127	CYP2C18	C	T	PASS	0.0009363	1	0	1068	Missense	5 of 6 Predicted as Damaging	Probably damaging	Minor	Rare	Deleterious missense
chr10	96493058	rs1126545	CYP2C18	C	T	PASS	0.243	182	40	1076	Missense	4 of 6 Predicted as Damaging	Probably damaging	Minor	Common	Deleterious missense
chr10	96495082		CYP2C18	AT	A	VQSRTrancheINDEL99.90to100.00	0.0009416	1	0	1062	ND	ND	ND	ND	ND	ND
chr10	96495103		CYP2C18	A	T	PASS	0.0009416	1	0	1062	LoF	2 of 6 Predicted as Damaging	N/A	Minor	Rare	LoF
chr10	96495105		CYP2C18	A	G	PASS	0.0009416	1	0	1062	Other	N/A	N/A	Minor	Rare	Benign
chr10	96522469	rs367543002	CYP2C19	C	T	PASS	0.0009311	1	0	1074	Missense	0 of 6 Predicted as Damaging	Benign	Minor	Rare	Benign
chr10	96522472	rs367543003	CYP2C19	T	C	PASS	0.0009294	1	0	1076	Missense	0 of 6 Predicted as Damaging	Benign	Minor	Rare	Benign
chr10	96522506		CYP2C19	T	A	PASS	0.0009294	1	0	1076	Missense	3 of 6 Predicted as Damaging	Probably damaging	Minor	Rare	Benign
chr10	96522561	rs17885098	CYP2C19	T	C	PASS	0.086	86	3	1076	Other	N/A	N/A	Minor	Common	Benign
chr10	96534867	rs28399505	CYP2C19	T	C	PASS	0.022	21	1	1062	Missense	0 of 6 Predicted as Damaging	Benign	Minor	Common	Benign
chr10	96534888		CYP2C19	A	G	PASS	0.001883	0	1	1062	Missense	3 of 6 Predicted as Damaging	Benign	Minor	Rare	Benign
chr10	96534896		CYP2C19	A	G	PASS	0.001883	0	1	1062	Missense	5 of 6 Predicted as Damaging	Probably damaging	Minor	Rare	Deleterious missense
chr10	96535159	rs990262009	CYP2C19	G	T	PASS	0.0009242	1	0	1082	Missense	4 of 6 Predicted as Damaging	Probably damaging	Minor	Rare	Deleterious missense
chr10	96535205	rs17882291	CYP2C19	G	A	PASS	0.0009259	1	0	1080	Other	N/A	N/A	Minor	Rare	Benign
chr10	96540410	rs4986893	CYP2C19	G	A	PASS	0.061	64	1	1078	LoF	1 of 6 Predicted as Damaging	N/A	Minor	Common	LoF
chr10	96541616	rs4244285	CYP2C19	G	A	PASS	0.241	183	36	1058	Other	N/A	N/A	Minor	Common	Benign
chr10	96541697	rs756681183	CYP2C19	G	A	PASS	0.0009434	1	0	1060	Other	N/A	N/A	Minor	Rare	Benign
chr10	96580317	rs1220267274	CYP2C19	T	C	PASS	0.0009058	1	0	1104	Missense	4 of 6 Predicted as Damaging	Possibly damaging	Minor	Rare	Deleterious missense
chr10	96580320		CYP2C19	G	A	PASS	0.0009058	1	0	1104	Missense	1 of 6 Predicted as Damaging	Benign	Minor	Rare	Benign
chr10	96580387	rs922422295	CYP2C19	G	A	PASS	0.0009058	1	0	1104	Other	N/A	N/A	Minor	Rare	Benign
chr10	96602622	rs3758580	CYP2C19	C	T	PASS	0.245	186	37	1062	Other	N/A	N/A	Minor	Common	Benign
chr10	96602623	rs3758581	CYP2C19	G	A	PASS	0.022	23	0	1068	Missense	N/A	N/A	Minor	Common	Benign
chr10	96602691	rs17882744	CYP2C19	C	T	PASS	0.003745	4	0	1068	Other	N/A	N/A	Minor	Rare	Benign
chr10	96602718	rs1045326720	CYP2C19	C	T	PASS	0.001873	2	0	1068	Other	N/A	N/A	Minor	Rare	Benign
chr10	96602751	rs150933530	CYP2C19	C	T	PASS	0.006554	7	0	1068	Other	N/A	N/A	Minor	Rare	Benign
chr10	96609714		CYP2C19	A	T	PASS	0.0009208	1	0	1086	Missense	5 of 6 Predicted as Damaging	Probably damaging	Minor	Rare	Deleterious missense
chr10	96609744	rs781013692	CYP2C19	T	C	PASS	0.0009208	1	0	1086	Missense	6 of 6 Predicted as Damaging	Probably damaging	Minor	Rare	Deleterious missense
chr10	96609775	rs17886522	CYP2C19	A	C	PASS	0.063	66	1	1086	Other	N/A	N/A	Minor	Common	Benign
chr10	96609812		CYP2C19	G	A	PASS	0.0009208	1	0	1086	Missense	1 of 6 Predicted as Damaging	Benign	Minor	Rare	Benign
chr10	96612495	rs56337013	CYP2C19	C	T	PASS	0.001842	2	0	1086	Missense	6 of 6 Predicted as Damaging	Probably damaging	Minor	Rare	Deleterious missense
chr10	96612509		CYP2C19	A	G	PASS	0.0009208	1	0	1086	Other	N/A	N/A	Minor	Rare	Benign
chr10	96612522	rs192154563	CYP2C19	C	T	PASS	0.0009208	1	0	1086	Missense	4 of 6 Predicted as Damaging	Possibly damaging	Minor	Rare	Deleterious missense
chr10	96612532	rs779778313	CYP2C19	T	C	PASS	0.0009208	1	0	1086	Missense	5 of 6 Predicted as Damaging	Probably damaging	Minor	Rare	Deleterious missense
chr10	96612552		CYP2C19	AT	A	VQSRTrancheINDEL99.90to100.00	0.0009208	1	0	1086	ND	ND	ND	ND	ND	ND
chr10	96612576		CYP2C19	T	C	PASS	0.0009208	1	0	1086	Missense	0 of 6 Predicted as Damaging	Benign	Minor	Rare	Benign
chr10	96612583		CYP2C19	T	C	PASS	0.0009208	1	0	1086	Missense	0 of 6 Predicted as Damaging	Benign	Minor	Rare	Benign
chr10	96701628		CYP2C9	A	G	PASS	0.0009311	1	0	1074	Missense	5 of 6 Predicted as Damaging	Probably damaging	Minor	Rare	Deleterious missense
chr10	96701674	rs17847036	CYP2C9	G	A	PASS	0.009328	10	0	1072	Other	N/A	N/A	Minor	Rare	Benign
chr10	96701758		CYP2C9	A	G	PASS	0.0009311	1	0	1074	Other	N/A	N/A	Minor	Rare	Benign
chr10	96701991	rs72558189	CYP2C9	G	A	PASS	0.0009398	1	0	1064	Missense	4 of 6 Predicted as Damaging	Possibly damaging	Minor	Rare	Deleterious missense
chr10	96702047	rs1799853	CYP2C9	C	T	PASS	0.0009398	1	0	1064	Missense	4 of 6 Predicted as Damaging	Probably damaging	Minor	Rare	Deleterious missense
chr10	96708930	rs765176937	CYP2C9	C	T	PASS	0.000947	1	0	1056	Other	N/A	N/A	Minor	Rare	Benign
chr10	96731989		CYP2C9	C	A	PASS	0.0009398	1	0	1064	Missense	4 of 6 Predicted as Damaging	Possibly damaging	Minor	Rare	Deleterious missense
chr10	96740982	rs367826293	CYP2C9	G	A	PASS	0.001815	2	0	1102	Missense	2 of 6 Predicted as Damaging	Possibly damaging	Minor	Rare	Benign
chr10	96741026		CYP2C9	G	A	PASS	0.0009074	1	0	1102	Missense	5 of 6 Predicted as Damaging	Probably damaging	Minor	Rare	Deleterious missense
chr10	96741053	rs1057910	CYP2C9	A	C	PASS	0.02	22	0	1102	Missense	1 of 6 Predicted as Damaging	Benign	Minor	Common	Benign
chr10	96741113	rs768218290	CYP2C9	T	C	PASS	0.001815	0	1	1102	Missense	5 of 6 Predicted as Damaging	Possibly damaging	Minor	Rare	Deleterious missense
chr10	96741117		CYP2C9	T	C	PASS	0.001815	0	1	1102	Missense	3 of 6 Predicted as Damaging	Possibly damaging	Minor	Rare	Benign
chr10	96748635	rs2017319	CYP2C9	C	T	PASS	0.0009346	1	0	1070	Other	N/A	N/A	Minor	Rare	Benign
chr10	96748732		CYP2C9	A	G	PASS	0.0009346	1	0	1070	Missense	0 of 6 Predicted as Damaging	Benign	Minor	Rare	Benign
chr10	96748737	rs1057911	CYP2C9	A	T	PASS	0.021	22	0	1068	Other	N/A	N/A	Minor	Common	Benign
chr10	96796971		CYP2C8	C	T	PASS	0.000947	1	0	1056	Missense	1 of 6 Predicted as Damaging	Benign	Minor	Rare	Benign
chr10	96798670		CYP2C8	G	A	PASS	0.0009225	1	0	1084	Other	N/A	N/A	Minor	Rare	Benign
chr10	96798715	rs148515896	CYP2C8	G	A	PASS	0.002768	3	0	1084	Other	N/A	N/A	Minor	Rare	Benign
chr10	96798749	rs10509681	CYP2C8	T	C	PASS	0.003683	2	1	1086	Missense	2 of 6 Predicted as Damaging	Benign	Minor	Rare	Benign
chr10	96802737	rs11188150	CYP2C8	G	A	PASS	0.0009416	1	0	1062	Other	N/A	N/A	Minor	Rare	Benign
chr10	96818106	rs11572103	CYP2C8	T	A	PASS	0.0009363	1	0	1068	Missense	5 of 6 Predicted as Damaging	Possibly damaging	Minor	Rare	Deleterious missense
chr10	96824642	rs543793530	CYP2C8	C	T	PASS	0.0009434	1	0	1060	Missense	5 of 6 Predicted as Damaging	Probably damaging	Minor	Rare	Deleterious missense
chr10	96824659	rs748646325	CYP2C8	G	A	PASS	0.0009434	1	0	1060	Other	N/A	N/A	Minor	Rare	Benign
chr10	96827030	rs11572080	CYP2C8	C	T	PASS	0.001855	2	0	1078	Missense	1 of 6 Predicted as Damaging	Benign	Minor	Rare	Benign
chr10	96827076	rs377386087	CYP2C8	G	A	PASS	0.0009294	1	0	1076	Missense	3 of 6 Predicted as Damaging	Probably damaging	Minor	Rare	Benign
chr10	96827093		CYP2C8	T	C	PASS	0.001859	2	0	1076	Missense	1 of 6 Predicted as Damaging	Benign	Minor	Rare	Benign
chr10	96827438	rs1292038418	CYP2C8	A	G	PASS	0.0009398	1	0	1064	Missense	0 of 6 Predicted as Damaging	Benign	Minor	Rare	Benign
chr10	96829038		CYP2C8	T	C	PASS	0.001818	0	1	1100	Missense	5 of 6 Predicted as Damaging	Probably damaging	Minor	Rare	Deleterious missense
chr10	96829069	rs944376559	CYP2C8	G	A	PASS	0.001818	0	1	1100	Missense	5 of 6 Predicted as Damaging	Possibly damaging	Minor	Rare	Deleterious missense
chr10	96829077		CYP2C8	T	C	PASS	0.001818	0	1	1100	Missense	1 of 6 Predicted as Damaging	Benign	Minor	Rare	Benign
chr10	101544385		ABCC2	T	C	PASS	0.0009328	1	0	1072	Other	N/A	N/A	Minor	Rare	Benign
chr10	101544388	rs772618481	ABCC2	G	C	PASS	0.0009328	1	0	1072	Other	N/A	N/A	Minor	Rare	Benign
chr10	101544399		ABCC2	T	C	PASS	0.001866	0	1	1072	Missense	5 of 6 Predicted as Damaging	Probably damaging	Minor	Rare	Deleterious missense
chr10	101552008		ABCC2	T	C	PASS	0.0009294	1	0	1076	Other	N/A	N/A	Minor	Rare	Benign
chr10	101552017	rs751866920	ABCC2	A	G	PASS	0.0009294	1	0	1076	Other	N/A	N/A	Minor	Rare	Benign
chr10	101553364		ABCC2	G	A	PASS	0.0009225	1	0	1084	LoF	2 of 6 Predicted as Damaging	N/A	Minor	Rare	LoF
chr10	101553655		ABCC2	A	G	PASS	0.0009294	1	0	1076	Missense	0 of 6 Predicted as Damaging	Benign	Minor	Rare	Benign
chr10	101553658		ABCC2	T	C	PASS	0.0009294	1	0	1076	Missense	0 of 6 Predicted as Damaging	Benign	Minor	Rare	Benign
chr10	101553660	rs770123195	ABCC2	T	A	PASS	0.0009294	1	0	1076	Other	N/A	N/A	Minor	Rare	Benign
chr10	101553685		ABCC2	T	C	PASS	0.001859	2	0	1076	Missense	3 of 6 Predicted as Damaging	Benign	Minor	Rare	Benign
chr10	101553691		ABCC2	T	A	PASS	0.001859	0	1	1076	Missense	4 of 6 Predicted as Damaging	Possibly damaging	Minor	Rare	Deleterious missense
chr10	101553693		ABCC2	C	T	PASS	0.001859	0	1	1076	Other	N/A	N/A	Minor	Rare	Benign
chr10	101554170		ABCC2	AATCCATC	A	VQSRTrancheINDEL99.90to100.00	0.003774	4	0	1060	ND	ND	ND	ND	ND	ND
chr10	101558978	rs759781877	ABCC2	GA	G	VQSRTrancheINDEL99.90to100.00	0.008523	9	0	1056	ND	ND	ND	ND	ND	ND
chr10	101559054	rs375385616	ABCC2	A	G	PASS	0.019	20	0	1056	Missense	1 of 6 Predicted as Damaging	Benign	Minor	Common	Benign
chr10	101560221	rs777140896	ABCC2	G	A	PASS	0.0009381	1	0	1066	Other	N/A	N/A	Minor	Rare	Benign
chr10	101560318		ABCC2	A	G	PASS	0.0009381	1	0	1066	Missense	6 of 6 Predicted as Damaging	Possibly damaging	Minor	Rare	Deleterious missense
chr10	101563815	rs2273697	ABCC2	G	A	PASS	0.029	29	1	1062	Missense	1 of 6 Predicted as Damaging	Benign	Minor	Common	Benign
chr10	101563887	rs374787164	ABCC2	C	A	PASS	0.003766	4	0	1062	Missense	6 of 6 Predicted as Damaging	Probably damaging	Minor	Rare	Deleterious missense
chr10	101563910	rs370095941	ABCC2	T	G	PASS	0.003766	4	0	1062	Missense	5 of 6 Predicted as Damaging	Probably damaging	Minor	Rare	Deleterious missense
chr10	101563960	rs867979691	ABCC2	C	T	PASS	0.0009416	1	0	1062	Missense	6 of 6 Predicted as Damaging	Probably damaging	Minor	Rare	Deleterious missense
chr10	101563965	rs1178654747	ABCC2	G	A	PASS	0.0009416	1	0	1062	Missense	3 of 6 Predicted as Damaging	Benign	Minor	Rare	Benign
chr10	101564000	rs4267009	ABCC2	G	A	PASS	0.0009416	1	0	1062	Other	N/A	N/A	Minor	Rare	Benign
chr10	101565182		ABCC2	A	G	PASS	0.0009416	1	0	1062	Missense	4 of 6 Predicted as Damaging	Possibly damaging	Minor	Rare	Deleterious missense
chr10	101567165	rs777739639	ABCC2	C	A	PASS	0.0009328	1	0	1072	Missense	4 of 6 Predicted as Damaging	Probably damaging	Minor	Rare	Deleterious missense
chr10	101567168		ABCC2	T	G	PASS	0.0009328	1	0	1072	Missense	3 of 6 Predicted as Damaging	Possibly damaging	Minor	Rare	Benign
chr10	101567196	rs781337846	ABCC2	G	A	PASS	0.0009328	1	0	1072	Missense	6 of 6 Predicted as Damaging	Probably damaging	Minor	Rare	Deleterious missense
chr10	101567895		ABCC2	A	G	PASS	0.0009259	1	0	1080	Missense	6 of 6 Predicted as Damaging	Possibly damaging	Minor	Rare	Deleterious missense
chr10	101567924		ABCC2	CT	C	VQSRTrancheINDEL99.90to100.00	0.0009259	1	0	1080	ND	ND	ND	ND	ND	ND
chr10	101567943		ABCC2	T	C	PASS	0.0009259	1	0	1080	Missense	5 of 6 Predicted as Damaging	Possibly damaging	Minor	Rare	Deleterious missense
chr10	101572804	rs779584212	ABCC2	T	C	PASS	0.001845	2	0	1084	Missense	6 of 6 Predicted as Damaging	Probably damaging	Minor	Rare	Deleterious missense
chr10	101572884	rs765570396	ABCC2	G	A	PASS	0.0009225	1	0	1084	Missense	6 of 6 Predicted as Damaging	Probably damaging	Minor	Rare	Deleterious missense
chr10	101577121	rs777438560	ABCC2	CA	C	VQSRTrancheINDEL99.90to100.00	0.001873	2	0	1068	ND	ND	ND	ND	ND	ND
chr10	101577128		ABCC2	C	T	PASS	0.0009363	1	0	1068	Missense	6 of 6 Predicted as Damaging	Probably damaging	Minor	Rare	Deleterious missense
chr10	101577153		ABCC2	A	G	PASS	0.0009363	1	0	1068	Missense	1 of 6 Predicted as Damaging	Benign	Minor	Rare	Benign
chr10	101577171	rs745982246	ABCC2	T	C	PASS	0.0009363	1	0	1068	Missense	6 of 6 Predicted as Damaging	Probably damaging	Minor	Rare	Deleterious missense
chr10	101577219		ABCC2	A	C	PASS	0.0009363	1	0	1068	Missense	6 of 6 Predicted as Damaging	Probably damaging	Minor	Rare	Deleterious missense
chr10	101578550	rs779203197	ABCC2	A	G	PASS	0.0009363	1	0	1068	Missense	3 of 6 Predicted as Damaging	Benign	Minor	Rare	Benign
chr10	101578557		ABCC2	T	C	PASS	0.0009363	1	0	1068	Missense	6 of 6 Predicted as Damaging	Probably damaging	Minor	Rare	Deleterious missense
chr10	101578559		ABCC2	A	G	PASS	0.0009363	1	0	1068	Missense	6 of 6 Predicted as Damaging	Probably damaging	Minor	Rare	Deleterious missense
chr10	101578591		ABCC2	CAG	C	VQSRTrancheINDEL99.90to100.00	0.0009363	1	0	1068	ND	ND	ND	ND	ND	ND
chr10	101578645		ABCC2	A	G	PASS	0.0009363	1	0	1068	Other	N/A	N/A	Minor	Rare	Benign
chr10	101578691		ABCC2	C	T	PASS	0.0009363	1	0	1068	Missense	2 of 6 Predicted as Damaging	Benign	Minor	Rare	Benign
chr10	101578952	rs17222617	ABCC2	T	G	PASS	0.0009328	1	0	1072	Missense	3 of 6 Predicted as Damaging	Benign	Minor	Rare	Benign
chr10	101578960	rs1362202519	ABCC2	A	G	PASS	0.0009328	1	0	1072	Missense	2 of 6 Predicted as Damaging	Benign	Minor	Rare	Benign
chr10	101578963	rs1482820345	ABCC2	G	A	PASS	0.001866	0	1	1072	Missense	4 of 6 Predicted as Damaging	Benign	Minor	Rare	Benign
chr10	101578973		ABCC2	C	T	PASS	0.001866	0	1	1072	Missense	4 of 6 Predicted as Damaging	Benign	Minor	Rare	Benign
chr10	101590129	rs377107178	ABCC2	G	A	PASS	0.025	26	0	1060	Missense	3 of 6 Predicted as Damaging	Benign	Minor	Common	Benign
chr10	101590164		ABCC2	C	T	PASS	0.0009434	1	0	1060	Other	N/A	N/A	Minor	Rare	Benign
chr10	101590547		ABCC2	A	G	PASS	0.0009259	1	0	1080	Missense	1 of 6 Predicted as Damaging	Benign	Minor	Rare	Benign
chr10	101591418	rs3740070	ABCC2	G	A	PASS	0.003781	4	0	1058	Other	N/A	N/A	Minor	Rare	Benign
chr10	101591774		ABCC2	T	C	PASS	0.001862	2	0	1074	Other	N/A	N/A	Minor	Rare	Benign
chr10	101591798		ABCC2	G	C	PASS	0.0009311	1	0	1074	Missense	6 of 6 Predicted as Damaging	Probably damaging	Minor	Rare	Deleterious missense
chr10	101591848		ABCC2	A	G	PASS	0.0009311	1	0	1074	Missense	6 of 6 Predicted as Damaging	Probably damaging	Minor	Rare	Deleterious missense
chr10	101591856		ABCC2	C	A	PASS	0.0009311	1	0	1074	Missense	6 of 6 Predicted as Damaging	Probably damaging	Minor	Rare	Deleterious missense
chr10	101591874	rs769794601	ABCC2	A	G	PASS	0.0009311	1	0	1074	Missense	6 of 6 Predicted as Damaging	Probably damaging	Minor	Rare	Deleterious missense
chr10	101591879		ABCC2	G	A	PASS	0.001862	0	1	1074	Other	N/A	N/A	Minor	Rare	Benign
chr10	101594247		ABCC2	C	T	PASS	0.001873	0	1	1068	Other	N/A	N/A	Minor	Rare	Benign
chr10	101594249	rs763259031	ABCC2	CCAT	C	VQSRTrancheINDEL99.90to100.00	0.0009363	1	0	1068	ND	ND	ND	ND	ND	ND
chr10	101594275	rs762914474	ABCC2	ATT	A	VQSRTrancheINDEL99.90to100.00	0.003745	4	0	1068	ND	ND	ND	ND	ND	ND
chr10	101595874		ABCC2	G	A	PASS	0.00188	0	1	1064	Other	N/A	N/A	Minor	Rare	Benign
chr10	101595933	rs140680467	ABCC2	T	C	PASS	0.0009398	1	0	1064	Missense	6 of 6 Predicted as Damaging	Probably damaging	Minor	Rare	Deleterious missense
chr10	101595996	rs17222723	ABCC2	T	A	PASS	0.003759	4	0	1064	Missense	1 of 6 Predicted as Damaging	Benign	Minor	Rare	Benign
chr10	101601738	rs778603543	ABCC2	G	A	PASS	0.0009208	1	0	1086	Missense	5 of 6 Predicted as Damaging	Probably damaging	Minor	Rare	Deleterious missense
chr10	101603557		ABCC2	T	A	PASS	0.0009259	1	0	1080	Missense	6 of 6 Predicted as Damaging	Probably damaging	Minor	Rare	Deleterious missense
chr10	101603578		ABCC2	T	C	PASS	0.0009259	1	0	1080	Missense	6 of 6 Predicted as Damaging	Probably damaging	Minor	Rare	Deleterious missense
chr10	101603588	rs748436835	ABCC2	G	A	PASS	0.0009259	1	0	1080	Missense	5 of 6 Predicted as Damaging	Benign	Minor	Rare	Benign
chr10	101603617		ABCC2	C	T	PASS	0.0009259	1	0	1080	Missense	6 of 6 Predicted as Damaging	Possibly damaging	Minor	Rare	Deleterious missense
chr10	101604189		ABCC2	A	G	PASS	0.0009191	1	0	1088	Other	N/A	N/A	Minor	Rare	Benign
chr10	101604207	rs3740066	ABCC2	C	T	PASS	0.255	210	32	1074	Other	N/A	N/A	Minor	Common	Benign
chr10	101605410		ABCC2	A	G	PASS	0.0009328	1	0	1072	Other	N/A	N/A	Minor	Rare	Benign
chr10	101605437		ABCC2	C	T	PASS	0.0009328	1	0	1072	Other	N/A	N/A	Minor	Rare	Benign
chr10	101605473		ABCC2	T	C	PASS	0.0009328	1	0	1072	Other	N/A	N/A	Minor	Rare	Benign
chr10	101605482		ABCC2	A	G	PASS	0.0009328	1	0	1072	Other	N/A	N/A	Minor	Rare	Benign
chr10	101606861	rs1137968	ABCC2	G	T	PASS	0.003697	4	0	1082	Other	N/A	N/A	Minor	Rare	Benign
chr10	101610393	rs56296335	ABCC2	G	T	PASS	0.033	30	3	1076	Missense	5 of 6 Predicted as Damaging	Probably damaging	Minor	Common	Deleterious missense
chr10	101610476		ABCC2	G	C	PASS	0.001859	2	0	1076	Other	N/A	N/A	Minor	Rare	Benign
chr10	101610518	rs772555659	ABCC2	C	T	PASS	0.001859	2	0	1076	Other	N/A	N/A	Minor	Rare	Benign
chr10	101610533	rs8187707	ABCC2	C	T	PASS	0.003724	4	0	1074	Other	N/A	N/A	Minor	Rare	Benign
chr10	101611278	rs751985179	ABCC2	G	A	PASS	0.0009174	1	0	1090	Missense	6 of 6 Predicted as Damaging	Probably damaging	Minor	Rare	Deleterious missense
chr10	101611294	rs8187710	ABCC2	G	A	PASS	0.005505	6	0	1090	Missense	0 of 6 Predicted as Damaging	Benign	Minor	Rare	Benign
chr10	101611310		ABCC2	A	G	PASS	0.0009174	1	0	1090	Other	N/A	N/A	Minor	Rare	Benign
chr10	101611318	rs533470370	ABCC2	A	C	PASS	0.0009174	1	0	1090	Missense	0 of 6 Predicted as Damaging	Benign	Minor	Rare	Benign
chr10	101611351		ABCC2	A	G	PASS	0.0009174	1	0	1090	Missense	4 of 6 Predicted as Damaging	Benign	Minor	Rare	Benign
chr10	101611366		ABCC2	A	G	PASS	0.0009174	1	0	1090	Missense	1 of 6 Predicted as Damaging	Benign	Minor	Rare	Benign
chr10	104590718		CYP17A1	G	A	PASS	0.0009398	1	0	1064	Missense	1 of 6 Predicted as Damaging	Benign	Minor	Rare	Benign
chr10	104591289		CYP17A1	G	A	PASS	0.000947	1	0	1056	Missense	0 of 6 Predicted as Damaging	Benign	Minor	Rare	Benign
chr10	104592302	rs1195022348	CYP17A1	T	C	VQSRTrancheSNP99.90to100.00	0.0009311	1	0	1074	ND	ND	ND	ND	ND	ND
chr10	104592388	rs765987481	CYP17A1	C	T	PASS	0.0009311	1	0	1074	Missense	5 of 6 Predicted as Damaging	Probably damaging	Minor	Rare	Deleterious missense
chr10	104593876		CYP17A1	A	G	PASS	0.0009311	1	0	1074	Missense	2 of 6 Predicted as Damaging	Benign	Minor	Rare	Benign
chr10	104594673		CYP17A1	T	C	PASS	0.0009381	1	0	1066	Missense	2 of 6 Predicted as Damaging	Benign	Minor	Rare	Benign
chr10	104595037		CYP17A1	T	C	PASS	0.0009328	1	0	1072	Missense	2 of 6 Predicted as Damaging	Benign	Minor	Rare	Benign
chr10	104595045		CYP17A1	C	T	PASS	0.0009328	1	0	1072	Other	N/A	N/A	Minor	Rare	Benign
chr10	104595135	rs777937209	CYP17A1	G	A	PASS	0.0009328	1	0	1072	Other	N/A	N/A	Minor	Rare	Benign
chr10	104596981	rs6162	CYP17A1	G	A	PASS	0.482	265	125	1068	Other	N/A	N/A	Minor	Common	Benign
chr10	104597087	rs72559703	CYP17A1	G	A	PASS	0.016	15	1	1070	Missense	0 of 6 Predicted as Damaging	Benign	Minor	Common	Benign
chr10	104597106	rs749456949	CYP17A1	C	T	PASS	0.0009346	1	0	1070	Missense	1 of 6 Predicted as Damaging	Benign	Minor	Rare	Benign
chr10	135342021	rs35844228	CYP2E1	G	C	PASS	0.0009294	1	0	1076	Missense	1 of 6 Predicted as Damaging	Benign	Minor	Rare	Benign
chr10	135342060		CYP2E1	G	A	PASS	0.0009294	1	0	1076	Missense	3 of 6 Predicted as Damaging	Possibly damaging	Minor	Rare	Benign
chr10	135342105		CYP2E1	A	G	PASS	0.001859	0	1	1076	Missense	4 of 6 Predicted as Damaging	Probably damaging	Minor	Rare	Deleterious missense
chr10	135345151	rs1239678934	CYP2E1	C	T	PASS	0.0009294	1	0	1076	Missense	5 of 6 Predicted as Damaging	Probably damaging	Minor	Rare	Deleterious missense
chr10	135345188	rs749539588	CYP2E1	G	A	PASS	0.0009294	1	0	1076	Missense	3 of 6 Predicted as Damaging	Benign	Minor	Rare	Benign
chr10	135345663	rs56040284	CYP2E1	G	A	PASS	0.01	11	0	1076	Missense	1 of 6 Predicted as Damaging	Benign	Minor	Common	Benign
chr10	135345675	rs6413419	CYP2E1	G	A	PASS	0.001859	2	0	1076	Missense	3 of 6 Predicted as Damaging	Probably damaging	Minor	Rare	Benign
chr10	135345697	rs200871390	CYP2E1	G	A	PASS	0.0009294	1	0	1076	Missense	0 of 6 Predicted as Damaging	Benign	Minor	Rare	Benign
chr10	135345737	rs751624559	CYP2E1	G	A	PASS	0.002788	3	0	1076	Other	N/A	N/A	Minor	Rare	Benign
chr10	135345754		CYP2E1	A	G	PASS	0.001859	0	1	1076	Missense	4 of 6 Predicted as Damaging	Probably damaging	Minor	Rare	Deleterious missense
chr10	135345764	rs772559232	CYP2E1	C	T	PASS	0.001859	2	0	1076	Other	N/A	N/A	Minor	Rare	Benign
chr10	135345766		CYP2E1	T	C	PASS	0.0009294	1	0	1076	Missense	5 of 6 Predicted as Damaging	Probably damaging	Minor	Rare	Deleterious missense
chr10	135346202	rs41299426	CYP2E1	A	G	PASS	0.018	19	0	1080	Missense	1 of 6 Predicted as Damaging	Probably damaging	Minor	Common	Benign
chr10	135347296	rs61710826	CYP2E1	G	A	PASS	0.0009259	1	0	1080	Missense	1 of 6 Predicted as Damaging	Possibly damaging	Minor	Rare	Benign
chr10	135347339		CYP2E1	A	G	PASS	0.001852	0	1	1080	Missense	5 of 6 Predicted as Damaging	Benign	Minor	Rare	Benign
chr10	135347343	rs28371746	CYP2E1	C	A	PASS	0.085	78	7	1078	Other	N/A	N/A	Minor	Common	Benign
chr10	135347347		CYP2E1	A	G	PASS	0.001852	0	1	1080	Missense	5 of 6 Predicted as Damaging	Possibly damaging	Minor	Rare	Deleterious missense
chr10	135350604		CYP2E1	A	G	PASS	0.0009074	1	0	1102	Other	N/A	N/A	Minor	Rare	Benign
chr10	135350639	rs1042802318	CYP2E1	T	C	PASS	0.0009074	1	0	1102	Missense	5 of 6 Predicted as Damaging	Possibly damaging	Minor	Rare	Deleterious missense
chr10	135351269		CYP2E1	G	A	PASS	0.0009276	1	0	1078	Other	N/A	N/A	Minor	Rare	Benign
chr10	135351362	rs2515641	CYP2E1	T	C	PASS	0.815	173	347	1064	Other	N/A	N/A	Major	Common	Benign
chr10	135352435		CYP2E1	A	G	PASS	0.0009416	1	0	1062	Other	N/A	N/A	Minor	Rare	Benign
chr11	62744275	rs1319934650	SLC22A6	A	G	PASS	0.001876	2	0	1066	Other	N/A	N/A	Minor	Rare	Benign
chr11	62744299		SLC22A6	C	T	PASS	0.0009381	1	0	1066	Other	N/A	N/A	Minor	Rare	Benign
chr11	62747000		SLC22A6	T	C	PASS	0.0009328	1	0	1072	Missense	1 of 6 Predicted as Damaging	Benign	Minor	Rare	Benign
chr11	62747288		SLC22A6	G	A	PASS	0.0009328	1	0	1072	Other	N/A	N/A	Minor	Rare	Benign
chr11	62747355		SLC22A6	T	C	PASS	0.001866	2	0	1072	Missense	5 of 6 Predicted as Damaging	Probably damaging	Minor	Rare	Deleterious missense
chr11	62747380		SLC22A6	G	A	PASS	0.0009328	1	0	1072	Other	N/A	N/A	Minor	Rare	Benign
chr11	62747390	rs544804076	SLC22A6	C	A	PASS	0.0009328	1	0	1072	Other	N/A	N/A	Minor	Rare	Benign
chr11	62748538		SLC22A6	A	G	PASS	0.000947	1	0	1056	Missense	0 of 6 Predicted as Damaging	Benign	Minor	Rare	Benign
chr11	62748544		SLC22A6	A	G	PASS	0.003788	2	1	1056	Missense	3 of 6 Predicted as Damaging	Benign	Minor	Rare	Benign
chr11	62748553		SLC22A6	T	C	PASS	0.002841	1	1	1056	Missense	3 of 6 Predicted as Damaging	Benign	Minor	Rare	Benign
chr11	62748556		SLC22A6	A	G	PASS	0.001894	0	1	1056	Missense	4 of 6 Predicted as Damaging	Probably damaging	Minor	Rare	Deleterious missense
chr11	62748740		SLC22A6	T	C	PASS	0.001898	2	0	1054	Missense	2 of 6 Predicted as Damaging	Benign	Minor	Rare	Benign
chr11	62748753		SLC22A6	T	G	PASS	0.0009488	1	0	1054	Missense	2 of 6 Predicted as Damaging	Possibly damaging	Minor	Rare	Benign
chr11	62748760	rs776644088	SLC22A6	C	T	PASS	0.0009488	1	0	1054	Missense	0 of 6 Predicted as Damaging	Benign	Minor	Rare	Benign
chr11	62748764		SLC22A6	T	C	PASS	0.048	51	0	1054	Missense	4 of 6 Predicted as Damaging	Possibly damaging	Minor	Common	Deleterious missense
chr11	62748781		SLC22A6	A	G	PASS	0.005693	6	0	1054	Missense	4 of 6 Predicted as Damaging	Probably damaging	Minor	Rare	Deleterious missense
chr11	62748785		SLC22A6	T	A	PASS	0.0009488	1	0	1054	LoF	2 of 6 Predicted as Damaging	N/A	Minor	Rare	LoF
chr11	62748805		SLC22A6	A	G	PASS	0.0009488	1	0	1054	Missense	1 of 6 Predicted as Damaging	Benign	Minor	Rare	Benign
chr11	62748806		SLC22A6	G	A	PASS	0.0009488	1	0	1054	Missense	1 of 6 Predicted as Damaging	Possibly damaging	Minor	Rare	Benign
chr11	62748843		SLC22A6	C	T	PASS	0.0009488	1	0	1054	Other	N/A	N/A	Minor	Rare	Benign
chr11	62749324	rs769864870	SLC22A6	T	C	PASS	0.0009328	1	0	1072	Missense	0 of 6 Predicted as Damaging	Benign	Minor	Rare	Benign
chr11	62749440		SLC22A6	G	A	PASS	0.0009328	1	0	1072	Missense	2 of 6 Predicted as Damaging	Benign	Minor	Rare	Benign
chr11	62749448	rs768657635	SLC22A6	G	A	PASS	0.0009328	1	0	1072	Other	N/A	N/A	Minor	Rare	Benign
chr11	62751052	rs778657112	SLC22A6	C	A	PASS	0.002799	3	0	1072	Other	N/A	N/A	Minor	Rare	Benign
chr11	62751812	rs11568629	SLC22A6	T	C	PASS	0.002814	3	0	1066	Other	N/A	N/A	Minor	Rare	Benign
chr11	62751825		SLC22A6	T	C	PASS	0.0009381	1	0	1066	Missense	0 of 6 Predicted as Damaging	Benign	Minor	Rare	Benign
chr11	62751911	rs11568628	SLC22A6	C	A	PASS	0.003711	4	0	1078	Other	N/A	N/A	Minor	Rare	Benign
chr11	62751983	rs11568630	SLC22A6	G	A	PASS	0.004638	5	0	1078	Other	N/A	N/A	Minor	Rare	Benign
chr11	62752001	rs145799810	SLC22A6	A	G	PASS	0.001859	0	1	1076	Other	N/A	N/A	Minor	Rare	Benign
chr11	62752010	rs534770233	SLC22A6	C	T	PASS	0.0009294	1	0	1076	Other	N/A	N/A	Minor	Rare	Benign
chr11	62752073	rs1423126550	SLC22A6	C	A	PASS	0.0009398	1	0	1064	Other	N/A	N/A	Minor	Rare	Benign
chr11	62752140		SLC22A6	T	TTTTGAACA	VQSRTrancheINDEL99.90to100.00	0.002809	3	0	1068	ND	ND	ND	ND	ND	ND
chr11	62760779		SLC22A8	T	C	PASS	0.0009363	1	0	1068	Missense	0 of 6 Predicted as Damaging	Benign	Minor	Rare	Benign
chr11	62761091		SLC22A8	C	A	PASS	0.0009346	1	0	1070	Missense	5 of 6 Predicted as Damaging	Probably damaging	Minor	Rare	Deleterious missense
chr11	62761347		SLC22A8	A	T	PASS	0.001862	0	1	1074	LoF	1 of 6 Predicted as Damaging	N/A	Minor	Rare	LoF
chr11	62762069	rs372282335	SLC22A8	G	A	PASS	0.0009398	1	0	1064	Other	N/A	N/A	Minor	Rare	Benign
chr11	62763264	rs11568482	SLC22A8	T	A	PASS	0.073	66	6	1066	Missense	2 of 6 Predicted as Damaging	Benign	Minor	Common	Benign
chr11	62763283		SLC22A8	T	A	PASS	0.0009363	1	0	1068	Missense	0 of 6 Predicted as Damaging	Benign	Minor	Rare	Benign
chr11	62763544	rs45438191	SLC22A8	A	G	PASS	0.004638	5	0	1078	Missense	0 of 6 Predicted as Damaging	Benign	Minor	Rare	Benign
chr11	62766431	rs2276299	SLC22A8	A	T	PASS	0.311	226	52	1060	Other	N/A	N/A	Minor	Common	Benign
chr11	62766464	rs372691932	SLC22A8	G	A	PASS	0.001883	2	0	1062	Other	N/A	N/A	Minor	Rare	Benign
chr11	62767262	rs763444172	SLC22A8	C	T	PASS	0.0009363	1	0	1068	Missense	4 of 6 Predicted as Damaging	Probably damaging	Minor	Rare	Deleterious missense
chr11	62768255		SLC22A8	G	A	PASS	0.0009398	1	0	1064	Missense	4 of 6 Predicted as Damaging	Probably damaging	Minor	Rare	Deleterious missense
chr11	62782191		SLC22A8	G	T	PASS	0.00188	2	0	1064	Other	N/A	N/A	Minor	Rare	Benign
chr11	62782211	rs370233107	SLC22A8	G	A	PASS	0.005607	6	0	1070	Missense	5 of 6 Predicted as Damaging	Probably damaging	Minor	Rare	Deleterious missense
chr11	62782214	rs1426749519	SLC22A8	A	G	PASS	0.0009346	1	0	1070	Missense	5 of 6 Predicted as Damaging	Probably damaging	Minor	Rare	Deleterious missense
chr11	62782278	rs4149180	SLC22A8	C	T	PASS	0.026	28	0	1070	Other	N/A	N/A	Minor	Common	Benign
chr11	62782342		SLC22A8	T	C	PASS	0.0009346	1	0	1070	Missense	1 of 6 Predicted as Damaging	Benign	Minor	Rare	Benign
chr11	62782419	rs752924956	SLC22A8	C	T	PASS	0.0009398	1	0	1064	Other	N/A	N/A	Minor	Rare	Benign
chr11	63137558		SLC22A9	T	C	PASS	0.001859	0	1	1076	Other	N/A	N/A	Minor	Rare	Benign
chr11	63137565	rs201460670	SLC22A9	C	T	PASS	0.001859	0	1	1076	Other	N/A	N/A	Minor	Rare	Benign
chr11	63137684	rs373117184	SLC22A9	C	T	PASS	0.003717	4	0	1076	Other	N/A	N/A	Minor	Rare	Benign
chr11	63137804	rs201580531	SLC22A9	T	C	PASS	0.001887	2	0	1060	Other	N/A	N/A	Minor	Rare	Benign
chr11	63138694	rs138297035	SLC22A9	G	A	PASS	0.0009381	1	0	1066	Missense	4 of 6 Predicted as Damaging	Probably damaging	Minor	Rare	Deleterious missense
chr11	63149641	rs373670819	SLC22A9	C	T	PASS	0.0009381	1	0	1066	Missense	3 of 6 Predicted as Damaging	Possibly damaging	Minor	Rare	Benign
chr11	63174051		SLC22A9	T	C	PASS	0.001821	2	0	1098	Missense	2 of 6 Predicted as Damaging	Benign	Minor	Rare	Benign
chr11	63175593	rs61742518	SLC22A9	C	T	PASS	0.003717	4	0	1076	Missense	3 of 6 Predicted as Damaging	Probably damaging	Minor	Rare	Benign
chr11	63175599	rs144303933	SLC22A9	G	A	PASS	0.001859	2	0	1076	Missense	1 of 6 Predicted as Damaging	Benign	Minor	Rare	Benign
chr11	63175654	rs748459865	SLC22A9	T	C	PASS	0.0009294	1	0	1076	Other	N/A	N/A	Minor	Rare	Benign
chr11	63175689	rs774265798	SLC22A9	T	C	PASS	0.0009294	1	0	1076	Missense	5 of 6 Predicted as Damaging	Possibly damaging	Minor	Rare	Deleterious missense
chr11	63177324	rs142543443	SLC22A9	C	T	PASS	0.0009328	1	0	1072	Missense	3 of 6 Predicted as Damaging	Probably damaging	Minor	Rare	Benign
chr11	64323594	rs150750095	SLC22A11	A	G	PASS	0.0009381	1	0	1066	Other	N/A	N/A	Minor	Rare	Benign
chr11	64323696	rs200367926	SLC22A11	G	T	PASS	0.014	15	0	1058	Other	N/A	N/A	Minor	Common	Benign
chr11	64323783	rs2277313	SLC22A11	C	T	PASS	0.000947	1	0	1056	Other	N/A	N/A	Minor	Rare	Benign
chr11	64329521	rs758155050	SLC22A11	C	T	PASS	0.0009346	1	0	1070	Other	N/A	N/A	Minor	Rare	Benign
chr11	64329527	rs35464738	SLC22A11	G	A	PASS	0.0009346	1	0	1070	Other	N/A	N/A	Minor	Rare	Benign
chr11	64329622	rs753809001	SLC22A11	T	G	PASS	0.001869	0	1	1070	Missense	0 of 6 Predicted as Damaging	Benign	Minor	Rare	Benign
chr11	64329751	rs1281995579	SLC22A11	C	T	PASS	0.003745	4	0	1068	Missense	2 of 6 Predicted as Damaging	Probably damaging	Minor	Rare	Benign
chr11	64329758		SLC22A11	C	T	PASS	0.0009363	1	0	1068	Other	N/A	N/A	Minor	Rare	Benign
chr11	64329780		SLC22A11	A	G	PASS	0.001873	2	0	1068	Missense	1 of 6 Predicted as Damaging	Possibly damaging	Minor	Rare	Benign
chr11	64329814	rs138399841	SLC22A11	C	T	PASS	0.001873	2	0	1068	Missense	1 of 6 Predicted as Damaging	Benign	Minor	Rare	Benign
chr11	64332708	rs767825120	SLC22A11	C	T	PASS	0.0009416	1	0	1062	Other	N/A	N/A	Minor	Rare	Benign
chr11	64335243	rs1565123806	SLC22A11	A	G	PASS	0.0009398	1	0	1064	Missense	1 of 6 Predicted as Damaging	Benign	Minor	Rare	Benign
chr11	64336193		SLC22A11	G	A	PASS	0.001869	0	1	1070	Missense	2 of 6 Predicted as Damaging	Probably damaging	Minor	Rare	Benign
chr11	64336245		SLC22A11	A	T	PASS	0.001869	0	1	1070	Other	N/A	N/A	Minor	Rare	Benign
chr11	64337159	rs140361656	SLC22A11	G	A	PASS	0.0009259	1	0	1080	Missense	5 of 6 Predicted as Damaging	Probably damaging	Minor	Rare	Deleterious missense
chr11	64337254		SLC22A11	A	G	PASS	0.0009259	1	0	1080	Missense	0 of 6 Predicted as Damaging	Benign	Minor	Rare	Benign
chr11	64359265	rs571307205	SLC22A12	G	A	PASS	0.0009434	1	0	1060	Other	N/A	N/A	Minor	Rare	Benign
chr11	64359274	rs3825017	SLC22A12	C	T	PASS	0.198	169	20	1058	Other	N/A	N/A	Minor	Common	Benign
chr11	64359286	rs3825016	SLC22A12	C	T	PASS	0.271	211	38	1058	Other	N/A	N/A	Minor	Common	Benign
chr11	64359373	rs776503281	SLC22A12	G	A	PASS	0.00283	3	0	1060	Missense	N/A	N/A	Minor	Rare	Benign
chr11	64360313	rs754404791	SLC22A12	G	A	PASS	0.002783	1	1	1078	Other	N/A	N/A	Minor	Rare	Benign
chr11	64360985	rs71581772	SLC22A12	G	A	PASS	0.001869	2	0	1070	Other	N/A	N/A	Minor	Rare	Benign
chr11	64361020	rs121907893	SLC22A12	C	G	PASS	0.0009294	1	0	1076	Missense	4 of 6 Predicted as Damaging	Possibly damaging	Minor	Rare	Deleterious missense
chr11	64361023		SLC22A12	G	C	PASS	0.0009294	1	0	1076	Missense	0 of 6 Predicted as Damaging	Benign	Minor	Rare	Benign
chr11	64361109		SLC22A12	A	G	PASS	0.003717	2	1	1076	LoF	1 of 6 Predicted as Damaging	Benign	Minor	Rare	LoF
chr11	64361124	rs201136391	SLC22A12	G	A	PASS	0.005639	4	1	1064	Missense	0 of 6 Predicted as Damaging	Benign	Minor	Rare	Benign
chr11	64361140		SLC22A12	T	C	PASS	0.00188	2	0	1064	Missense	0 of 6 Predicted as Damaging	Benign	Minor	Rare	Benign
chr11	64361145	rs751553272	SLC22A12	A	G	PASS	0.00282	3	0	1064	Missense	1 of 6 Predicted as Damaging	Benign	Minor	Rare	Benign
chr11	64361226		SLC22A12	C	T	PASS	0.0009398	1	0	1064	Other	N/A	N/A	Minor	Rare	Benign
chr11	64361261		SLC22A12	C	T	PASS	0.0009398	1	0	1064	Other	N/A	N/A	Minor	Rare	Benign
chr11	64366370	rs749900943	SLC22A12	C	T	PASS	0.002742	1	1	1094	Missense	1 of 6 Predicted as Damaging	Probably damaging	Minor	Rare	Benign
chr11	64366387	rs748405094	SLC22A12	G	A	PASS	0.0009141	1	0	1094	Other	N/A	N/A	Minor	Rare	Benign
chr11	64367272	rs543512307	SLC22A12	C	T	PASS	0.0009398	1	0	1064	Other	N/A	N/A	Minor	Rare	Benign
chr11	64367284		SLC22A12	C	A	PASS	0.0009398	1	0	1064	Missense	2 of 6 Predicted as Damaging	Probably damaging	Minor	Rare	Benign
chr11	64367862	rs7932775	SLC22A12	T	C	PASS	0.435	235	115	1070	Other	N/A	N/A	Minor	Common	Benign
chr11	64368207	rs200515227	SLC22A12	G	A	PASS	0.002788	3	0	1076	Other	N/A	N/A	Minor	Rare	Benign
chr11	64368392	rs1410402882	SLC22A12	T	C	PASS	0.0009276	1	0	1078	Missense	5 of 6 Predicted as Damaging	Possibly damaging	Minor	Rare	Deleterious missense
chr11	64368987	rs143053863	SLC22A12	G	A	PASS	0.001883	2	0	1062	Other	N/A	N/A	Minor	Rare	Benign
chr11	64369010	rs1565142996	SLC22A12	CCA	C	VQSRTrancheINDEL99.90to100.00	0.0009416	1	0	1062	ND	ND	ND	ND	ND	ND
chr11	66130982	rs1044235645	SLC29A2	G	A	PASS	0.0009363	1	0	1068	Other	N/A	N/A	Minor	Rare	Benign
chr11	66131705		SLC29A2	A	G	PASS	0.004836	5	0	1034	Missense	6 of 6 Predicted as Damaging	Probably damaging	Minor	Rare	Deleterious missense
chr11	66131717		SLC29A2	A	G	PASS	0.039	40	0	1032	Missense	5 of 6 Predicted as Damaging	Probably damaging	Minor	Common	Deleterious missense
chr11	66131721	rs372698108	SLC29A2	A	G	PASS	0.029	30	0	1044	Missense	5 of 6 Predicted as Damaging	Probably damaging	Minor	Common	Deleterious missense
chr11	66131737	rs753343988	SLC29A2	A	G	PASS	0.001912	2	0	1046	LoF	1 of 6 Predicted as Damaging	N/A	Minor	Rare	LoF
chr11	66131739		SLC29A2	A	G	PASS	0.003824	4	0	1046	Missense	5 of 6 Predicted as Damaging	Probably damaging	Minor	Rare	Deleterious missense
chr11	66131750		SLC29A2	A	G	PASS	0.007663	8	0	1044	Missense	6 of 6 Predicted as Damaging	Probably damaging	Minor	Rare	Deleterious missense
chr11	66131756		SLC29A2	A	G	PASS	0.004789	3	1	1044	Missense	4 of 6 Predicted as Damaging	Probably damaging	Minor	Rare	Deleterious missense
chr11	66131782	rs1419586775	SLC29A2	T	C	PASS	0.003846	4	0	1040	Missense	1 of 6 Predicted as Damaging	Benign	Minor	Rare	Benign
chr11	66131805		SLC29A2	A	G	PASS	0.002879	3	0	1042	Missense	0 of 6 Predicted as Damaging	Benign	Minor	Rare	Benign
chr11	66131823	rs767265439	SLC29A2	A	G	PASS	0.004798	5	0	1042	Missense	5 of 6 Predicted as Damaging	Probably damaging	Minor	Rare	Deleterious missense
chr11	66131834		SLC29A2	A	G	PASS	0.004798	5	0	1042	Missense	5 of 6 Predicted as Damaging	Probably damaging	Minor	Rare	Deleterious missense
chr11	66131844	rs764893794	SLC29A2	A	G	PASS	0.003839	4	0	1042	Missense	4 of 6 Predicted as Damaging	Probably damaging	Minor	Rare	Deleterious missense
chr11	66131846		SLC29A2	A	G	PASS	0.003831	4	0	1044	Missense	5 of 6 Predicted as Damaging	Probably damaging	Minor	Rare	Deleterious missense
chr11	66131849		SLC29A2	A	G	PASS	0.005747	6	0	1044	Missense	2 of 6 Predicted as Damaging	Benign	Minor	Rare	Benign
chr11	66131867		SLC29A2	AG	A	VQSRTrancheINDEL99.90to100.00	0.0009597	1	0	1042	ND	ND	ND	ND	ND	ND
chr11	66133424		SLC29A2	T	C	PASS	0.001869	0	1	1070	Missense	4 of 6 Predicted as Damaging	Probably damaging	Minor	Rare	Deleterious missense
chr11	66133652	rs371097041	SLC29A2	G	A	PASS	0.003774	4	0	1060	Missense	2 of 6 Predicted as Damaging	Benign	Minor	Rare	Benign
chr11	66135297		SLC29A2	CGTGAT	C	VQSRTrancheINDEL99.90to100.00	0.0009398	1	0	1064	ND	ND	ND	ND	ND	ND
chr11	66135303		SLC29A2	A	AG	VQSRTrancheINDEL99.90to100.00	0.0009398	1	0	1064	ND	ND	ND	ND	ND	ND
chr11	66135305	rs1476246963	SLC29A2	A	G	PASS	0.0009398	1	0	1064	Missense	6 of 6 Predicted as Damaging	Probably damaging	Minor	Rare	Deleterious missense
chr11	66135339		SLC29A2	A	C	PASS	0.01	11	0	1062	Missense	5 of 6 Predicted as Damaging	Probably damaging	Minor	Common	Deleterious missense
chr11	66136026		SLC29A2	T	C	PASS	0.0009091	1	0	1100	Missense	5 of 6 Predicted as Damaging	Probably damaging	Minor	Rare	Deleterious missense
chr11	66136552	rs193245057	SLC29A2	C	T	PASS	0.003766	4	0	1062	Missense	3 of 6 Predicted as Damaging	Possibly damaging	Minor	Rare	Benign
chr11	66136618		SLC29A2	A	G	PASS	0.001883	0	1	1062	Missense	3 of 6 Predicted as Damaging	Benign	Minor	Rare	Benign
chr11	66136624		SLC29A2	G	A	PASS	0.001883	0	1	1062	Other	N/A	N/A	Minor	Rare	Benign
chr11	66136643		SLC29A2	G	C	PASS	0.06	64	0	1060	Other	N/A	N/A	Minor	Common	Benign
chr11	66136651		SLC29A2	T	TAA	VQSRTrancheINDEL99.90to100.00	0.058	61	0	1060	ND	ND	ND	ND	ND	ND
chr11	66136653		SLC29A2	CGCACCGT	C	VQSRTrancheINDEL99.90to100.00	0.058	61	0	1060	ND	ND	ND	ND	ND	ND
chr11	66136942		SLC29A2	T	C	PASS	0.0009225	1	0	1084	Missense	1 of 6 Predicted as Damaging	Benign	Minor	Rare	Benign
chr11	66136961	rs146937376	SLC29A2	T	C	PASS	0.001845	2	0	1084	Missense	0 of 6 Predicted as Damaging	Benign	Minor	Rare	Benign
chr11	66136965		SLC29A2	T	C	PASS	0.001845	0	1	1084	Other	N/A	N/A	Minor	Rare	Benign
chr11	67352196	rs763540257	GSTP1	C	T	PASS	0.0009311	1	0	1074	Missense	0 of 6 Predicted as Damaging	Benign	Minor	Rare	Benign
chr11	67352220		GSTP1	T	C	PASS	0.0009311	1	0	1074	Missense	4 of 6 Predicted as Damaging	Probably damaging	Minor	Rare	Deleterious missense
chr11	67352225	rs754955382	GSTP1	C	A	PASS	0.0009311	1	0	1074	Other	4 of 6 Predicted as Damaging	Possibly damaging	Minor	Rare	Damaging
chr11	67352229		GSTP1	TG	T	VQSRTrancheINDEL99.90to100.00	0.0009311	1	0	1074	ND	ND	ND	ND	ND	ND
chr11	67352625		GSTP1	C	G	PASS	0.0009191	1	0	1088	Missense	2 of 6 Predicted as Damaging	Benign	Minor	Rare	Benign
chr11	67352664	rs1199221093	GSTP1	C	T	PASS	0.0009191	1	0	1088	Missense	N/A	N/A	Minor	Rare	Benign
chr11	67352689	rs1695	GSTP1	A	G	PASS	0.267	210	40	1088	Other	0 of 6 Predicted as Damaging	Benign	Minor	Common	Benign
chr11	67353579	rs1138272	GSTP1	C	T	PASS	0.0009328	1	0	1072	Missense	1 of 6 Predicted as Damaging	Benign	Minor	Rare	Benign
chr11	67353677	rs4986949	GSTP1	G	T	PASS	0.0009346	1	0	1070	Missense	2 of 6 Predicted as Damaging	Benign	Minor	Rare	Benign
chr11	67353888		GSTP1	A	G	PASS	0.001873	0	1	1068	Missense	4 of 6 Predicted as Damaging	Probably damaging	Minor	Rare	Deleterious missense
chr11	67353970	rs4891	GSTP1	T	C	PASS	0.25	197	35	1068	Missense	N/A	N/A	Minor	Common	Benign
chr11	74873712	rs1450364580	SLCO2B1	A	T	PASS	0.001873	2	0	1068	Missense	1 of 6 Predicted as Damaging	Benign	Minor	Rare	Benign
chr11	74873754	rs60113013	SLCO2B1	GCACAGAAAA	G	PASS	0.145	135	10	1068	Missense	N/A	N/A	Minor	Common	Benign
chr11	74876855	rs373764672	SLCO2B1	G	T	PASS	0.00282	3	0	1064	Other	N/A	N/A	Minor	Rare	Benign
chr11	74880278	rs778535776	SLCO2B1	C	T	PASS	0.0009381	1	0	1066	Missense	0 of 6 Predicted as Damaging	Benign	Minor	Rare	Benign
chr11	74880290	rs759916743	SLCO2B1	A	T	PASS	0.0009398	1	0	1064	Missense	5 of 6 Predicted as Damaging	Probably damaging	Minor	Rare	Deleterious missense
chr11	74880326	rs779894847	SLCO2B1	T	A	PASS	0.001876	0	1	1066	Missense	2 of 6 Predicted as Damaging	Possibly damaging	Minor	Rare	Benign
chr11	74880348	rs553595767	SLCO2B1	C	G	PASS	0.0009381	1	0	1066	Missense	1 of 6 Predicted as Damaging	Benign	Minor	Rare	Benign
chr11	74880360		SLCO2B1	C	T	PASS	0.001876	0	1	1066	Other	N/A	N/A	Minor	Rare	Benign
chr11	74880370	rs35199625	SLCO2B1	G	A	PASS	0.119	113	7	1066	Missense	4 of 6 Predicted as Damaging	Probably damaging	Minor	Common	Deleterious missense
chr11	74883495	rs150167315	SLCO2B1	G	A	PASS	0.0009398	1	0	1064	Missense	0 of 6 Predicted as Damaging	Benign	Minor	Rare	Benign
chr11	74883577	rs12422149	SLCO2B1	G	A	PASS	0.398	260	82	1064	Missense	0 of 6 Predicted as Damaging	Benign	Minor	Common	Benign
chr11	74883600		SLCO2B1	T	A	PASS	0.0009398	1	0	1064	Missense	0 of 6 Predicted as Damaging	Benign	Minor	Rare	Benign
chr11	74904335		SLCO2B1	T	A	PASS	0.0009141	1	0	1094	LoF	1 of 6 Predicted as Damaging	N/A	Minor	Rare	LoF
chr11	74904586		SLCO2B1	A	G	PASS	0.002809	3	0	1068	Missense	2 of 6 Predicted as Damaging	Benign	Minor	Rare	Benign
chr11	74907582	rs2306168	SLCO2B1	C	T	PASS	0.218	174	29	1066	Missense	0 of 6 Predicted as Damaging	Benign	Minor	Common	Benign
chr11	74907606	rs781393154	SLCO2B1	C	T	PASS	0.0009381	1	0	1066	Missense	4 of 6 Predicted as Damaging	Possibly damaging	Minor	Rare	Deleterious missense
chr11	74907721	rs61555831	SLCO2B1	C	T	PASS	0.064	62	3	1066	Other	N/A	N/A	Minor	Common	Benign
chr11	74914389	rs755551258	SLCO2B1	C	A	PASS	0.001887	2	0	1060	Other	N/A	N/A	Minor	Rare	Benign
chr11	74915477	rs199644096	SLCO2B1	G	T	PASS	0.0009452	1	0	1058	Missense	2 of 6 Predicted as Damaging	Probably damaging	Minor	Rare	Benign
chr11	74915550		SLCO2B1	C	A	PASS	0.00189	2	0	1058	Missense	0 of 6 Predicted as Damaging	Benign	Minor	Rare	Benign
chr11	74915601		SLCO2B1	G	T	PASS	0.0009452	1	0	1058	Missense	3 of 6 Predicted as Damaging	Possibly damaging	Minor	Rare	Benign
chr12	21011410	rs374616195	SLCO1B3	A	C	PASS	0.012	13	0	1064	Other	N/A	N/A	Minor	Common	Benign
chr12	21011437		SLCO1B3	T	C	PASS	0.0009398	1	0	1064	Other	N/A	N/A	Minor	Rare	Benign
chr12	21011480	rs4149117	SLCO1B3	T	G	PASS	0.754	180	311	1064	Missense	0 of 6 Predicted as Damaging	Benign	Major	Common	Benign
chr12	21011481	rs145334570	SLCO1B3	C	A	PASS	0.0009398	1	0	1064	Missense	4 of 6 Predicted as Damaging	Possibly damaging	Minor	Rare	Deleterious missense
chr12	21014017		SLCO1B3	T	C	PASS	0.0009381	1	0	1066	Other	N/A	N/A	Minor	Rare	Benign
chr12	21015393		SLCO1B3	G	T	PASS	0.001815	0	1	1102	Missense	5 of 6 Predicted as Damaging	Probably damaging	Minor	Rare	Deleterious missense
chr12	21015397	rs1262714734	SLCO1B3	A	G	PASS	0.001815	0	1	1102	Missense	5 of 6 Predicted as Damaging	Probably damaging	Minor	Rare	Deleterious missense
chr12	21015456	rs368649517	SLCO1B3	G	A	PASS	0.023	23	1	1102	Missense	3 of 6 Predicted as Damaging	Probably damaging	Minor	Common	Benign
chr12	21015732		SLCO1B3	T	C	PASS	0.001832	0	1	1092	Missense	5 of 6 Predicted as Damaging	Possibly damaging	Minor	Rare	Deleterious missense
chr12	21015745		SLCO1B3	T	C	PASS	0.0009158	1	0	1092	Other	N/A	N/A	Minor	Rare	Benign
chr12	21015751		SLCO1B3	T	C	PASS	0.0009158	1	0	1092	Other	N/A	N/A	Minor	Rare	Benign
chr12	21015760	rs7311358	SLCO1B3	G	A	PASS	0.752	182	319	1090	Missense	1 of 6 Predicted as Damaging	Benign	Major	Common	Benign
chr12	21028199	rs745538500	SLCO1B3	G	A	PASS	0.0009346	1	0	1070	Missense	5 of 6 Predicted as Damaging	Probably damaging	Minor	Rare	Deleterious missense
chr12	21028208	rs60140950	SLCO1B3	G	C	PASS	0.012	11	1	1070	Missense	5 of 6 Predicted as Damaging	Probably damaging	Minor	Common	Deleterious missense
chr12	21028242	rs373432026	SLCO1B3	A	G	PASS	0.0009346	1	0	1070	Other	N/A	N/A	Minor	Rare	Benign
chr12	21028250		SLCO1B3	T	C	PASS	0.0009346	1	0	1070	Missense	6 of 6 Predicted as Damaging	Probably damaging	Minor	Rare	Deleterious missense
chr12	21028273		SLCO1B3	T	C	PASS	0.0009346	1	0	1070	Missense	5 of 6 Predicted as Damaging	Probably damaging	Minor	Rare	Deleterious missense
chr12	21032425		SLCO1B3	T	C	PASS	0.0009174	1	0	1090	Other	N/A	N/A	Minor	Rare	Benign
chr12	21032475	rs146940490	SLCO1B3	C	T	PASS	0.0009174	1	0	1090	Missense	1 of 6 Predicted as Damaging	Benign	Minor	Rare	Benign
chr12	21032559	rs1164874322	SLCO1B3	A	G	PASS	0.0009025	1	0	1108	Missense	5 of 6 Predicted as Damaging	Probably damaging	Minor	Rare	Deleterious missense
chr12	21033804	rs79382866	SLCO1B3	A	G	PASS	0.002793	3	0	1074	Other	N/A	N/A	Minor	Rare	Benign
chr12	21033950	rs766687410	SLCO1B3	A	G	PASS	0.0009311	1	0	1074	Missense	1 of 6 Predicted as Damaging	Benign	Minor	Rare	Benign
chr12	21036411	rs2053098	SLCO1B3	A	G	PASS	0.749	179	314	1078	Other	N/A	N/A	Major	Common	Benign
chr12	21036502	rs144378120	SLCO1B3	A	G	PASS	0.0009259	1	0	1080	Missense	1 of 6 Predicted as Damaging	Benign	Minor	Rare	Benign
chr12	21036533	rs12299012	SLCO1B3	T	C	PASS	0.0009259	1	0	1080	Missense	3 of 6 Predicted as Damaging	Benign	Minor	Rare	Benign
chr12	21036536		SLCO1B3	A	G	PASS	0.0009259	1	0	1080	Missense	1 of 6 Predicted as Damaging	Benign	Minor	Rare	Benign
chr12	21051401	rs564235948	SLCO1B3	A	G	PASS	0.0009328	1	0	1072	Missense	1 of 6 Predicted as Damaging	Benign	Minor	Rare	Benign
chr12	21054307		SLCO1B3	T	C	PASS	0.0009174	1	0	1090	Missense	5 of 6 Predicted as Damaging	Possibly damaging	Minor	Rare	Deleterious missense
chr12	21054331	rs938990582	SLCO1B3	T	C	PASS	0.0009174	1	0	1090	Missense	5 of 6 Predicted as Damaging	Probably damaging	Minor	Rare	Deleterious missense
chr12	21054369	rs3764006	SLCO1B3	G	A	PASS	0.732	208	295	1090	Other	N/A	N/A	Major	Common	Benign
chr12	21054393	rs143827641	SLCO1B3	A	T	PASS	0.002752	3	0	1090	Other	N/A	N/A	Minor	Rare	Benign
chr12	21068981	rs376393874	SLCO1B3	C	T	PASS	0.0009381	1	0	1066	Missense	0 of 6 Predicted as Damaging	Benign	Minor	Rare	Benign
chr12	21069070	rs751019442	SLCO1B3	G	A	PASS	0.0009381	1	0	1066	Missense	0 of 6 Predicted as Damaging	Benign	Minor	Rare	Benign
chr12	21069120		SLCO1B3	C	T	PASS	0.0009381	1	0	1066	Missense	0 of 6 Predicted as Damaging	Benign	Minor	Rare	Benign
chr12	21294527		SLCO1B1	T	C	PASS	0.0009434	1	0	1060	Other	N/A	N/A	Minor	Rare	Benign
chr12	21294552		SLCO1B1	C	A	PASS	0.004717	5	0	1060	Missense	2 of 6 Predicted as Damaging	Benign	Minor	Rare	Benign
chr12	21329738	rs2306283	SLCO1B1	A	G	PASS	0.786	182	325	1058	Missense	0 of 6 Predicted as Damaging	Benign	Major	Common	Benign
chr12	21329761	rs11045818	SLCO1B1	G	A	PASS	0.003781	4	0	1058	Other	N/A	N/A	Minor	Rare	Benign
chr12	21329806		SLCO1B1	A	C	PASS	0.0009452	1	0	1058	Missense	0 of 6 Predicted as Damaging	Benign	Minor	Rare	Benign
chr12	21329813	rs11045819	SLCO1B1	C	A	PASS	0.003781	4	0	1058	Missense	1 of 6 Predicted as Damaging	Benign	Minor	Rare	Benign
chr12	21331510	rs1416355942	SLCO1B1	G	A	PASS	0.0009488	1	0	1054	Missense	1 of 6 Predicted as Damaging	Benign	Minor	Rare	Benign
chr12	21331549	rs4149056	SLCO1B1	T	C	PASS	0.1	85	10	1054	Missense	4 of 6 Predicted as Damaging	Probably damaging	Minor	Common	Deleterious missense
chr12	21331599	rs4149057	SLCO1B1	T	C	PASS	0.221	193	20	1054	Other	N/A	N/A	Minor	Common	Benign
chr12	21331605	rs376996580	SLCO1B1	C	T	PASS	0.015	16	0	1054	Missense	1 of 6 Predicted as Damaging	Benign	Minor	Common	Benign
chr12	21331625	rs2291075	SLCO1B1	C	T	PASS	0.555	260	162	1052	Other	N/A	N/A	Major	Common	Benign
chr12	21331860	rs201722521	SLCO1B1	A	G	PASS	0.0009434	1	0	1060	Missense	3 of 6 Predicted as Damaging	Possibly damaging	Minor	Rare	Benign
chr12	21331930	rs147421160	SLCO1B1	G	A	PASS	0.0009434	1	0	1060	Missense	5 of 6 Predicted as Damaging	Probably damaging	Minor	Rare	Deleterious missense
chr12	21349885	rs11045852	SLCO1B1	A	G	PASS	0.0009294	1	0	1076	Missense	0 of 6 Predicted as Damaging	Benign	Minor	Rare	Benign
chr12	21349909	rs183501729	SLCO1B1	C	T	PASS	0.0009276	1	0	1078	LoF	2 of 6 Predicted as Damaging	N/A	Minor	Rare	LoF
chr12	21350034	rs11045854	SLCO1B1	G	A	PASS	0.002783	3	0	1078	Other	N/A	N/A	Minor	Rare	Benign
chr12	21350043		SLCO1B1	T	A	PASS	0.0009276	1	0	1078	Missense	1 of 6 Predicted as Damaging	Benign	Minor	Rare	Benign
chr12	21350093		SLCO1B1	A	G	PASS	0.001855	0	1	1078	Missense	0 of 6 Predicted as Damaging	Benign	Minor	Rare	Benign
chr12	21353505	rs61760243	SLCO1B1	C	T	PASS	0.0009398	1	0	1064	Missense	2 of 6 Predicted as Damaging	Possibly damaging	Minor	Rare	Benign
chr12	21353598		SLCO1B1	T	A	PASS	0.0009398	1	0	1064	Missense	3 of 6 Predicted as Damaging	Possibly damaging	Minor	Rare	Benign
chr12	21355500		SLCO1B1	C	A	PASS	0.0009452	1	0	1058	Missense	1 of 6 Predicted as Damaging	Benign	Minor	Rare	Benign
chr12	21355537	rs11045859	SLCO1B1	G	A	PASS	0.002836	3	0	1058	Other	N/A	N/A	Minor	Rare	Benign
chr12	21355607		SLCO1B1	A	T	PASS	0.478	495	1	1040	Missense	0 of 6 Predicted as Damaging	Benign	Minor	Common	Benign
chr12	21358877	rs374859808	SLCO1B1	A	G	PASS	0.00469	5	0	1066	Other	N/A	N/A	Minor	Rare	Benign
chr12	21358922	rs74064211	SLCO1B1	C	T	PASS	0.002814	3	0	1066	Other	N/A	N/A	Minor	Rare	Benign
chr12	21377741	rs778463643	SLCO1B1	G	T	PASS	0.003766	4	0	1062	Other	N/A	N/A	Minor	Rare	Benign
chr12	21377745	rs377350683	SLCO1B1	T	C	PASS	0.014	13	1	1062	Missense	5 of 6 Predicted as Damaging	Probably damaging	Minor	Common	Deleterious missense
chr12	21391976	rs34671512	SLCO1B1	A	C	PASS	0.03	26	3	1066	Missense	0 of 6 Predicted as Damaging	Benign	Minor	Common	Benign
chr12	60098600		SLC16A7	T	C	PASS	0.0009276	1	0	1078	Other	N/A	N/A	Minor	Rare	Benign
chr12	60098616	rs767301454	SLC16A7	C	A	PASS	0.0009276	1	0	1078	Missense	0 of 6 Predicted as Damaging	Benign	Minor	Rare	Benign
chr12	60165001		SLC16A7	T	C	PASS	0.0009242	1	0	1082	Other	N/A	N/A	Minor	Rare	Benign
chr12	60165016		SLC16A7	T	C	PASS	0.0009242	1	0	1082	Other	N/A	N/A	Minor	Rare	Benign
chr12	60165024		SLC16A7	A	G	PASS	0.0009242	1	0	1082	Missense	5 of 6 Predicted as Damaging	Possibly damaging	Minor	Rare	Deleterious missense
chr12	60165142		SLC16A7	A	G	PASS	0.0009242	1	0	1082	Other	N/A	N/A	Minor	Rare	Benign
chr12	60169039	rs150404919	SLC16A7	C	A	PASS	0.0009124	1	0	1096	Other	N/A	N/A	Minor	Rare	Benign
chr12	60169076		SLC16A7	G	C	PASS	0.0009124	1	0	1096	Missense	5 of 6 Predicted as Damaging	Probably damaging	Minor	Rare	Deleterious missense
chr12	60169112	rs149587895	SLC16A7	T	G	PASS	0.029	30	1	1092	Missense	2 of 6 Predicted as Damaging	Benign	Minor	Common	Benign
chr12	60173278	rs201787046	SLC16A7	G	T	PASS	0.0009328	1	0	1072	Missense	0 of 6 Predicted as Damaging	Benign	Minor	Rare	Benign
chr12	60173356	rs3763980	SLC16A7	A	T	PASS	0.204	169	25	1072	Missense	1 of 6 Predicted as Damaging	Benign	Minor	Common	Benign
chr12	60173389	rs191862222	SLC16A7	C	G	PASS	0.014	15	0	1072	Missense	0 of 6 Predicted as Damaging	Benign	Minor	Common	Benign
chr12	60173406	rs3763979	SLC16A7	C	T	PASS	0.016	17	0	1072	Missense	0 of 6 Predicted as Damaging	Benign	Minor	Common	Benign
chr12	60173427		SLC16A7	G	A	PASS	0.0009328	1	0	1072	Other	N/A	N/A	Minor	Rare	Benign
chr13	48611918	rs746071566	NUDT15	A	AGGAGTC	VQSRTrancheINDEL99.90to100.00	0.021	23	0	1082	ND	ND	ND	ND	ND	ND
chr13	48611934	rs186364861	NUDT15	G	A	PASS	0.005545	6	0	1082	Missense	4 of 6 Predicted as Damaging	Probably damaging	Minor	Rare	Deleterious missense
chr13	48611936	rs375436751	NUDT15	C	T	PASS	0.0009242	1	0	1082	Other	N/A	N/A	Minor	Rare	Benign
chr13	48611943		NUDT15	A	T	PASS	0.0009242	1	0	1082	Missense	4 of 6 Predicted as Damaging	Possibly damaging	Minor	Rare	Deleterious missense
chr13	48611969		NUDT15	C	T	PASS	0.0009242	1	0	1082	Other	N/A	N/A	Minor	Rare	Benign
chr13	48611976		NUDT15	G	A	PASS	0.0009242	1	0	1082	Missense	5 of 6 Predicted as Damaging	Probably damaging	Minor	Rare	Deleterious missense
chr13	48611982		NUDT15	A	G	PASS	0.0009242	1	0	1082	Missense	5 of 6 Predicted as Damaging	Possibly damaging	Minor	Rare	Deleterious missense
chr13	48611995		NUDT15	T	A	PASS	0.0009242	1	0	1082	Missense	2 of 6 Predicted as Damaging	Benign	Minor	Rare	Benign
chr13	48612005	rs138959770	NUDT15	C	A	PASS	0.0009242	1	0	1082	Other	N/A	N/A	Minor	Rare	Benign
chr13	48612034		NUDT15	A	G	PASS	0.0009242	1	0	1082	Missense	5 of 6 Predicted as Damaging	Probably damaging	Minor	Rare	Deleterious missense
chr13	48615098	rs200519664	NUDT15	A	G	PASS	0.0009381	1	0	1066	Other	N/A	N/A	Minor	Rare	Benign
chr13	48615163		NUDT15	A	G	PASS	0.0009381	1	0	1066	Missense	2 of 6 Predicted as Damaging	Benign	Minor	Rare	Benign
chr13	48619855	rs116855232	NUDT15	C	T	PASS	0.067	63	4	1054	Missense	2 of 6 Predicted as Damaging	Benign	Minor	Common	Benign
chr13	48619876		NUDT15	T	C	PASS	0.001898	2	0	1054	Missense	2 of 6 Predicted as Damaging	Benign	Minor	Rare	Benign
chr13	95673863	rs546745281	ABCC4	G	A	PASS	0.004726	5	0	1058	Missense	4 of 6 Predicted as Damaging	Benign	Minor	Rare	Benign
chr13	95686868		ABCC4	T	C	PASS	0.001852	0	1	1080	Other	N/A	N/A	Minor	Rare	Benign
chr13	95686895		ABCC4	CT	C	VQSRTrancheINDEL99.90to100.00	0.001855	0	1	1078	ND	ND	ND	ND	ND	ND
chr13	95686913		ABCC4	C	G	PASS	0.001852	0	1	1080	Missense	5 of 6 Predicted as Damaging	Possibly damaging	Minor	Rare	Deleterious missense
chr13	95686951		ABCC4	C	A	PASS	0.0009259	1	0	1080	Missense	2 of 6 Predicted as Damaging	Benign	Minor	Rare	Benign
chr13	95686972	rs781020367	ABCC4	T	C	PASS	0.0009276	1	0	1078	Missense	2 of 6 Predicted as Damaging	Benign	Minor	Rare	Benign
chr13	95686988		ABCC4	TA	T	VQSRTrancheINDEL99.90to100.00	0.001852	0	1	1080	ND	ND	ND	ND	ND	ND
chr13	95696015	rs756859429	ABCC4	AT	A	VQSRTrancheINDEL99.90to100.00	0.038	40	0	1058	ND	ND	ND	ND	ND	ND
chr13	95696557	rs945862790	ABCC4	A	G	PASS	0.0009381	1	0	1066	Other	N/A	N/A	Minor	Rare	Benign
chr13	95696650	rs1442422778	ABCC4	C	T	PASS	0.002814	1	1	1066	Missense	3 of 6 Predicted as Damaging	Benign	Minor	Rare	Benign
chr13	95705380	rs11568644	ABCC4	G	A	PASS	0.00188	2	0	1064	Missense	4 of 6 Predicted as Damaging	Benign	Minor	Rare	Benign
chr13	95714976	rs1751034	ABCC4	C	T	PASS	0.791	178	331	1062	Other	N/A	N/A	Major	Common	Benign
chr13	95723918		ABCC4	T	C	PASS	0.0009242	1	0	1082	Missense	6 of 6 Predicted as Damaging	Probably damaging	Minor	Rare	Deleterious missense
chr13	95723946	rs780723450	ABCC4	A	G	PASS	0.0009242	1	0	1082	Other	N/A	N/A	Minor	Rare	Benign
chr13	95723980	rs757273899	ABCC4	A	G	PASS	0.0009242	1	0	1082	Missense	1 of 6 Predicted as Damaging	Benign	Minor	Rare	Benign
chr13	95723991	rs372801568	ABCC4	A	G	PASS	0.001848	2	0	1082	Other	N/A	N/A	Minor	Rare	Benign
chr13	95724033		ABCC4	T	C	PASS	0.0009259	1	0	1080	Other	N/A	N/A	Minor	Rare	Benign
chr13	95724075		ABCC4	T	C	PASS	0.0009242	1	0	1082	Other	N/A	N/A	Minor	Rare	Benign
chr13	95726541	rs1189466	ABCC4	A	G	PASS	0.81	162	349	1062	Other	N/A	N/A	Major	Common	Benign
chr13	95726542		ABCC4	A	G	VQSRTrancheSNP99.90to100.00	0.003759	0	2	1064	ND	ND	ND	ND	ND	ND
chr13	95726559	rs375610264	ABCC4	C	T	PASS	0.0009398	1	0	1064	Other	N/A	N/A	Minor	Rare	Benign
chr13	95726564		ABCC4	A	G	PASS	0.0009398	1	0	1064	Missense	3 of 6 Predicted as Damaging	Benign	Minor	Rare	Benign
chr13	95726573		ABCC4	A	G	PASS	0.0009398	1	0	1064	Missense	6 of 6 Predicted as Damaging	Probably damaging	Minor	Rare	Deleterious missense
chr13	95727780	rs1678339	ABCC4	T	C	PASS	0.807	165	349	1070	Other	N/A	N/A	Major	Common	Benign
chr13	95735476		ABCC4	C	T	PASS	0.001887	0	1	1060	Other	N/A	N/A	Minor	Rare	Benign
chr13	95735502	rs45477596	ABCC4	C	T	PASS	0.003774	4	0	1060	Missense	5 of 6 Predicted as Damaging	Benign	Minor	Rare	Benign
chr13	95735503	rs11568691	ABCC4	G	A	PASS	0.0009434	1	0	1060	Other	N/A	N/A	Minor	Rare	Benign
chr13	95735520	rs11568694	ABCC4	C	A	PASS	0.001887	2	0	1060	Missense	4 of 6 Predicted as Damaging	Benign	Minor	Rare	Benign
chr13	95768179	rs200892350	ABCC4	G	A	PASS	0.001828	2	0	1094	Other	N/A	N/A	Minor	Rare	Benign
chr13	95815415	rs3765534	ABCC4	C	T	PASS	0.046	46	2	1080	Missense	1 of 6 Predicted as Damaging	Benign	Minor	Common	Benign
chr13	95816707	rs11568666	ABCC4	G	A	PASS	0.0009398	1	0	1064	Other	N/A	N/A	Minor	Rare	Benign
chr13	95818478	rs1488095149	ABCC4	C	T	PASS	0.0009381	1	0	1066	Other	N/A	N/A	Minor	Rare	Benign
chr13	95830002		ABCC4	G	A	PASS	0.0009294	1	0	1076	Other	N/A	N/A	Minor	Rare	Benign
chr13	95830022		ABCC4	A	G	PASS	0.0009294	1	0	1076	Missense	6 of 6 Predicted as Damaging	Probably damaging	Minor	Rare	Deleterious missense
chr13	95838981		ABCC4	C	T	PASS	0.0009398	1	0	1064	Missense	5 of 6 Predicted as Damaging	Possibly damaging	Minor	Rare	Deleterious missense
chr13	95839040	rs11568668	ABCC4	C	T	PASS	0.0009398	1	0	1064	Missense	5 of 6 Predicted as Damaging	Probably damaging	Minor	Rare	Deleterious missense
chr13	95839127		ABCC4	A	G	PASS	0.0009398	1	0	1064	Missense	5 of 6 Predicted as Damaging	Possibly damaging	Minor	Rare	Deleterious missense
chr13	95840727	rs368017938	ABCC4	C	T	PASS	0.0009416	1	0	1062	Missense	6 of 6 Predicted as Damaging	Probably damaging	Minor	Rare	Deleterious missense
chr13	95858978	rs2274405	ABCC4	T	C	PASS	0.475	268	118	1062	Other	N/A	N/A	Minor	Common	Benign
chr13	95858996	rs2274406	ABCC4	T	C	PASS	0.475	268	118	1062	Other	N/A	N/A	Minor	Common	Benign
chr13	95859035	rs2274407	ABCC4	C	A	PASS	0.244	200	30	1064	Missense	5 of 6 Predicted as Damaging	Benign	Minor	Common	Benign
chr13	95860121		ABCC4	C	T	PASS	0.0009259	1	0	1080	Missense	6 of 6 Predicted as Damaging	Probably damaging	Minor	Rare	Deleterious missense
chr13	95861740		ABCC4	T	C	PASS	0.0009363	1	0	1068	Missense	1 of 6 Predicted as Damaging	Benign	Minor	Rare	Benign
chr13	95861741	rs11568679	ABCC4	T	C	PASS	0.003745	4	0	1068	Other	N/A	N/A	Minor	Rare	Benign
chr13	95861804	rs899494	ABCC4	A	G	PASS	0.841	139	379	1066	Other	N/A	N/A	Major	Common	Benign
chr13	95861812		ABCC4	G	C	PASS	0.001873	2	0	1068	Missense	4 of 6 Predicted as Damaging	Possibly damaging	Minor	Rare	Deleterious missense
chr13	95863004	rs536107894	ABCC4	T	G	PASS	0.0009381	1	0	1066	Missense	4 of 6 Predicted as Damaging	Possibly damaging	Minor	Rare	Deleterious missense
chr13	95863008	rs11568658	ABCC4	C	A	PASS	0.064	66	1	1066	Missense	6 of 6 Predicted as Damaging	Probably damaging	Minor	Common	Deleterious missense
chr13	95886947		ABCC4	T	A	PASS	0.0009294	1	0	1076	Missense	3 of 6 Predicted as Damaging	Benign	Minor	Rare	Benign
chr13	95899303	rs11568689	ABCC4	G	C	PASS	0.009294	10	0	1076	Missense	5 of 6 Predicted as Damaging	Possibly damaging	Minor	Rare	Deleterious missense
chr13	99337039	rs189869941	SLC15A1	T	C	PASS	0.004647	5	0	1076	Missense	0 of 6 Predicted as Damaging	Benign	Minor	Rare	Benign
chr13	99337048		SLC15A1	T	C	PASS	0.0009294	1	0	1076	Missense	3 of 6 Predicted as Damaging	Possibly damaging	Minor	Rare	Benign
chr13	99337078	rs552772082	SLC15A1	G	A	PASS	0.003717	4	0	1076	Missense	1 of 6 Predicted as Damaging	Benign	Minor	Rare	Benign
chr13	99337130	rs367765684	SLC15A1	C	T	PASS	0.001859	2	0	1076	Missense	4 of 6 Predicted as Damaging	Probably damaging	Minor	Rare	Deleterious missense
chr13	99338489		SLC15A1	G	A	PASS	0.0009381	1	0	1066	Other	N/A	N/A	Minor	Rare	Benign
chr13	99338500	rs767494827	SLC15A1	C	T	PASS	0.0009381	1	0	1066	Missense	5 of 6 Predicted as Damaging	Probably damaging	Minor	Rare	Deleterious missense
chr13	99340771	rs8187832	SLC15A1	G	A	PASS	0.013	14	0	1056	Other	N/A	N/A	Minor	Common	Benign
chr13	99356584	rs2274827	SLC15A1	G	A	PASS	0.012	11	1	1070	Missense	5 of 6 Predicted as Damaging	Probably damaging	Minor	Common	Deleterious missense
chr13	99356607	rs8187838	SLC15A1	G	T	PASS	0.003738	4	0	1070	Missense	0 of 6 Predicted as Damaging	Benign	Minor	Rare	Benign
chr13	99356611	rs2274828	SLC15A1	C	T	PASS	0.207	167	27	1068	Missense	0 of 6 Predicted as Damaging	Benign	Minor	Common	Benign
chr13	99356612	rs1339067	SLC15A1	A	G	PASS	0.461	285	103	1066	Other	N/A	N/A	Minor	Common	Benign
chr13	99358401	rs4646227	SLC15A1	C	G	PASS	0.109	96	9	1050	Missense	0 of 6 Predicted as Damaging	Benign	Minor	Common	Benign
chr13	99358502		SLC15A1	A	G	PASS	0.004762	5	0	1050	Other	N/A	N/A	Minor	Rare	Benign
chr13	99358504		SLC15A1	T	C	PASS	0.001905	2	0	1050	Missense	5 of 6 Predicted as Damaging	Probably damaging	Minor	Rare	Deleterious missense
chr13	99361005	rs745696718	SLC15A1	C	G	PASS	0.0009488	1	0	1054	Missense	2 of 6 Predicted as Damaging	Benign	Minor	Rare	Benign
chr13	99361010	rs754373671	SLC15A1	T	C	PASS	0.0009488	1	0	1054	Missense	2 of 6 Predicted as Damaging	Benign	Minor	Rare	Benign
chr13	99361912	rs578118415	SLC15A1	G	A	PASS	0.0009107	1	0	1098	Other	N/A	N/A	Minor	Rare	Benign
chr13	99361999		SLC15A1	C	T	PASS	0.0009124	1	0	1096	Missense	3 of 6 Predicted as Damaging	Probably damaging	Minor	Rare	Benign
chr13	99362013		SLC15A1	G	A	PASS	0.0009124	1	0	1096	LoF	2 of 6 Predicted as Damaging	N/A	Minor	Rare	LoF
chr13	99364161	rs375733107	SLC15A1	C	G	PASS	0.002814	3	0	1066	Missense	5 of 6 Predicted as Damaging	Probably damaging	Minor	Rare	Deleterious missense
chr13	99364758		SLC15A1	T	C	PASS	0.001873	0	1	1068	Other	N/A	N/A	Minor	Rare	Benign
chr13	99371495		SLC15A1	G	A	PASS	0.0009294	1	0	1076	Other	N/A	N/A	Minor	Rare	Benign
chr13	99371562	rs528453066	SLC15A1	C	T	PASS	0.001859	2	0	1076	Missense	5 of 6 Predicted as Damaging	Probably damaging	Minor	Rare	Deleterious missense
chr13	99373778		SLC15A1	A	G	PASS	0.0009416	1	0	1062	Missense	5 of 6 Predicted as Damaging	Probably damaging	Minor	Rare	Deleterious missense
chr13	99373783		SLC15A1	A	G	PASS	0.0009416	1	0	1062	Other	N/A	N/A	Minor	Rare	Benign
chr13	99376181	rs2297322	SLC15A1	C	T	PASS	0.433	276	94	1072	Missense	0 of 6 Predicted as Damaging	Benign	Minor	Common	Benign
chr13	99376212		SLC15A1	T	C	PASS	0.0009328	1	0	1072	Missense	4 of 6 Predicted as Damaging	Possibly damaging	Minor	Rare	Deleterious missense
chr13	99378406	rs376750088	SLC15A1	A	G	PASS	0.0009294	1	0	1076	Other	N/A	N/A	Minor	Rare	Benign
chr13	99378454		SLC15A1	G	A	PASS	0.0009191	1	0	1088	Other	N/A	N/A	Minor	Rare	Benign
chr13	99378514	rs756639821	SLC15A1	G	A	PASS	0.0009191	1	0	1088	Other	N/A	N/A	Minor	Rare	Benign
chr13	99378624		SLC15A1	C	A	PASS	0.0009294	1	0	1076	Missense	5 of 6 Predicted as Damaging	Possibly damaging	Minor	Rare	Deleterious missense
chr13	99378660	rs375250460	SLC15A1	T	C	PASS	0.0009294	1	0	1076	Missense	5 of 6 Predicted as Damaging	Probably damaging	Minor	Rare	Deleterious missense
chr13	103701675		SLC10A2	T	C	PASS	0.0009416	1	0	1062	Missense	1 of 6 Predicted as Damaging	Benign	Minor	Rare	Benign
chr13	103701725		SLC10A2	A	G	PASS	0.0009416	1	0	1062	Missense	5 of 6 Predicted as Damaging	Probably damaging	Minor	Rare	Deleterious missense
chr13	103701761		SLC10A2	T	C	PASS	0.001883	0	1	1062	Missense	5 of 6 Predicted as Damaging	Probably damaging	Minor	Rare	Deleterious missense
chr13	103701772	rs201412654	SLC10A2	C	T	PASS	0.0009416	1	0	1062	Other	N/A	N/A	Minor	Rare	Benign
chr13	103705019	rs143232105	SLC10A2	C	T	PASS	0.0009398	1	0	1064	Missense	5 of 6 Predicted as Damaging	Probably damaging	Minor	Rare	Deleterious missense
chr13	103705044	rs188096	SLC10A2	A	C	PASS	0.724	227	270	1060	Missense	0 of 6 Predicted as Damaging	Benign	Major	Common	Benign
chr13	103705050	rs41281678	SLC10A2	G	A	PASS	0.0009398	1	0	1064	Other	N/A	N/A	Minor	Rare	Benign
chr13	103710635	rs60380298	SLC10A2	C	T	PASS	0.001883	2	0	1062	Missense	0 of 6 Predicted as Damaging	Benign	Minor	Rare	Benign
chr13	103710684	rs157381	SLC10A2	C	T	PASS	0.0009416	1	0	1062	Other	N/A	N/A	Minor	Rare	Benign
chr13	103710695	rs200749358	SLC10A2	C	T	PASS	0.0009416	1	0	1062	Missense	5 of 6 Predicted as Damaging	Probably damaging	Minor	Rare	Deleterious missense
chr13	103718225	rs950968189	SLC10A2	C	T	PASS	0.0009311	1	0	1074	Other	N/A	N/A	Minor	Rare	Benign
chr13	103718327		SLC10A2	G	A	PASS	0.0009208	1	0	1086	Other	N/A	N/A	Minor	Rare	Benign
chr13	103718418	rs1424665740	SLC10A2	T	C	PASS	0.0009208	1	0	1086	Missense	4 of 6 Predicted as Damaging	Benign	Minor	Rare	Benign
chr13	103718471	rs41281680	SLC10A2	G	A	PASS	0.001869	2	0	1070	Other	N/A	N/A	Minor	Rare	Benign
chr13	103718492	rs141524545	SLC10A2	C	T	PASS	0.0009346	1	0	1070	Other	N/A	N/A	Minor	Rare	Benign
chr13	103718555	rs374581163	SLC10A2	A	G	PASS	0.004673	5	0	1070	Other	N/A	N/A	Minor	Rare	Benign
chr14	70243052	rs762396962	SLC10A1	C	T	PASS	0.002799	3	0	1072	Missense	0 of 6 Predicted as Damaging	Benign	Minor	Rare	Benign
chr14	70245128	rs767038940	SLC10A1	AG	A	VQSRTrancheINDEL99.90to100.00	0.0009328	1	0	1072	ND	ND	ND	ND	ND	ND
chr14	70245193	rs2296651	SLC10A1	G	A	PASS	0.074	69	5	1072	Missense	5 of 6 Predicted as Damaging	Possibly damaging	Minor	Common	Deleterious missense
chr14	70245930		SLC10A1	C	T	PASS	0.0009398	1	0	1064	Missense	0 of 6 Predicted as Damaging	Benign	Minor	Rare	Benign
chr14	70252842	rs571796903	SLC10A1	C	T	PASS	0.0009381	1	0	1066	Missense	2 of 6 Predicted as Damaging	Possibly damaging	Minor	Rare	Benign
chr14	70252953	rs749105720	SLC10A1	CT	C	VQSRTrancheINDEL99.90to100.00	0.003752	4	0	1066	ND	ND	ND	ND	ND	ND
chr14	70263523		SLC10A1	T	C	PASS	0.0009191	1	0	1088	Missense	5 of 6 Predicted as Damaging	Probably damaging	Minor	Rare	Deleterious missense
chr14	70263555		SLC10A1	A	G	PASS	0.0009191	1	0	1088	Other	N/A	N/A	Minor	Rare	Benign
chr14	70263593		SLC10A1	A	G	PASS	0.001818	0	1	1100	Other	N/A	N/A	Minor	Rare	Benign
chr14	70263610	rs148467625	SLC10A1	A	G	PASS	0.002727	3	0	1100	Missense	2 of 6 Predicted as Damaging	Benign	Minor	Rare	Benign
chr14	70263648	rs4646285	SLC10A1	C	T	PASS	0.202	170	26	1098	Other	N/A	N/A	Minor	Common	Benign
chr15	45545478	rs11854484	SLC28A2	C	T	PASS	0.222	172	32	1064	Missense	0 of 6 Predicted as Damaging	Benign	Minor	Common	Benign
chr15	45545649		SLC28A2	A	AGGAATAT	VQSRTrancheINDEL99.90to100.00	0.002804	3	0	1070	ND	ND	ND	ND	ND	ND
chr15	45545650		SLC28A2	G	A	PASS	0.0009346	1	0	1070	LoF	N/A	N/A	Minor	Rare	LoF
chr15	45545653		SLC28A2	A	C	PASS	0.002804	3	0	1070	Other	N/A	N/A	Minor	Rare	Benign
chr15	45545669	rs368157319	SLC28A2	G	A	PASS	0.0009346	1	0	1070	Missense	0 of 6 Predicted as Damaging	Benign	Minor	Rare	Benign
chr15	45554221		SLC28A2	G	C	PASS	0.0009398	1	0	1064	Missense	0 of 6 Predicted as Damaging	Benign	Minor	Rare	Benign
chr15	45554267	rs1060896	SLC28A2	C	A	PASS	0.272	201	44	1064	Missense	0 of 6 Predicted as Damaging	Benign	Minor	Common	Benign
chr15	45554294		SLC28A2	G	C	PASS	0.0009398	1	0	1064	Other	N/A	N/A	Minor	Rare	Benign
chr15	45556101		SLC28A2	G	A	PASS	0.0009452	1	0	1058	Missense	2 of 6 Predicted as Damaging	Benign	Minor	Rare	Benign
chr15	45556120	rs2271437	SLC28A2	T	G	PASS	0.00283	3	0	1060	Missense	6 of 6 Predicted as Damaging	Probably damaging	Minor	Rare	Deleterious missense
chr15	45556163	rs8023604	SLC28A2	T	C	PASS	0.00566	6	0	1060	Other	N/A	N/A	Minor	Rare	Benign
chr15	45556214	rs562313082	SLC28A2	C	A	PASS	0.0009434	1	0	1060	Missense	3 of 6 Predicted as Damaging	Possibly damaging	Minor	Rare	Benign
chr15	45556876	rs188897314	SLC28A2	G	A	PASS	0.0009398	1	0	1064	Other	N/A	N/A	Minor	Rare	Benign
chr15	45556912		SLC28A2	C	T	PASS	0.0009398	1	0	1064	Other	N/A	N/A	Minor	Rare	Benign
chr15	45556940	rs1053670572	SLC28A2	T	C	PASS	0.00188	0	1	1064	Missense	5 of 6 Predicted as Damaging	Probably damaging	Minor	Rare	Deleterious missense
chr15	45557322		SLC28A2	T	C	PASS	0.001873	2	0	1068	Other	N/A	N/A	Minor	Rare	Benign
chr15	45559682	rs115124295	SLC28A2	C	A	PASS	0.001859	2	0	1076	LoF	2 of 6 Predicted as Damaging	N/A	Minor	Rare	LoF
chr15	45559697	rs774461333	SLC28A2	ACT	A	VQSRTrancheINDEL99.90to100.00	0.003717	4	0	1076	ND	ND	ND	ND	ND	ND
chr15	45559715	rs200507671	SLC28A2	G	A	PASS	0.005576	6	0	1076	Other	N/A	N/A	Minor	Rare	Benign
chr15	45559927		SLC28A2	A	G	PASS	0.0009381	1	0	1066	Missense	5 of 6 Predicted as Damaging	Probably damaging	Minor	Rare	Deleterious missense
chr15	45559948	rs376327143	SLC28A2	G	A	PASS	0.0009381	1	0	1066	Missense	3 of 6 Predicted as Damaging	Benign	Minor	Rare	Benign
chr15	45560489		SLC28A2	G	A	PASS	0.0009363	1	0	1068	Other	N/A	N/A	Minor	Rare	Benign
chr15	45561540		SLC28A2	T	C	PASS	0.0009259	1	0	1080	Missense	5 of 6 Predicted as Damaging	Probably damaging	Minor	Rare	Deleterious missense
chr15	45561544		SLC28A2	C	T	PASS	0.0009259	1	0	1080	Other	N/A	N/A	Minor	Rare	Benign
chr15	45561710	rs116547844	SLC28A2	G	C	PASS	0.0009259	1	0	1080	Missense	1 of 6 Predicted as Damaging	Benign	Minor	Rare	Benign
chr15	45562431		SLC28A2	A	G	PASS	0.0009311	1	0	1074	Other	N/A	N/A	Minor	Rare	Benign
chr15	45562442		SLC28A2	T	C	PASS	0.0009311	1	0	1074	Missense	4 of 6 Predicted as Damaging	Probably damaging	Minor	Rare	Deleterious missense
chr15	45562456		SLC28A2	A	G	PASS	0.0009311	1	0	1074	Missense	5 of 6 Predicted as Damaging	Probably damaging	Minor	Rare	Deleterious missense
chr15	45562459		SLC28A2	A	G	PASS	0.0009311	1	0	1074	Missense	1 of 6 Predicted as Damaging	Benign	Minor	Rare	Benign
chr15	45564510	rs536193391	SLC28A2	C	T	PASS	0.0009381	1	0	1066	Missense	5 of 6 Predicted as Damaging	Probably damaging	Minor	Rare	Deleterious missense
chr15	45564542		SLC28A2	G	A	PASS	0.001876	2	0	1066	Other	N/A	N/A	Minor	Rare	Benign
chr15	45564953	rs868114845	SLC28A2	C	G	PASS	0.009363	10	0	1068	Other	N/A	N/A	Minor	Rare	Benign
chr15	45567634		SLC28A2	C	G	PASS	0.0009381	1	0	1066	Missense	0 of 6 Predicted as Damaging	Benign	Minor	Rare	Benign
chr15	51503029	rs374079882	CYP19A1	G	C	PASS	0.00189	2	0	1058	Missense	0 of 6 Predicted as Damaging	Benign	Minor	Rare	Benign
chr15	51503103	rs1168382183	CYP19A1	G	A	PASS	0.0009452	1	0	1058	LoF	2 of 6 Predicted as Damaging	N/A	Minor	Rare	LoF
chr15	51507275		CYP19A1	G	A	PASS	0.0009434	1	0	1060	Missense	4 of 6 Predicted as Damaging	Benign	Minor	Rare	Benign
chr15	51507312	rs368902124	CYP19A1	G	A	PASS	0.004717	5	0	1060	Missense	6 of 6 Predicted as Damaging	Possibly damaging	Minor	Rare	Deleterious missense
chr15	51507364	rs371448768	CYP19A1	A	C	PASS	0.0009434	1	0	1060	Other	N/A	N/A	Minor	Rare	Benign
chr15	51507964		CYP19A1	C	T	PASS	0.001876	2	0	1066	Missense	0 of 6 Predicted as Damaging	Benign	Minor	Rare	Benign
chr15	51507968	rs700519	CYP19A1	G	A	PASS	0.176	159	14	1064	Missense	3 of 6 Predicted as Damaging	Benign	Minor	Common	Benign
chr15	51514547	rs1374095564	CYP19A1	G	A	PASS	0.0009398	1	0	1064	Other	N/A	N/A	Minor	Rare	Benign
chr15	51514572	rs28757184	CYP19A1	G	A	PASS	0.0009398	1	0	1064	Missense	0 of 6 Predicted as Damaging	Benign	Minor	Rare	Benign
chr15	51529062		CYP19A1	A	G	PASS	0.001852	0	1	1080	Missense	5 of 6 Predicted as Damaging	Possibly damaging	Minor	Rare	Deleterious missense
chr15	51529112	rs700518	CYP19A1	T	C	PASS	0.374	262	71	1080	Other	N/A	N/A	Minor	Common	Benign
chr15	51529187		CYP19A1	T	A	PASS	0.001852	0	1	1080	Other	N/A	N/A	Minor	Rare	Benign
chr15	51534995	rs2236722	CYP19A1	A	G	PASS	0.028	30	0	1066	Missense	4 of 6 Predicted as Damaging	Benign	Minor	Common	Benign
chr15	74630334		CYP11A1	G	A	PASS	0.0009328	1	0	1072	Other	N/A	N/A	Minor	Rare	Benign
chr15	74630392		CYP11A1	G	A	PASS	0.0009328	1	0	1072	Missense	0 of 6 Predicted as Damaging	Benign	Minor	Rare	Benign
chr15	74631619	rs200029503	CYP11A1	C	A	PASS	0.0009381	1	0	1066	Missense	0 of 6 Predicted as Damaging	Benign	Minor	Rare	Benign
chr15	74631994	rs57982762	CYP11A1	T	C	PASS	0.001883	2	0	1062	Missense	1 of 6 Predicted as Damaging	Benign	Minor	Rare	Benign
chr15	74635348		CYP11A1	G	A	PASS	0.0009346	1	0	1070	Other	N/A	N/A	Minor	Rare	Benign
chr15	74637423		CYP11A1	C	T	PASS	0.001873	0	1	1068	Missense	4 of 6 Predicted as Damaging	Probably damaging	Minor	Rare	Deleterious missense
chr15	74637482		CYP11A1	C	T	PASS	0.001876	0	1	1066	Other	N/A	N/A	Minor	Rare	Benign
chr15	74637501		CYP11A1	A	G	PASS	0.0009381	1	0	1066	Missense	6 of 6 Predicted as Damaging	Probably damaging	Minor	Rare	Deleterious missense
chr15	74637506		CYP11A1	CA	C	VQSRTrancheINDEL99.90to100.00	0.001873	0	1	1068	ND	ND	ND	ND	ND	ND
chr15	74637528		CYP11A1	G	A	PASS	0.0009363	1	0	1068	Missense	2 of 6 Predicted as Damaging	Benign	Minor	Rare	Benign
chr15	74640300	rs530494910	CYP11A1	G	A	PASS	0.01	11	0	1062	Other	N/A	N/A	Minor	Common	Benign
chr15	74640378	rs531523602	CYP11A1	C	T	PASS	0.004708	5	0	1062	Other	N/A	N/A	Minor	Rare	Benign
chr15	74659690		CYP11A1	G	A	PASS	0.0009452	1	0	1058	Other	N/A	N/A	Minor	Rare	Benign
chr15	74659816		CYP11A1	T	C	PASS	0.0009452	1	0	1058	Other	N/A	N/A	Minor	Rare	Benign
chr15	74659902	rs573648284	CYP11A1	G	A	PASS	0.0009452	1	0	1058	Missense	3 of 6 Predicted as Damaging	Possibly damaging	Minor	Rare	Benign
chr15	75012837	rs56343424	CYP1A1	C	A	PASS	0.0009328	1	0	1072	Missense	5 of 6 Predicted as Damaging	Possibly damaging	Minor	Rare	Deleterious missense
chr15	75012944	rs529036977	CYP1A1	C	T	PASS	0.012	13	0	1074	Other	N/A	N/A	Minor	Common	Benign
chr15	75012953		CYP1A1	A	G	PASS	0.016	17	0	1074	Other	N/A	N/A	Minor	Common	Benign
chr15	75012959	rs1388336867	CYP1A1	G	A	PASS	0.0009311	1	0	1074	Other	N/A	N/A	Minor	Rare	Benign
chr15	75012979	rs41279188	CYP1A1	G	A	PASS	0.0009242	1	0	1082	Missense	5 of 6 Predicted as Damaging	Probably damaging	Minor	Rare	Deleterious missense
chr15	75012985	rs1048943	CYP1A1	T	C	PASS	0.239	190	34	1080	Missense	3 of 6 Predicted as Damaging	Benign	Minor	Common	Benign
chr15	75012987	rs1799814	CYP1A1	G	T	PASS	0.001852	2	0	1080	Missense	0 of 6 Predicted as Damaging	Benign	Minor	Rare	Benign
chr15	75013078	rs770191780	CYP1A1	G	A	PASS	0.001869	2	0	1070	Missense	6 of 6 Predicted as Damaging	Probably damaging	Minor	Rare	Deleterious missense
chr15	75013347	rs56127934	CYP1A1	C	T	PASS	0.0009311	1	0	1074	Missense	1 of 6 Predicted as Damaging	Benign	Minor	Rare	Benign
chr15	75013348	rs1171289597	CYP1A1	G	A	PASS	0.0009311	1	0	1074	Missense	0 of 6 Predicted as Damaging	Benign	Minor	Rare	Benign
chr15	75013550	rs367605080	CYP1A1	T	C	PASS	0.003697	4	0	1082	Missense	3 of 6 Predicted as Damaging	Benign	Minor	Rare	Benign
chr15	75013560		CYP1A1	G	A	PASS	0.0009158	1	0	1092	Other	N/A	N/A	Minor	Rare	Benign
chr15	75013659	rs1596347763	CYP1A1	T	C	PASS	0.001832	2	0	1092	Other	N/A	N/A	Minor	Rare	Benign
chr15	75013776		CYP1A1	T	G	PASS	0.0009328	1	0	1072	Other	N/A	N/A	Minor	Rare	Benign
chr15	75013957	rs368742906	CYP1A1	G	A	PASS	0.01	11	0	1072	Other	N/A	N/A	Minor	Common	Benign
chr15	75013989		CYP1A1	T	A	PASS	0.0009328	1	0	1072	Missense	5 of 6 Predicted as Damaging	Probably damaging	Minor	Rare	Deleterious missense
chr15	75013994		CYP1A1	T	C	PASS	0.0009328	1	0	1072	Missense	2 of 6 Predicted as Damaging	Benign	Minor	Rare	Benign
chr15	75014024		CYP1A1	T	C	PASS	0.0009328	1	0	1072	Missense	1 of 6 Predicted as Damaging	Possibly damaging	Minor	Rare	Benign
chr15	75014027	rs4987133	CYP1A1	A	G	PASS	0.0009328	1	0	1072	Missense	5 of 6 Predicted as Damaging	Possibly damaging	Minor	Rare	Deleterious missense
chr15	75014043	rs750037230	CYP1A1	T	C	PASS	0.0009328	1	0	1072	Missense	2 of 6 Predicted as Damaging	Benign	Minor	Rare	Benign
chr15	75014645	rs758554936	CYP1A1	A	C	PASS	0.001848	0	1	1082	Missense	0 of 6 Predicted as Damaging	Benign	Minor	Rare	Benign
chr15	75014727	rs61747605	CYP1A1	G	A	PASS	0.0009242	1	0	1082	Missense	5 of 6 Predicted as Damaging	Probably damaging	Minor	Rare	Deleterious missense
chr15	75014822	rs371913955	CYP1A1	C	T	PASS	0.0009242	1	0	1082	Missense	3 of 6 Predicted as Damaging	Benign	Minor	Rare	Benign
chr15	75014846		CYP1A1	A	G	PASS	0.0009259	1	0	1080	Missense	5 of 6 Predicted as Damaging	Probably damaging	Minor	Rare	Deleterious missense
chr15	75014921	rs28399427	CYP1A1	G	C	PASS	0.0009174	1	0	1090	Missense	1 of 6 Predicted as Damaging	Benign	Minor	Rare	Benign
chr15	75014926	rs28399426	CYP1A1	T	G	PASS	0.0009174	1	0	1090	Other	N/A	N/A	Minor	Rare	Benign
chr15	75014936	rs1596348808	CYP1A1	T	C	PASS	0.0009346	1	0	1070	Missense	0 of 6 Predicted as Damaging	Benign	Minor	Rare	Benign
chr15	75014958	rs368890165	CYP1A1	C	T	PASS	0.002804	3	0	1070	Missense	3 of 6 Predicted as Damaging	Benign	Minor	Rare	Benign
chr15	75014994		CYP1A1	A	T	PASS	0.0009363	1	0	1068	Missense	3 of 6 Predicted as Damaging	Probably damaging	Minor	Rare	Benign
chr15	75015110	rs756303548	CYP1A1	TAGAGGTCGGGCC	T	VQSRTrancheINDEL99.90to100.00	0.001855	2	0	1078	ND	ND	ND	ND	ND	ND
chr15	75015178	rs749494772	CYP1A1	G	A	PASS	0.0009259	1	0	1080	Other	N/A	N/A	Minor	Rare	Benign
chr15	75015206	rs17861094	CYP1A1	A	G	PASS	0.0009398	1	0	1064	Missense	5 of 6 Predicted as Damaging	Probably damaging	Minor	Rare	Deleterious missense
chr15	75015305	rs4646422	CYP1A1	C	T	PASS	0.106	103	5	1062	Missense	5 of 6 Predicted as Damaging	Possibly damaging	Minor	Common	Deleterious missense
chr15	75015347	rs1490549680	CYP1A1	G	C	PASS	0.0009398	1	0	1064	Missense	0 of 6 Predicted as Damaging	Benign	Minor	Rare	Benign
chr15	75042100		CYP1A2	T	C	PASS	0.0009174	1	0	1090	Other	N/A	N/A	Minor	Rare	Benign
chr15	75042152		CYP1A2	T	C	PASS	0.001835	0	1	1090	Missense	0 of 6 Predicted as Damaging	Benign	Minor	Rare	Benign
chr15	75042153	rs142454118	CYP1A2	T	C	PASS	0.0009174	1	0	1090	Missense	4 of 6 Predicted as Damaging	Possibly damaging	Minor	Rare	Deleterious missense
chr15	75042220	rs200749915	CYP1A2	C	T	PASS	0.00367	4	0	1090	Other	N/A	N/A	Minor	Rare	Benign
chr15	75042325	rs376107702	CYP1A2	C	T	PASS	0.0009058	1	0	1104	Other	N/A	N/A	Minor	Rare	Benign
chr15	75042406		CYP1A2	T	C	PASS	0.0009242	1	0	1082	Other	N/A	N/A	Minor	Rare	Benign
chr15	75042453		CYP1A2	T	C	PASS	0.001845	0	1	1084	Missense	4 of 6 Predicted as Damaging	Probably damaging	Minor	Rare	Deleterious missense
chr15	75042472	rs34153904	CYP1A2	G	A	PASS	0.002768	3	0	1084	Other	N/A	N/A	Minor	Rare	Benign
chr15	75042478		CYP1A2	G	A	PASS	0.0009225	1	0	1084	LoF	2 of 6 Predicted as Damaging	N/A	Minor	Rare	LoF
chr15	75042519		CYP1A2	T	C	PASS	0.002768	1	1	1084	Missense	5 of 6 Predicted as Damaging	Probably damaging	Minor	Rare	Deleterious missense
chr15	75042551		CYP1A2	T	C	PASS	0.0009225	1	0	1084	Missense	5 of 6 Predicted as Damaging	Possibly damaging	Minor	Rare	Deleterious missense
chr15	75042575		CYP1A2	A	G	PASS	0.0009225	1	0	1084	Missense	3 of 6 Predicted as Damaging	Benign	Minor	Rare	Benign
chr15	75042625		CYP1A2	G	A	PASS	0.0009225	1	0	1084	Other	N/A	N/A	Minor	Rare	Benign
chr15	75042627	rs1331022381	CYP1A2	C	T	PASS	0.0009225	1	0	1084	Missense	0 of 6 Predicted as Damaging	Benign	Minor	Rare	Benign
chr15	75042647		CYP1A2	A	G	PASS	0.0009225	1	0	1084	Missense	1 of 6 Predicted as Damaging	Benign	Minor	Rare	Benign
chr15	75042687	rs766404946	CYP1A2	T	C	PASS	0.0009452	1	0	1058	Missense	5 of 6 Predicted as Damaging	Probably damaging	Minor	Rare	Deleterious missense
chr15	75043593	rs35796837	CYP1A2	G	A	PASS	0.019	18	1	1074	Missense	0 of 6 Predicted as Damaging	Benign	Minor	Common	Benign
chr15	75044486	rs144076129	CYP1A2	G	A	PASS	0.004673	5	0	1070	Missense	5 of 6 Predicted as Damaging	Possibly damaging	Minor	Rare	Deleterious missense
chr15	75047183	rs745999166	CYP1A2	C	T	PASS	0.0009328	1	0	1072	Other	N/A	N/A	Minor	Rare	Benign
chr15	75047191	rs45486893	CYP1A2	C	T	PASS	0.002778	3	0	1080	Missense	2 of 6 Predicted as Damaging	Benign	Minor	Rare	Benign
chr15	75047232		CYP1A2	G	A	PASS	0.0009259	1	0	1080	Missense	3 of 6 Predicted as Damaging	Probably damaging	Minor	Rare	Benign
chr15	75047243	rs1327857313	CYP1A2	G	A	PASS	0.0009259	1	0	1080	Other	N/A	N/A	Minor	Rare	Benign
chr15	75047248	rs745824533	CYP1A2	G	C	PASS	0.0009259	1	0	1080	Missense	5 of 6 Predicted as Damaging	Probably damaging	Minor	Rare	Deleterious missense
chr15	75047262	rs199528490	CYP1A2	G	C	PASS	0.0009259	1	0	1080	Missense	0 of 6 Predicted as Damaging	Benign	Minor	Rare	Benign
chr15	75047337	rs571663822	CYP1A2	G	A	PASS	0.0009328	1	0	1072	Missense	0 of 6 Predicted as Damaging	Benign	Minor	Rare	Benign
chr15	75047426	rs2470890	CYP1A2	C	T	PASS	0.148	130	14	1068	Other	N/A	N/A	Minor	Common	Benign
chr15	85432030	rs17222302	SLC28A1	T	C	PASS	0.0009416	1	0	1062	Other	N/A	N/A	Minor	Rare	Benign
chr15	85438194		SLC28A1	G	A	PASS	0.0009346	1	0	1070	Missense	6 of 6 Predicted as Damaging	Probably damaging	Minor	Rare	Deleterious missense
chr15	85438208		SLC28A1	T	C	PASS	0.0009346	1	0	1070	Other	N/A	N/A	Minor	Rare	Benign
chr15	85438213		SLC28A1	A	G	PASS	0.001869	0	1	1070	Missense	5 of 6 Predicted as Damaging	Probably damaging	Minor	Rare	Deleterious missense
chr15	85438216		SLC28A1	G	A	PASS	0.0009346	1	0	1070	Missense	6 of 6 Predicted as Damaging	Possibly damaging	Minor	Rare	Deleterious missense
chr15	85438285		SLC28A1	T	C	PASS	0.001869	0	1	1070	Missense	3 of 6 Predicted as Damaging	Probably damaging	Minor	Rare	Benign
chr15	85438311	rs17215836	SLC28A1	C	CTTG	VQSRTrancheINDEL99.90to100.00	0.226	178	31	1062	ND	ND	ND	ND	ND	ND
chr15	85438329	rs747443948	SLC28A1	C	T	PASS	0.0009346	1	0	1070	Missense	0 of 6 Predicted as Damaging	Benign	Minor	Rare	Benign
chr15	85438354		SLC28A1	G	A	PASS	0.0009346	1	0	1070	Missense	5 of 6 Predicted as Damaging	Probably damaging	Minor	Rare	Deleterious missense
chr15	85447384		SLC28A1	C	A	PASS	0.0009381	1	0	1066	Missense	2 of 6 Predicted as Damaging	Possibly damaging	Minor	Rare	Benign
chr15	85447387		SLC28A1	A	T	PASS	0.0009381	1	0	1066	Missense	4 of 6 Predicted as Damaging	Possibly damaging	Minor	Rare	Deleterious missense
chr15	85447431	rs2290272	SLC28A1	G	A	PASS	0.339	231	65	1066	Missense	0 of 6 Predicted as Damaging	Benign	Minor	Common	Benign
chr15	85447434	rs45523532	SLC28A1	G	T	PASS	0.0009381	1	0	1066	Missense	0 of 6 Predicted as Damaging	Benign	Minor	Rare	Benign
chr15	85448855	rs17215934	SLC28A1	C	T	PASS	0.033	34	1	1076	Missense	3 of 6 Predicted as Damaging	Probably damaging	Minor	Common	Benign
chr15	85448875	rs8187758	SLC28A1	C	A	PASS	0.296	222	48	1076	Missense	3 of 6 Predicted as Damaging	Probably damaging	Minor	Common	Benign
chr15	85461794	rs17215975	SLC28A1	G	A	PASS	0.002836	3	0	1058	Missense	0 of 6 Predicted as Damaging	Benign	Minor	Rare	Benign
chr15	85461819		SLC28A1	A	G	PASS	0.0009434	1	0	1060	Missense	5 of 6 Predicted as Damaging	Probably damaging	Minor	Rare	Deleterious missense
chr15	85467275	rs3803390	SLC28A1	C	T	PASS	0.456	264	111	1066	Other	N/A	N/A	Minor	Common	Benign
chr15	85476441	rs2305367	SLC28A1	G	A	PASS	0.912	80	449	1072	Other	N/A	N/A	Major	Common	Benign
chr15	85476453	rs754164862	SLC28A1	G	A	PASS	0.0009328	1	0	1072	Other	N/A	N/A	Minor	Rare	Benign
chr15	85478291		SLC28A1	G	A	PASS	0.0009398	1	0	1064	Missense	5 of 6 Predicted as Damaging	Probably damaging	Minor	Rare	Deleterious missense
chr15	85478344	rs1165363976	SLC28A1	G	A	PASS	0.0009398	1	0	1064	Other	N/A	N/A	Minor	Rare	Benign
chr15	85478410	rs2242048	SLC28A1	A	G	PASS	0.966	32	497	1062	Other	N/A	N/A	Major	Common	Benign
chr15	85478674		SLC28A1	A	G	PASS	0.001876	0	1	1066	Other	N/A	N/A	Minor	Rare	Benign
chr15	85478686		SLC28A1	G	A	PASS	0.001876	0	1	1066	Other	N/A	N/A	Minor	Rare	Benign
chr15	85478696	rs2242047	SLC28A1	C	T	PASS	0.348	241	65	1066	Missense	4 of 6 Predicted as Damaging	Probably damaging	Minor	Common	Deleterious missense
chr15	85478729	rs2242046	SLC28A1	G	A	PASS	0.048	51	0	1066	Missense	0 of 6 Predicted as Damaging	Benign	Minor	Common	Benign
chr15	85487820		SLC28A1	A	G	PASS	0.0009259	1	0	1080	Missense	1 of 6 Predicted as Damaging	Benign	Minor	Rare	Benign
chr15	85487849	rs148919058	SLC28A1	G	A	PASS	0.0009259	1	0	1080	Other	N/A	N/A	Minor	Rare	Benign
chr15	85487858	rs143666524	SLC28A1	G	A	PASS	0.0009276	1	0	1078	Other	N/A	N/A	Minor	Rare	Benign
chr15	85488008	rs768052785	SLC28A1	G	A	PASS	0.0009124	1	0	1096	Missense	3 of 6 Predicted as Damaging	Benign	Minor	Rare	Benign
chr15	85488013		SLC28A1	G	A	PASS	0.0009124	1	0	1096	Missense	2 of 6 Predicted as Damaging	Benign	Minor	Rare	Benign
chr15	85488082	rs762209775	SLC28A1	C	T	PASS	0.004664	3	1	1072	Missense	3 of 6 Predicted as Damaging	Possibly damaging	Minor	Rare	Benign
chr15	85488096		SLC28A1	G	A	PASS	0.0009328	1	0	1072	Other	N/A	N/A	Minor	Rare	Benign
chr16	16101842	rs41494447	ABCC1	C	T	PASS	0.012	13	0	1070	Missense	2 of 6 Predicted as Damaging	Benign	Minor	Common	Benign
chr16	16110399		ABCC1	T	C	PASS	0.002814	3	0	1066	Missense	3 of 6 Predicted as Damaging	Benign	Minor	Rare	Benign
chr16	16130359	rs747446397	ABCC1	G	A	PASS	0.0009242	1	0	1082	Other	N/A	N/A	Minor	Rare	Benign
chr16	16138313	rs2230669	ABCC1	G	A	PASS	0.001862	2	0	1074	Other	N/A	N/A	Minor	Rare	Benign
chr16	16138322	rs246221	ABCC1	T	C	PASS	0.326	238	55	1068	Other	N/A	N/A	Minor	Common	Benign
chr16	16138350	rs192398298	ABCC1	C	A	PASS	0.002793	3	0	1074	Missense	1 of 6 Predicted as Damaging	Benign	Minor	Rare	Benign
chr16	16138405	rs747121430	ABCC1	A	G	PASS	0.0009328	1	0	1072	Missense	3 of 6 Predicted as Damaging	Benign	Minor	Rare	Benign
chr16	16138466		ABCC1	C	T	PASS	0.0009311	1	0	1074	Other	N/A	N/A	Minor	Rare	Benign
chr16	16139714	rs35587	ABCC1	T	C	PASS	0.328	237	56	1064	Other	N/A	N/A	Minor	Common	Benign
chr16	16142015	rs77428024	ABCC1	A	G	PASS	0.0009381	1	0	1066	Missense	3 of 6 Predicted as Damaging	Benign	Minor	Rare	Benign
chr16	16142037	rs531442667	ABCC1	G	A	PASS	0.0009398	1	0	1064	Other	N/A	N/A	Minor	Rare	Benign
chr16	16142040	rs755996982	ABCC1	C	T	PASS	0.003759	4	0	1064	Other	N/A	N/A	Minor	Rare	Benign
chr16	16146588	rs779007189	ABCC1	G	A	PASS	0.0009276	1	0	1078	Missense	6 of 6 Predicted as Damaging	Probably damaging	Minor	Rare	Deleterious missense
chr16	16146592		ABCC1	T	A	PASS	0.001855	0	1	1078	Other	N/A	N/A	Minor	Rare	Benign
chr16	16146600		ABCC1	T	A	PASS	0.0009276	1	0	1078	Missense	6 of 6 Predicted as Damaging	Probably damaging	Minor	Rare	Deleterious missense
chr16	16146617	rs762618143	ABCC1	A	G	VQSRTrancheSNP99.90to100.00	0.002783	3	0	1078	ND	ND	ND	ND	ND	ND
chr16	16146629		ABCC1	G	A	PASS	0.0009276	1	0	1078	Missense	4 of 6 Predicted as Damaging	Probably damaging	Minor	Rare	Deleterious missense
chr16	16146652	rs754182739	ABCC1	G	A	PASS	0.001855	2	0	1078	Other	N/A	N/A	Minor	Rare	Benign
chr16	16146656		ABCC1	A	G	PASS	0.0009276	1	0	1078	Missense	6 of 6 Predicted as Damaging	Probably damaging	Minor	Rare	Deleterious missense
chr16	16146657		ABCC1	A	G	PASS	0.0009276	1	0	1078	Missense	4 of 6 Predicted as Damaging	Possibly damaging	Minor	Rare	Deleterious missense
chr16	16146666	rs148042527	ABCC1	C	T	PASS	0.0009276	1	0	1078	Missense	5 of 6 Predicted as Damaging	Probably damaging	Minor	Rare	Deleterious missense
chr16	16150079		ABCC1	A	G	PASS	0.0009259	1	0	1080	Missense	6 of 6 Predicted as Damaging	Probably damaging	Minor	Rare	Deleterious missense
chr16	16150143	rs763358768	ABCC1	G	A	PASS	0.001855	2	0	1078	Other	N/A	N/A	Minor	Rare	Benign
chr16	16162019	rs35605	ABCC1	T	C	PASS	0.867	115	401	1058	Other	N/A	N/A	Major	Common	Benign
chr16	16162034	rs545772203	ABCC1	G	A	PASS	0.0009416	1	0	1062	Missense	5 of 6 Predicted as Damaging	Probably damaging	Minor	Rare	Deleterious missense
chr16	16162039	rs8187858	ABCC1	C	T	PASS	0.001883	2	0	1062	Other	N/A	N/A	Minor	Rare	Benign
chr16	16162126		ABCC1	C	T	PASS	0.0009416	1	0	1062	Other	N/A	N/A	Minor	Rare	Benign
chr16	16165586	rs763357938	ABCC1	GGT	G	VQSRTrancheINDEL99.90to100.00	0.057	60	0	1052	ND	ND	ND	ND	ND	ND
chr16	16173219		ABCC1	TC	T	VQSRTrancheINDEL99.90to100.00	0.0009174	1	0	1090	ND	ND	ND	ND	ND	ND
chr16	16173227	rs2301666	ABCC1	C	T	PASS	0.0009174	1	0	1090	Other	N/A	N/A	Minor	Rare	Benign
chr16	16173232	rs45511401	ABCC1	G	T	PASS	0.0009174	1	0	1090	Missense	6 of 6 Predicted as Damaging	Probably damaging	Minor	Rare	Deleterious missense
chr16	16177275	rs4148356	ABCC1	G	A	PASS	0.075	75	3	1076	Missense	2 of 6 Predicted as Damaging	Benign	Minor	Common	Benign
chr16	16180742	rs369801648	ABCC1	A	G	PASS	0.001869	2	0	1070	Missense	3 of 6 Predicted as Damaging	Benign	Minor	Rare	Benign
chr16	16184296		ABCC1	T	C	PASS	0.0009381	1	0	1066	Missense	5 of 6 Predicted as Damaging	Probably damaging	Minor	Rare	Deleterious missense
chr16	16184422		ABCC1	A	T	PASS	0.0009381	1	0	1066	Missense	4 of 6 Predicted as Damaging	Probably damaging	Minor	Rare	Deleterious missense
chr16	16196490	rs751066573	ABCC1	C	T	PASS	0.00282	3	0	1064	Missense	2 of 6 Predicted as Damaging	Possibly damaging	Minor	Rare	Benign
chr16	16200638	rs1247359035	ABCC1	C	T	PASS	0.001883	0	1	1062	Missense	2 of 6 Predicted as Damaging	Benign	Minor	Rare	Benign
chr16	16200674	rs530286901	ABCC1	G	C	PASS	0.0009416	1	0	1062	Missense	1 of 6 Predicted as Damaging	Benign	Minor	Rare	Benign
chr16	16205304		ABCC1	T	G	PASS	0.0009208	1	0	1086	Missense	5 of 6 Predicted as Damaging	Probably damaging	Minor	Rare	Deleterious missense
chr16	16205354		ABCC1	C	T	PASS	0.0009208	1	0	1086	Other	N/A	N/A	Minor	Rare	Benign
chr16	16205373	rs533057319	ABCC1	G	A	PASS	0.0009208	1	0	1086	Missense	2 of 6 Predicted as Damaging	Benign	Minor	Rare	Benign
chr16	16208651	rs199993607	ABCC1	C	T	PASS	0.0009107	1	0	1098	Other	N/A	N/A	Minor	Rare	Benign
chr16	16208652	rs377374178	ABCC1	G	A	PASS	0.004562	5	0	1096	Missense	3 of 6 Predicted as Damaging	Benign	Minor	Rare	Benign
chr16	16208660	rs201580241	ABCC1	C	T	PASS	0.001821	2	0	1098	Other	N/A	N/A	Minor	Rare	Benign
chr16	16208709		ABCC1	A	T	PASS	0.0009107	1	0	1098	Missense	5 of 6 Predicted as Damaging	Benign	Minor	Rare	Benign
chr16	16208762		ABCC1	G	A	PASS	0.0009107	1	0	1098	Other	N/A	N/A	Minor	Rare	Benign
chr16	16208828		ABCC1	G	T	PASS	0.0009107	1	0	1098	Missense	4 of 6 Predicted as Damaging	Probably damaging	Minor	Rare	Deleterious missense
chr16	16218716		ABCC1	T	C	PASS	0.0009416	1	0	1062	Missense	6 of 6 Predicted as Damaging	Probably damaging	Minor	Rare	Deleterious missense
chr16	16219679		ABCC1	T	C	PASS	0.0009311	1	0	1074	Other	N/A	N/A	Minor	Rare	Benign
chr16	16219713		ABCC1	A	G	PASS	0.0009311	1	0	1074	Missense	6 of 6 Predicted as Damaging	Probably damaging	Minor	Rare	Deleterious missense
chr16	16225648	rs367825067	ABCC1	G	A	PASS	0.0009091	1	0	1100	Other	N/A	N/A	Minor	Rare	Benign
chr16	16225662		ABCC1	A	G	PASS	0.0009091	1	0	1100	Missense	2 of 6 Predicted as Damaging	Benign	Minor	Rare	Benign
chr16	16225674	rs765498811	ABCC1	C	T	PASS	0.0009091	1	0	1100	Missense	4 of 6 Predicted as Damaging	Possibly damaging	Minor	Rare	Deleterious missense
chr16	16225750	rs201117375	ABCC1	C	T	PASS	0.0009091	1	0	1100	Other	N/A	N/A	Minor	Rare	Benign
chr16	16228209	rs759266398	ABCC1	C	T	PASS	0.001866	2	0	1072	Other	N/A	N/A	Minor	Rare	Benign
chr16	16228223	rs370672850	ABCC1	G	A	PASS	0.002799	3	0	1072	Missense	6 of 6 Predicted as Damaging	Probably damaging	Minor	Rare	Deleterious missense
chr16	16228242	rs2230671	ABCC1	G	A	PASS	0.09	89	4	1072	Other	N/A	N/A	Minor	Common	Benign
chr16	16230363		ABCC1	G	T	PASS	0.0009346	1	0	1070	Missense	6 of 6 Predicted as Damaging	Probably damaging	Minor	Rare	Deleterious missense
chr16	16230454		ABCC1	T	C	PASS	0.0009346	1	0	1070	Other	N/A	N/A	Minor	Rare	Benign
chr16	16232258		ABCC1	C	T	PASS	0.0009346	1	0	1070	Other	N/A	N/A	Minor	Rare	Benign
chr16	16232320	rs201391377	ABCC1	G	A	PASS	0.0009346	1	0	1070	Other	N/A	N/A	Minor	Rare	Benign
chr16	16232381	rs375879039	ABCC1	G	A	PASS	0.0009346	1	0	1070	Missense	4 of 6 Predicted as Damaging	Probably damaging	Minor	Rare	Deleterious missense
chr16	16235077	rs369410659	ABCC1	C	T	PASS	0.009398	10	0	1064	Missense	2 of 6 Predicted as Damaging	Possibly damaging	Minor	Rare	Benign
chr16	16235110		ABCC1	G	T	PASS	0.0009398	1	0	1064	Missense	1 of 6 Predicted as Damaging	Benign	Minor	Rare	Benign
chr16	16235126	rs760226246	ABCC1	C	T	PASS	0.0009398	1	0	1064	Other	N/A	N/A	Minor	Rare	Benign
chr16	28603392		SULT1A2	T	C	PASS	0.001873	0	1	1068	Missense	2 of 6 Predicted as Damaging	Benign	Minor	Rare	Benign
chr16	28603395	rs776571529	SULT1A2	G	A	PASS	0.0009363	1	0	1068	Missense	3 of 6 Predicted as Damaging	Benign	Minor	Rare	Benign
chr16	28603408	rs371745843	SULT1A2	C	T	PASS	0.0009363	1	0	1068	Missense	5 of 6 Predicted as Damaging	Benign	Minor	Rare	Benign
chr16	28603639	rs371074147	SULT1A2	G	A	PASS	0.0009191	1	0	1088	Other	N/A	N/A	Minor	Rare	Benign
chr16	28603655	rs1059491	SULT1A2	T	G	PASS	0.066	66	3	1088	Missense	5 of 6 Predicted as Damaging	Probably damaging	Minor	Common	Deleterious missense
chr16	28603710	rs138147609	SULT1A2	C	A	PASS	0.002757	3	0	1088	LoF	2 of 6 Predicted as Damaging	N/A	Minor	Rare	LoF
chr16	28604794	rs151221100	SULT1A2	T	G	PASS	0.001845	2	0	1084	Missense	2 of 6 Predicted as Damaging	Benign	Minor	Rare	Benign
chr16	28604819	rs1298621535	SULT1A2	A	G	PASS	0.002783	3	0	1078	Missense	3 of 6 Predicted as Damaging	Benign	Minor	Rare	Benign
chr16	28604868	rs374846262	SULT1A2	C	T	PASS	0.0009259	1	0	1080	Missense	5 of 6 Predicted as Damaging	Possibly damaging	Minor	Rare	Deleterious missense
chr16	28606722		SULT1A2	A	C	PASS	0.001887	2	0	1060	Missense	5 of 6 Predicted as Damaging	Probably damaging	Minor	Rare	Deleterious missense
chr16	28606768	rs747728105	SULT1A2	T	C	PASS	0.001887	2	0	1060	Missense	1 of 6 Predicted as Damaging	Benign	Minor	Rare	Benign
chr16	28606888	rs1126451	SULT1A2	A	G	PASS	0.0009434	1	0	1060	Missense	1 of 6 Predicted as Damaging	Benign	Minor	Rare	Benign
chr16	28606960	rs4987024	SULT1A2	T	A	PASS	0.027	29	0	1060	Missense	2 of 6 Predicted as Damaging	Probably damaging	Minor	Common	Benign
chr16	28606963	rs546104628	SULT1A2	A	G	PASS	0.0009434	1	0	1060	Missense	5 of 6 Predicted as Damaging	Probably damaging	Minor	Rare	Deleterious missense
chr16	28607196	rs10797300	SULT1A2	G	A	PASS	0.003704	4	0	1080	Missense	4 of 6 Predicted as Damaging	Probably damaging	Minor	Rare	Deleterious missense
chr16	28607204		SULT1A2	C	A	PASS	0.0009259	1	0	1080	Missense	0 of 6 Predicted as Damaging	Benign	Minor	Rare	Benign
chr16	28607222	rs781635748	SULT1A2	C	T	PASS	0.0009242	1	0	1082	Other	N/A	N/A	Minor	Rare	Benign
chr16	28607228	rs1059489	SULT1A2	A	G	PASS	0.062	63	2	1076	Other	N/A	N/A	Minor	Common	Benign
chr16	28607232	rs1136703	SULT1A2	A	G	PASS	0.064	65	2	1080	Missense	0 of 6 Predicted as Damaging	Benign	Minor	Common	Benign
chr16	28617196	rs373844412	SULT1A1	C	T	PASS	0.0009452	1	0	1058	Other	N/A	N/A	Minor	Rare	Benign
chr16	28617199	rs754236234	SULT1A1	A	G	PASS	0.006616	7	0	1058	Other	N/A	N/A	Minor	Rare	Benign
chr16	28617206	rs779412748	SULT1A1	C	T	PASS	0.002836	3	0	1058	Missense	1 of 6 Predicted as Damaging	Benign	Minor	Rare	Benign
chr16	28617207	rs375683981	SULT1A1	G	A	PASS	0.0009452	1	0	1058	Missense	4 of 6 Predicted as Damaging	Possibly damaging	Minor	Rare	Deleterious missense
chr16	28617222	rs201219890	SULT1A1	C	T	PASS	0.0009452	1	0	1058	Missense	5 of 6 Predicted as Damaging	Probably damaging	Minor	Rare	Deleterious missense
chr16	28617413	rs28374453	SULT1A1	A	G	PASS	0.037	37	1	1056	Missense	0 of 6 Predicted as Damaging	Benign	Minor	Common	Benign
chr16	28617479	rs778104206	SULT1A1	G	C	PASS	0.00189	2	0	1058	Missense	0 of 6 Predicted as Damaging	Benign	Minor	Rare	Benign
chr16	28617488	rs779350745	SULT1A1	A	G	PASS	0.00189	2	0	1058	Missense	1 of 6 Predicted as Damaging	Benign	Minor	Rare	Benign
chr16	28617495	rs35497673	SULT1A1	G	A	PASS	0.00189	2	0	1058	Other	N/A	N/A	Minor	Rare	Benign
chr16	28617507	rs41278160	SULT1A1	C	T	PASS	0.226	237	1	1058	Other	N/A	N/A	Minor	Common	Benign
chr16	28617514	rs1042028	SULT1A1	C	T	PASS	0.066	66	2	1056	Missense	2 of 6 Predicted as Damaging	Benign	Minor	Common	Benign
chr16	28617552	rs3176926	SULT1A1	C	G	PASS	0.306	306	8	1054	Other	N/A	N/A	Minor	Common	Benign
chr16	28618273	rs766014920	SULT1A1	T	G	PASS	0.002841	3	0	1056	Missense	2 of 6 Predicted as Damaging	Benign	Minor	Rare	Benign
chr16	28618306		SULT1A1	C	T	PASS	0.000947	1	0	1056	LoF	2 of 6 Predicted as Damaging	N/A	Minor	Rare	LoF
chr16	28619685	rs142537541	SULT1A1	G	A	PASS	0.0009328	1	0	1072	Missense	5 of 6 Predicted as Damaging	Benign	Minor	Rare	Benign
chr16	28619820	rs527273911	SULT1A1	T	C	PASS	0.0009416	1	0	1062	Missense	2 of 6 Predicted as Damaging	Benign	Minor	Rare	Benign
chr16	28619911	rs1126447	SULT1A1	T	C	PASS	0.301	302	9	1062	Other	N/A	N/A	Minor	Common	Benign
chr16	28619920	rs1126446	SULT1A1	A	G	PASS	0.302	303	9	1062	Other	N/A	N/A	Minor	Common	Benign
chr16	28620065		SULT1A1	G	C	PASS	0.001883	2	0	1062	Missense	3 of 6 Predicted as Damaging	Benign	Minor	Rare	Benign
chr16	28620111	rs1330770752	SULT1A1	C	G	PASS	0.002825	3	0	1062	Missense	2 of 6 Predicted as Damaging	Possibly damaging	Minor	Rare	Benign
chr16	28620120	rs34513973	SULT1A1	C	T	PASS	0.239	250	2	1062	Other	N/A	N/A	Minor	Common	Benign
chr16	31102504		VKORC1	A	T	PASS	0.001855	0	1	1078	Missense	6 of 6 Predicted as Damaging	Probably damaging	Minor	Rare	Deleterious missense
chr16	31102558		VKORC1	T	C	PASS	0.0009276	1	0	1078	LoF	5 of 6 Predicted as Damaging	Probably damaging	Minor	Rare	LoF
chr16	31102585		VKORC1	GC	G	VQSRTrancheINDEL99.90to100.00	0.0009276	1	0	1078	ND	ND	ND	ND	ND	ND
chr16	31102589	rs7200749	VKORC1	G	A	PASS	0.0009276	1	0	1078	Missense	4 of 6 Predicted as Damaging	Benign	Minor	Rare	Benign
chr16	31104664		VKORC1	A	G	PASS	0.004762	5	0	1050	Other	N/A	N/A	Minor	Rare	Benign
chr16	31104682	rs747930504	VKORC1	T	C	PASS	0.00381	4	0	1050	Other	4 of 6 Predicted as Damaging	N/A	Minor	Rare	Benign
chr16	31104716		VKORC1	T	C	PASS	0.0009524	1	0	1050	Missense	4 of 6 Predicted as Damaging	Possibly damaging	Minor	Rare	Deleterious missense
chr16	55844471	rs755543838	CES1	T	C	PASS	0.0009242	1	0	1082	Missense	0 of 6 Predicted as Damaging	Benign	Minor	Rare	Benign
chr16	55844521		CES1	T	C	PASS	0.0009242	1	0	1082	Missense	1 of 6 Predicted as Damaging	Possibly damaging	Minor	Rare	Benign
chr16	55844560		CES1	A	G	PASS	0.0009242	1	0	1082	Missense	3 of 6 Predicted as Damaging	Probably damaging	Minor	Rare	Benign
chr16	55844909	rs146595460	CES1	T	C	PASS	0.0009311	1	0	1074	Missense	1 of 6 Predicted as Damaging	Benign	Minor	Rare	Benign
chr16	55846826	rs763182229	CES1	A	G	PASS	0.0009363	1	0	1068	Other	N/A	N/A	Minor	Rare	Benign
chr16	55846830		CES1	G	T	PASS	0.0009363	1	0	1068	Other	N/A	N/A	Minor	Rare	Benign
chr16	55850853		CES1	G	GT	VQSRTrancheINDEL99.90to100.00	0.0009276	1	0	1078	ND	ND	ND	ND	ND	ND
chr16	55853449	rs762738901	CES1	T	C	PASS	0.0009328	1	0	1072	Missense	0 of 6 Predicted as Damaging	Benign	Minor	Rare	Benign
chr16	55853459	rs114275306	CES1	C	T	PASS	0.0009328	1	0	1072	Other	N/A	N/A	Minor	Rare	Benign
chr16	55853481	rs202001817	CES1	G	A	PASS	0.0009328	1	0	1072	Missense	5 of 6 Predicted as Damaging	Possibly damaging	Minor	Rare	Deleterious missense
chr16	55853482		CES1	T	C	PASS	0.001866	0	1	1072	Missense	5 of 6 Predicted as Damaging	Possibly damaging	Minor	Rare	Deleterious missense
chr16	55853514		CES1	G	A	PASS	0.0009328	1	0	1072	Missense	4 of 6 Predicted as Damaging	Probably damaging	Minor	Rare	Deleterious missense
chr16	55853544		CES1	G	A	PASS	0.0009328	1	0	1072	Missense	5 of 6 Predicted as Damaging	Possibly damaging	Minor	Rare	Deleterious missense
chr16	55853545	rs115629050	CES1	C	A	PASS	0.025	25	1	1072	Missense	5 of 6 Predicted as Damaging	Possibly damaging	Minor	Common	Deleterious missense
chr16	55854305		CES1	A	C	VQSRTrancheSNP99.90to100.00	0.006352	7	0	1102	ND	ND	ND	ND	ND	ND
chr16	55854357	rs775828820	CES1	C	T	PASS	0.001815	2	0	1102	Missense	4 of 6 Predicted as Damaging	Possibly damaging	Minor	Rare	Deleterious missense
chr16	55855304	rs376227163	CES1	C	T	PASS	0.0009294	1	0	1076	Other	N/A	N/A	Minor	Rare	Benign
chr16	55855325	rs559717555	CES1	C	T	PASS	0.0009294	1	0	1076	Other	N/A	N/A	Minor	Rare	Benign
chr16	55855361	rs2307227	CES1	G	T	PASS	0.025	25	1	1074	Missense	2 of 6 Predicted as Damaging	Benign	Minor	Common	Benign
chr16	55857480	rs4784575	CES1	C	T	PASS	0.002804	3	0	1070	Missense	5 of 6 Predicted as Damaging	Probably damaging	Minor	Rare	Deleterious missense
chr16	55857523		CES1	C	A	PASS	0.0009346	1	0	1070	Missense	5 of 6 Predicted as Damaging	Possibly damaging	Minor	Rare	Deleterious missense
chr16	55857570	rs71647871	CES1	C	T	PASS	0.0009363	1	0	1068	Missense	5 of 6 Predicted as Damaging	Probably damaging	Minor	Rare	Deleterious missense
chr16	55862712	rs2307240	CES1	C	T	PASS	0.076	81	1	1086	Missense	0 of 6 Predicted as Damaging	Benign	Minor	Common	Benign
chr16	55862769	rs3177828	CES1	G	C	PASS	0.0009208	1	0	1086	Missense	5 of 6 Predicted as Damaging	Probably damaging	Minor	Rare	Deleterious missense
chr16	55862804	rs199509547	CES1	T	C	PASS	0.038	41	0	1084	Other	N/A	N/A	Minor	Common	Benign
chr16	55862883	rs3826190	CES1	C	A	PASS	0.013	14	0	1086	Missense	5 of 6 Predicted as Damaging	Probably damaging	Minor	Common	Deleterious missense
chr16	55866934	rs12149366	CES1	A	C	PASS	0.224	170	33	1052	Missense	0 of 6 Predicted as Damaging	Benign	Minor	Common	Benign
chr16	55866949	rs114788146	CES1	T	C	PASS	0.215	162	32	1052	Missense	0 of 6 Predicted as Damaging	Benign	Minor	Common	Benign
chr16	55866952	rs201577108	CES1	A	G	PASS	0.218	165	32	1052	Missense	0 of 6 Predicted as Damaging	Benign	Minor	Common	Benign
chr16	55866953	rs566557773	CES1	G	A	PASS	0.205	166	25	1052	Other	N/A	N/A	Minor	Common	Benign
chr16	55866957	rs111604615	CES1	C	G	PASS	0.223	169	33	1052	Missense	0 of 6 Predicted as Damaging	Benign	Minor	Common	Benign
chr16	66969539		CES2	A	G	PASS	0.0009363	1	0	1068	Missense	2 of 6 Predicted as Damaging	Benign	Minor	Rare	Benign
chr16	66972007		CES2	GA	G	VQSRTrancheINDEL99.90to100.00	0.0009381	1	0	1066	ND	ND	ND	ND	ND	ND
chr16	66972024	rs201103548	CES2	G	C	PASS	0.002814	3	0	1066	Missense	1 of 6 Predicted as Damaging	Benign	Minor	Rare	Benign
chr16	66972084		CES2	C	T	PASS	0.0009381	1	0	1066	Missense	4 of 6 Predicted as Damaging	Benign	Minor	Rare	Benign
chr16	66973203		CES2	A	G	PASS	0.0009225	1	0	1084	Missense	6 of 6 Predicted as Damaging	Probably damaging	Minor	Rare	Deleterious missense
chr16	66974142	rs150573301	CES2	C	T	PASS	0.0009363	1	0	1068	Other	N/A	N/A	Minor	Rare	Benign
chr16	66974228		CES2	A	G	PASS	0.0009363	1	0	1068	Missense	5 of 6 Predicted as Damaging	Probably damaging	Minor	Rare	Deleterious missense
chr16	66974378	rs1191659258	CES2	T	C	PASS	0.0009434	1	0	1060	Missense	5 of 6 Predicted as Damaging	Probably damaging	Minor	Rare	Deleterious missense
chr16	66974477	rs534369649	CES2	C	T	PASS	0.0009434	1	0	1060	Missense	0 of 6 Predicted as Damaging	Benign	Minor	Rare	Benign
chr16	66974513		CES2	A	G	PASS	0.0009434	1	0	1060	Missense	1 of 6 Predicted as Damaging	Benign	Minor	Rare	Benign
chr16	66975088	rs370215290	CES2	G	A	PASS	0.0009346	1	0	1070	Missense	3 of 6 Predicted as Damaging	Possibly damaging	Minor	Rare	Benign
chr16	66975110		CES2	T	A	PASS	0.0009328	1	0	1072	Other	N/A	N/A	Minor	Rare	Benign
chr16	66975123	rs1039566740	CES2	A	G	PASS	0.0009328	1	0	1072	Missense	3 of 6 Predicted as Damaging	Possibly damaging	Minor	Rare	Benign
chr16	66975415		CES2	A	G	PASS	0.001862	0	1	1074	Missense	0 of 6 Predicted as Damaging	Benign	Minor	Rare	Benign
chr16	66975425		CES2	C	T	PASS	0.001862	0	1	1074	Missense	1 of 6 Predicted as Damaging	Benign	Minor	Rare	Benign
chr16	66975458		CES2	AC	A	PASS	0.001862	0	1	1074	LoF	N/A	N/A	Minor	Rare	LoF
chr16	66975487		CES2	T	C	PASS	0.001862	0	1	1074	Missense	3 of 6 Predicted as Damaging	Probably damaging	Minor	Rare	Benign
chr16	66975517		CES2	A	T	PASS	0.0009311	1	0	1074	Missense	5 of 6 Predicted as Damaging	Probably damaging	Minor	Rare	Deleterious missense
chr16	66975539		CES2	T	C	PASS	0.003724	2	1	1074	Missense	2 of 6 Predicted as Damaging	Possibly damaging	Minor	Rare	Benign
chr16	66976009	rs779883989	CES2	T	C	PASS	0.0009276	1	0	1078	Missense	0 of 6 Predicted as Damaging	Benign	Minor	Rare	Benign
chr16	66976016		CES2	T	C	PASS	0.001855	2	0	1078	Other	N/A	N/A	Minor	Rare	Benign
chr16	66976019	rs1466171336	CES2	T	C	PASS	0.0009276	1	0	1078	Other	N/A	N/A	Minor	Rare	Benign
chr16	66976098		CES2	A	G	PASS	0.0009276	1	0	1078	Missense	2 of 6 Predicted as Damaging	Benign	Minor	Rare	Benign
chr16	66976576	rs200894407	CES2	C	T	PASS	0.0009328	1	0	1072	Other	N/A	N/A	Minor	Rare	Benign
chr16	66976621	rs768040510	CES2	G	A	PASS	0.001866	2	0	1072	Other	N/A	N/A	Minor	Rare	Benign
chr16	66977264	rs575132823	CES2	G	A	PASS	0.001838	2	0	1088	Missense	5 of 6 Predicted as Damaging	Probably damaging	Minor	Rare	Deleterious missense
chr16	66977895	rs28382827	CES2	C	T	PASS	0.005597	6	0	1072	Other	N/A	N/A	Minor	Rare	Benign
chr17	19445750	rs747199363	SLC47A1	C	T	PASS	0.0009294	1	0	1076	Other	N/A	N/A	Minor	Rare	Benign
chr17	19445761	rs77630697	SLC47A1	G	A	PASS	0.012	13	0	1076	Missense	5 of 6 Predicted as Damaging	Probably damaging	Minor	Common	Deleterious missense
chr17	19445766		SLC47A1	CTGGGCAAGCTGGAGCTGGATGCAGTCACGCTGGCAATCGCGGTACGTG	C	VQSRTrancheINDEL99.90to100.00	0.002788	3	0	1076	ND	ND	ND	ND	ND	ND
chr17	19451359		SLC47A1	T	C	PASS	0.001883	0	1	1062	Missense	5 of 6 Predicted as Damaging	Probably damaging	Minor	Rare	Deleterious missense
chr17	19458972	rs16960203	SLC47A1	C	T	PASS	0.031	33	1	1118	Other	N/A	N/A	Minor	Common	Benign
chr17	19458973	rs773437291	SLC47A1	G	A	VQSRTrancheSNP99.90to100.00	0.0008945	1	0	1118	ND	ND	ND	ND	ND	ND
chr17	19458980		SLC47A1	A	G	PASS	0.0008945	1	0	1118	Missense	1 of 6 Predicted as Damaging	Benign	Minor	Rare	Benign
chr17	19459206	rs200409092	SLC47A1	C	T	PASS	0.0009294	1	0	1076	Other	N/A	N/A	Minor	Rare	Benign
chr17	19463748		SLC47A1	T	C	PASS	0.0009042	1	0	1106	Missense	0 of 6 Predicted as Damaging	Benign	Minor	Rare	Benign
chr17	19463775		SLC47A1	G	A	PASS	0.0009042	1	0	1106	Missense	3 of 6 Predicted as Damaging	Possibly damaging	Minor	Rare	Benign
chr17	19474794		SLC47A1	T	A	PASS	0.0009328	1	0	1072	Missense	5 of 6 Predicted as Damaging	Probably damaging	Minor	Rare	Deleterious missense
chr17	19476109	rs1480708114	SLC47A1	A	G	PASS	0.0009259	1	0	1080	Missense	3 of 6 Predicted as Damaging	Benign	Minor	Rare	Benign
chr17	19582057	rs374301491	SLC47A2	G	A	PASS	0.0009398	1	0	1064	Missense	0 of 6 Predicted as Damaging	Benign	Minor	Rare	Benign
chr17	19584752	rs34416664	SLC47A2	G	C	PASS	0.0009191	1	0	1088	Other	N/A	N/A	Minor	Rare	Benign
chr17	19584971	rs34399035	SLC47A2	C	T	PASS	0.0009225	1	0	1084	Missense	3 of 6 Predicted as Damaging	Probably damaging	Minor	Rare	Benign
chr17	19606461		SLC47A2	C	T	PASS	0.001862	0	1	1074	Other	N/A	N/A	Minor	Rare	Benign
chr17	19607399	rs146879889	SLC47A2	C	T	PASS	0.0009416	1	0	1062	Other	N/A	N/A	Minor	Rare	Benign
chr17	19607432	rs34169093	SLC47A2	C	T	PASS	0.001883	2	0	1062	Other	N/A	N/A	Minor	Rare	Benign
chr17	19608773	rs4925042	SLC47A2	G	A	PASS	0.698	234	255	1066	Other	N/A	N/A	Major	Common	Benign
chr17	19608779		SLC47A2	G	C	PASS	0.0009328	1	0	1072	Other	N/A	N/A	Minor	Rare	Benign
chr17	19609982		SLC47A2	C	T	PASS	0.0009328	1	0	1072	Missense	5 of 6 Predicted as Damaging	Probably damaging	Minor	Rare	Deleterious missense
chr17	19609984	rs373244724	SLC47A2	T	C	PASS	0.0009328	1	0	1072	Missense	4 of 6 Predicted as Damaging	Probably damaging	Minor	Rare	Deleterious missense
chr17	19610018		SLC47A2	T	C	PASS	0.0009328	1	0	1072	Missense	2 of 6 Predicted as Damaging	Benign	Minor	Rare	Benign
chr17	19611066	rs755182920	SLC47A2	C	A	PASS	0.0009488	1	0	1054	Other	N/A	N/A	Minor	Rare	Benign
chr17	19611069		SLC47A2	C	T	PASS	0.001898	0	1	1054	Other	N/A	N/A	Minor	Rare	Benign
chr17	19617170	rs752519764	SLC47A2	C	A	PASS	0.0009346	1	0	1070	Other	N/A	N/A	Minor	Rare	Benign
chr17	19617222		SLC47A2	A	G	PASS	0.0009346	1	0	1070	Missense	5 of 6 Predicted as Damaging	Probably damaging	Minor	Rare	Deleterious missense
chr17	19617236	rs4924792	SLC47A2	G	T	PASS	0.568	258	175	1070	Other	N/A	N/A	Major	Common	Benign
chr17	19618447	rs149511988	SLC47A2	C	T	PASS	0.019	20	0	1054	Other	N/A	N/A	Minor	Common	Benign
chr17	19618448	rs750868661	SLC47A2	G	A	PASS	0.002846	3	0	1054	Missense	3 of 6 Predicted as Damaging	Possibly damaging	Minor	Rare	Benign
chr17	19619844		SLC47A2	C	T	PASS	0.0009363	1	0	1068	Missense	0 of 6 Predicted as Damaging	Benign	Minor	Rare	Benign
chr17	26726721		SARM1,SLC46A1	T	C	PASS	0.0009398	1	0	1064	Missense	2 of 6 Predicted as Damaging	Benign	Minor	Rare	Benign
chr17	26727728	rs1462824243	SARM1,SLC46A1	G	A	PASS	0.001883	0	1	1062	Other	N/A	N/A	Minor	Rare	Benign
chr17	26731876		SLC46A1	A	G	PASS	0.001869	0	1	1070	Missense	3 of 6 Predicted as Damaging	Possibly damaging	Minor	Rare	Benign
chr17	26731986	rs782060856	SLC46A1	G	C	PASS	0.0009452	1	0	1058	Missense	2 of 6 Predicted as Damaging	Benign	Minor	Rare	Benign
chr17	26732005		SLC46A1	G	A	PASS	0.0009328	1	0	1072	Missense	2 of 6 Predicted as Damaging	Benign	Minor	Rare	Benign
chr17	26732056		SLC46A1	A	T	PASS	0.0009328	1	0	1072	Missense	2 of 6 Predicted as Damaging	Possibly damaging	Minor	Rare	Benign
chr17	26732057		SLC46A1	T	C	PASS	0.0009328	1	0	1072	Missense	1 of 6 Predicted as Damaging	Benign	Minor	Rare	Benign
chr17	26732060		SLC46A1	G	A	PASS	0.0009328	1	0	1072	Other	N/A	N/A	Minor	Rare	Benign
chr17	26732246		SLC46A1	A	G	PASS	0.0008977	1	0	1114	Missense	2 of 6 Predicted as Damaging	Benign	Minor	Rare	Benign
chr17	26732283	rs782680733	SLC46A1	G	A	PASS	0.006295	7	0	1112	Other	N/A	N/A	Minor	Rare	Benign
chr17	26732299		SLC46A1	A	G	PASS	0.0008977	1	0	1114	Missense	3 of 6 Predicted as Damaging	Probably damaging	Minor	Rare	Benign
chr17	26732367		SLC46A1	C	T	PASS	0.0009009	1	0	1110	Other	N/A	N/A	Minor	Rare	Benign
chr17	26732411		SLC46A1	T	C	PASS	0.0009009	1	0	1110	Missense	3 of 6 Predicted as Damaging	Possibly damaging	Minor	Rare	Benign
chr17	26732421	rs371270310	SLC46A1	G	T	PASS	0.0009009	1	0	1110	Other	N/A	N/A	Minor	Rare	Benign
chr17	26732481		SLC46A1	C	T	PASS	0.0009009	1	0	1110	Other	N/A	N/A	Minor	Rare	Benign
chr17	48733294		ABCC3	G	A	PASS	0.0009363	1	0	1068	Other	N/A	N/A	Minor	Rare	Benign
chr17	48733317	rs553304862	ABCC3	G	A	PASS	0.0009363	1	0	1068	Missense	0 of 6 Predicted as Damaging	Benign	Minor	Rare	Benign
chr17	48733360	rs370960744	ABCC3	G	A	PASS	0.002809	3	0	1068	Other	N/A	N/A	Minor	Rare	Benign
chr17	48734102		ABCC3	C	T	PASS	0.0009242	1	0	1082	Missense	5 of 6 Predicted as Damaging	Probably damaging	Minor	Rare	Deleterious missense
chr17	48735444		ABCC3	G	A	PASS	0.0009363	1	0	1068	Missense	2 of 6 Predicted as Damaging	Benign	Minor	Rare	Benign
chr17	48735550	rs551439576	ABCC3	C	T	PASS	0.0009363	1	0	1068	Other	N/A	N/A	Minor	Rare	Benign
chr17	48735551	rs375273144	ABCC3	G	A	PASS	0.001873	2	0	1068	Missense	1 of 6 Predicted as Damaging	Benign	Minor	Rare	Benign
chr17	48735816	rs191757325	ABCC3	C	T	PASS	0.005682	6	0	1056	Other	N/A	N/A	Minor	Rare	Benign
chr17	48736615		ABCC3	A	T	PASS	0.0009381	1	0	1066	Missense	4 of 6 Predicted as Damaging	Probably damaging	Minor	Rare	Deleterious missense
chr17	48736682	rs775768688	ABCC3	G	A	PASS	0.0009381	1	0	1066	Other	N/A	N/A	Minor	Rare	Benign
chr17	48741060	rs11568604	ABCC3	C	T	PASS	0.031	29	2	1064	Other	N/A	N/A	Minor	Common	Benign
chr17	48742548		ABCC3	T	C	PASS	0.001855	0	1	1078	Missense	3 of 6 Predicted as Damaging	Benign	Minor	Rare	Benign
chr17	48742560		ABCC3	T	C	PASS	0.0009276	1	0	1078	Missense	6 of 6 Predicted as Damaging	Probably damaging	Minor	Rare	Deleterious missense
chr17	48745003		ABCC3	A	G	PASS	0.0009042	1	0	1106	Missense	6 of 6 Predicted as Damaging	Probably damaging	Minor	Rare	Deleterious missense
chr17	48745072		ABCC3	A	G	PASS	0.001808	2	0	1106	Missense	5 of 6 Predicted as Damaging	Benign	Minor	Rare	Benign
chr17	48745075	rs377705465	ABCC3	T	C	PASS	0.0009042	1	0	1106	Missense	6 of 6 Predicted as Damaging	Probably damaging	Minor	Rare	Deleterious missense
chr17	48746269	rs11568599	ABCC3	C	A	PASS	0.0009434	1	0	1060	Other	N/A	N/A	Minor	Rare	Benign
chr17	48746562		ABCC3	A	G	PASS	0.0009242	1	0	1082	Missense	6 of 6 Predicted as Damaging	Probably damaging	Minor	Rare	Deleterious missense
chr17	48746718	rs778275597	ABCC3	C	T	PASS	0.0009191	1	0	1088	Other	N/A	N/A	Minor	Rare	Benign
chr17	48750369	rs777341750	ABCC3	G	A	PASS	0.0009363	1	0	1068	Missense	5 of 6 Predicted as Damaging	Probably damaging	Minor	Rare	Deleterious missense
chr17	48750378		ABCC3	G	A	PASS	0.001873	2	0	1068	Missense	6 of 6 Predicted as Damaging	Probably damaging	Minor	Rare	Deleterious missense
chr17	48750879		ABCC3	T	A	PASS	0.001835	0	1	1090	Missense	1 of 6 Predicted as Damaging	Benign	Minor	Rare	Benign
chr17	48750943		ABCC3	C	T	PASS	0.0009191	1	0	1088	Other	N/A	N/A	Minor	Rare	Benign
chr17	48752823	rs746834194	ABCC3	G	A	PASS	0.0009141	1	0	1094	Other	N/A	N/A	Minor	Rare	Benign
chr17	48752995	rs34590740	ABCC3	G	A	PASS	0.0009381	1	0	1066	Other	N/A	N/A	Minor	Rare	Benign
chr17	48753423	rs4148416	ABCC3	C	T	PASS	0.138	125	12	1076	Other	N/A	N/A	Minor	Common	Benign
chr17	48753771	rs751354684	ABCC3	G	A	PASS	0.0009091	1	0	1100	Missense	6 of 6 Predicted as Damaging	Probably damaging	Minor	Rare	Deleterious missense
chr17	48753780		ABCC3	A	G	PASS	0.0009091	1	0	1100	Missense	5 of 6 Predicted as Damaging	Possibly damaging	Minor	Rare	Deleterious missense
chr17	48753824		ABCC3	C	G	PASS	0.017	19	0	1088	Missense	2 of 6 Predicted as Damaging	Benign	Minor	Common	Benign
chr17	48753862	rs748974884	ABCC3	C	T	PASS	0.001825	2	0	1096	Other	N/A	N/A	Minor	Rare	Benign
[truncated: 354 more rows]

## Sheet: Multiallelic_IDN(N=562)
#CHROM	POS	rs (dbsnp 154)	Gene	REF	ALT	FILTER	AF	No. of Heterozygotes	No. of Homozygotes	Allele Number
chr1	47280748		CYP4B1	T	C,*	VQSRTrancheSNP99.90to100.00	9.416e-04,0.250	T/C(1),T/*(199)	*/*(33)	1062
chr7	87160618	rs2032582	ABCB1	A	C,T	PASS	0.529,0.054	A/C(229),A/T(26)	C/C(154),C/T(30)	1072
chr7	99306685	rs2257401	CYP3A7,CYP3A7-CYP3A51P	C	G,T	PASS	0.624,1.898e-03	C/G(246), C/T(2)	G/G(206)	1054
chr8	18079786		NAT1	G	A,*	VQSRTrancheSNP99.90to100.00	9.346e-04,9.346e-04	G/A(1),G/*(1)	0	1070
chr10	101558979	rs759781877	ABCC2	A	G,*	VQSRTrancheSNP99.90to100.00	9.470e-04,8.523e-03	A/G(1),A/*(9)	0	1056
chr10	104596924	rs6163	CYP17A1	C	A,T	PASS	0.468,1.866e-03	C/A(267),C/T(1)	A/A(117),A/T(1)	1072
chr11	62748757		SLC22A6	T	A,C	PASS	9.488e-04,0.012	T/A(1),T/C(13)	0	1054
chr11	63149670	rs78765214	SLC22A9	CAA	C,CA,CAAA	VQSRTrancheINDEL99.90to100.00	2.804e-03,0.494,3.738e-03	CAA/CA(526),CAA/CAAA(4)	C/C(1),C/CA(1),CA/CA(1)	1070
chr11	63149673		SLC22A9	A	G,*	VQSRTrancheSNP99.90to100.00	9.363e-04,0.173	A/G(1),A/*(185)	0	1068
chr11	64360274		SLC22A12	T	C,A	PASS	0.277,9.311e-04	T/C(213),T/A(1)	C/C(42)	1074
chr15	75015122	rs770734367	CYP1A1	C	T,*	PASS	1.852e-03,1.852e-03	C/T(2),C/*(2)	0	1080
chr15	75042628		CYP1A2	T	G,A	PASS	9.225e-04,9.225e-04	T/G(1),T/A(1)	0	1084
chr17	19445778		SLC47A1	G	GGAGGTGATT,*	VQSRTrancheINDEL99.90to100.00	0.025,2.793e-03	G/GGAGGTGATT(27),G/*(3)	0	1074
chr19	15726589	rs11673150	CYP4F8	C	T,A	PASS	0.013,0.032	C/T(13),C/A(33)	T/A(1)	1070
chr19	15807895		CYP4F12	A	G,ATTTTCTGACCATCTCCATCC	VQSRTrancheINDEL99.90to100.00	9.381e-04,9.381e-04	A/G(1),A/ATTTTCTGACCATCTCCATCC(1)	0	1066
chr19	41522620		CYP2B6	A	C,*	VQSRTrancheSNP99.90to100.00	9.042e-04,6.329e-03	A/C(1),A/*(7)	0	1106
chr19	41594959		CYP2A13	C	A,T	PASS	9.311e-04,2.793e-03	C/A(1),C/T(3)	0	1074
chr22	42525798	rs28371705	CYP2D6	G	A,C	PASS	9.328e-04,2.799e-03	G/A(1),G/C(3)	0	1072
chr22	42525800		CYP2D6	T	C,G	PASS	9.346e-04,5.607e-03	T/C(1),T/G(6)	0	1070
								* allele to reference overlapping deletions

## Sheet: Definition
	Term	Definition/Criteria
	Major allele	SNPs with an allele frequency from > 0.5 to 1.0
	Minor allele	SNPs with an allele frequency of less than 0.5
	common variant	SNPs with an allele frequency from > 0.01 to 1
	rare variant	SNPs with a minor allele frequency of less than 0.01
	Benign	Predicted as Benign by Polyphen2
	Deleterious missense	Predicted as Missenses with 2 conditions;
		1) 4 or more of 6 algorithms predicted as damaging
		2) predicted as probably or possibly damaging by Polyphen2
	LoF	Predicted as LoF (Loss-of-Function) by algorithms
	N/A	Not applicable
	ND	Not done
