# Supplementary material for: Prevalence of pharmacogenomic variants in 100 pharmacogenes among Southeast Asian populations under the collaboration of the Southeast Asian Pharmacogenomics Research Network (SEAPharm)
Source: Hum Genome Var. 2021 Feb 4;8:7. doi: 10.1038/s41439-021-00135-z (PMC7862625; doi:10.1038/s41439-021-00135-z)
Supplement: Supplementary file 3 — Supplementary Table 2 [file 41439_2021_135_MOESM3_ESM.xlsx]

## Sheet: Biallelic_LAO(N=100)
#CHROM	POS	rs (dbsnp 154)	Gene	REF	ALT	FILTER	AF	No. of Heterozygotes	No. of Homozygotes	Allele Number	Effect	N of 6 Predicted Damaging	Polyphen2	Allele frequency	Defined variant	Predicted functional impact
chr1	47278169	rs45500401	CYP4B1	G	A	PASS	0.05	10	0	200	Other	N/A	N/A	Minor	Common	Benign
chr1	47279175	rs4646487	CYP4B1	C	T	PASS	0.26	38	7	200	Missense	2 of 6 Predicted as Damaging	Possibly damaging	Minor	Common	Benign
chr1	47279176	rs144896315	CYP4B1	G	A	PASS	0.04	8	0	200	Missense	0 of 6 Predicted as Damaging	Benign	Minor	Common	Benign
chr1	47279240	rs373861086	CYP4B1	G	A	PASS	0.005	1	0	200	Other	N/A	N/A	Minor	Rare	Benign
chr1	47280746	rs3215983	CYP4B1	GAT	G	PASS	0.14	22	3	200	LoF	N/A	N/A	Minor	Common	LoF
chr1	47280859	rs2297810	CYP4B1	G	A	PASS	0.19	26	6	200	Missense	3 of 6 Predicted as Damaging	Benign	Minor	Common	Benign
chr1	47280884	rs4646491	CYP4B1	C	T	PASS	0.14	22	3	200	Missense	3 of 6 Predicted as Damaging	Benign	Minor	Common	Benign
chr1	47282772	rs2297809	CYP4B1	C	T	PASS	0.14	22	3	200	Missense	6 of 6 Predicted as Damaging	Probably damaging	Minor	Common	Deleterious missense
chr1	47282802	rs576551322	CYP4B1	C	T	PASS	0.005	1	0	200	Missense	6 of 6 Predicted as Damaging	Possibly damaging	Minor	Rare	Deleterious missense
chr1	47284427	rs371613738	CYP4B1	C	T	PASS	0.005	1	0	200	Missense	3 of 6 Predicted as Damaging	Benign	Minor	Rare	Benign
chr1	47395833	rs144175060	CYP4A11	C	T	PASS	0.015	3	0	200	Missense	0 of 6 Predicted as Damaging	Benign	Minor	Common	Benign
chr1	47395973	rs1126743	CYP4A11	G	A	PASS	0.555	77	17	200	Other	N/A	N/A	Major	Common	Benign
chr1	47398496	rs1126742	CYP4A11	A	G	PASS	0.345	43	13	200	Missense	0 of 6 Predicted as Damaging	Benign	Minor	Common	Benign
chr1	47398715	rs1288247586	CYP4A11	G	C	PASS	0.005	1	0	200	Missense	0 of 6 Predicted as Damaging	Benign	Minor	Rare	Benign
chr1	47399670	rs145599381	CYP4A11	G	T	PASS	0.02	4	0	200	Other	N/A	N/A	Minor	Common	Benign
chr1	47399928	rs76125935	CYP4A11	A	G	PASS	0.05	10	0	200	Other	N/A	N/A	Minor	Common	Benign
chr1	47399967	rs28451040	CYP4A11	G	A	PASS	0.45	80	5	200	Other	N/A	N/A	Minor	Common	Benign
chr1	47400808	rs12759935	CYP4A11	T	G	PASS	0.005	1	0	200	Other	N/A	N/A	Minor	Rare	Benign
chr1	47534301	rs74509104	CYP4Z1	C	G	PASS	0.02	4	0	200	Missense	0 of 6 Predicted as Damaging	Benign	Minor	Common	Benign
chr1	47550343		CYP4Z1	C	T	PASS	0.005	1	0	200	Missense	1 of 6 Predicted as Damaging	Possibly damaging	Minor	Rare	Benign
chr1	47564910	rs202100105	CYP4Z1	C	T	PASS	0.005	1	0	200	LoF	2 of 6 Predicted as Damaging	N/A	Minor	Rare	LoF
chr1	47571902	rs4926802	CYP4Z1	C	T	PASS	0.97	6	94	200	Other	N/A	N/A	Major	Common	Benign
chr1	47571905	rs28463559	CYP4Z1	C	T	PASS	0.97	6	94	200	Other	N/A	N/A	Major	Common	Benign
chr1	60370683		CYP2J2	G	C	PASS	0.005	1	0	200	Missense	2 of 6 Predicted as Damaging	Benign	Minor	Rare	Benign
chr1	60373500	rs2229191	CYP2J2	G	T	PASS	0.035	7	0	200	Other	N/A	N/A	Minor	Common	Benign
chr1	60377357		CYP2J2	A	G	PASS	0.005	1	0	200	Missense	5 of 6 Predicted as Damaging	Possibly damaging	Minor	Rare	Deleterious missense
chr1	60377366	rs201070738	CYP2J2	G	A	PASS	0.005	1	0	200	Missense	5 of 6 Predicted as Damaging	Probably damaging	Minor	Rare	Deleterious missense
chr1	60392236	rs2229189	CYP2J2	G	A	PASS	0.05	10	0	200	Other	N/A	N/A	Minor	Common	Benign
chr1	60392271	rs11572191	CYP2J2	G	A	PASS	0.005	1	0	200	Other	N/A	N/A	Minor	Rare	Benign
chr1	60392397		CYP2J2	G	A	PASS	0.005	1	0	200	Other	N/A	N/A	Minor	Rare	Benign
chr1	97547929	rs762779297	DPYD	T	C	PASS	0.005	1	0	200	Missense	5 of 6 Predicted as Damaging	Probably damaging	Minor	Rare	Deleterious missense
chr1	97770920	rs1801160	DPYD	C	T	PASS	0.025	3	1	200	Missense	3 of 6 Predicted as Damaging	Probably damaging	Minor	Common	Benign
chr1	97915624	rs17376848	DPYD	A	G	PASS	0.165	31	1	200	Other	N/A	N/A	Minor	Common	Benign
chr1	97981395	rs1801159	DPYD	T	C	PASS	0.225	39	3	200	Missense	1 of 6 Predicted as Damaging	Benign	Minor	Common	Benign
chr1	98039355	rs748620513	DPYD	C	A	PASS	0.005	1	0	200	Missense	6 of 6 Predicted as Damaging	Possibly damaging	Minor	Rare	Deleterious missense
chr1	98165032		DPYD	G	C	PASS	0.005	1	0	200	Other	N/A	N/A	Minor	Rare	Benign
chr1	98165091	rs2297595	DPYD	T	C	PASS	0.015	3	0	200	Missense	5 of 6 Predicted as Damaging	Probably damaging	Minor	Common	Deleterious missense
chr1	98205993	rs766389732	DPYD	T	G	PASS	0.005	1	0	200	Other	N/A	N/A	Minor	Rare	Benign
chr1	98348885	rs1801265	DPYD	G	A	PASS	0.905	19	81	200	Missense	N/A	N/A	Major	Common	Benign
chr1	110233138	rs1065411	GSTM1	G	C	PASS	0.611	5	36	126	Missense	2 of 6 Predicted as Damaging	Benign	Major	Common	Benign
chr1	110233147	rs1056806	GSTM1	C	T	PASS	0.176	4	11	148	Other	N/A	N/A	Minor	Common	Benign
chr1	110235912		GSTM1	A	C	VQSRTrancheSNP99.90to100.00	0.016	0	1	124	ND	ND	ND	ND	ND	ND
chr1	146658534	rs782158650	FMO5	A	G	PASS	0.005	1	0	200	Missense	0 of 6 Predicted as Damaging	Benign	Minor	Rare	Benign
chr1	146658553	rs148972947	FMO5	T	C	PASS	0.005	1	0	200	Missense	0 of 6 Predicted as Damaging	Benign	Minor	Rare	Benign
chr1	146672906	rs894469	FMO5	C	T	PASS	0.935	13	87	200	Other	N/A	N/A	Major	Common	Benign
chr1	171072965	rs144935285	FMO3	G	A	PASS	0.005	1	0	200	Missense	5 of 6 Predicted as Damaging	Possibly damaging	Minor	Rare	Deleterious missense
chr1	171076935	rs1800822	FMO3	C	T	PASS	0.15	24	3	200	Other	N/A	N/A	Minor	Common	Benign
chr1	171076966	rs2266782	FMO3	G	A	PASS	0.195	31	4	200	Missense	0 of 6 Predicted as Damaging	Benign	Minor	Common	Benign
chr1	171077262	rs758324579	FMO3	A	G	PASS	0.005	1	0	200	Missense	5 of 6 Predicted as Damaging	Probably damaging	Minor	Rare	Deleterious missense
chr1	171080080	rs1736557	FMO3	G	A	PASS	0.215	35	4	200	Missense	0 of 6 Predicted as Damaging	Benign	Minor	Common	Benign
chr1	171083174	rs909530	FMO3	C	T	PASS	0.315	43	10	200	Other	N/A	N/A	Minor	Common	Benign
chr1	171083242	rs2266780	FMO3	A	G	PASS	0.165	29	2	200	Missense	3 of 6 Predicted as Damaging	Probably damaging	Minor	Common	Benign
chr1	171086252	rs372550552	FMO3	C	T	PASS	0.005	1	0	200	Other	N/A	N/A	Minor	Rare	Benign
chr1	171086513	rs28363595	FMO3	C	T	PASS	0.025	5	0	200	Other	N/A	N/A	Minor	Common	Benign
chr1	171154959	rs2020870	FMO2	A	G	PASS	0.18	32	2	200	Missense	5 of 6 Predicted as Damaging	Possibly damaging	Minor	Common	Deleterious missense
chr1	171165872	rs1279693289	FMO2	C	T	PASS	0.005	1	0	200	LoF	2 of 6 Predicted as Damaging	N/A	Minor	Rare	LoF
chr1	171168516	rs1433082247	FMO2	T	C	PASS	0.01	2	0	200	Other	N/A	N/A	Minor	Common	Benign
chr1	171168545	rs2307492	FMO2	T	C	PASS	0.12	24	0	200	Missense	3 of 6 Predicted as Damaging	Probably damaging	Minor	Common	Benign
chr1	171168584	rs2020862	FMO2	C	T	PASS	0.505	55	23	200	Missense	4 of 6 Predicted as Damaging	Benign	Major	Common	Benign
chr1	171168585	rs2020861	FMO2	A	G	PASS	0.625	49	38	200	Other	N/A	N/A	Major	Common	Benign
chr1	171174531	rs2020863	FMO2	A	G	PASS	0.185	37	0	200	Missense	5 of 6 Predicted as Damaging	Possibly damaging	Minor	Common	Deleterious missense
chr1	171178072	rs368359446	FMO2	G	A	PASS	0.015	3	0	200	Missense	5 of 6 Predicted as Damaging	Probably damaging	Minor	Common	Deleterious missense
chr1	171178075		FMO2	C	T	PASS	0.005	1	0	200	Missense	5 of 6 Predicted as Damaging	Probably damaging	Minor	Rare	Deleterious missense
chr1	171227266	rs201227313	FMO1	G	A	PASS	0.005	1	0	200	Missense	6 of 6 Predicted as Damaging	Probably damaging	Minor	Rare	Deleterious missense
chr1	171247886		FMO1	G	T	PASS	0.005	1	0	200	Missense	5 of 6 Predicted as Damaging	Probably damaging	Minor	Rare	Deleterious missense
chr1	171250044	rs742350	FMO1	C	T	PASS	0.01	2	0	200	Other	N/A	N/A	Minor	Common	Benign
chr1	171251196	rs16864314	FMO1	A	G	PASS	0.02	4	0	200	Missense	0 of 6 Predicted as Damaging	Benign	Minor	Common	Benign
chr1	171252287	rs1126692	FMO1	A	G	PASS	0.11	14	4	200	Other	N/A	N/A	Minor	Common	Benign
chr1	171300878	rs201591723	FMO4	C	T	PASS	0.01	2	0	200	Missense	5 of 6 Predicted as Damaging	Possibly damaging	Minor	Common	Deleterious missense
chr1	171303565	rs3737926	FMO4	C	T	PASS	0.06	10	1	200	Other	N/A	N/A	Minor	Common	Benign
chr1	171306520	rs45445497	FMO4	A	G	PASS	0.015	3	0	200	Other	N/A	N/A	Minor	Common	Benign
chr1	171310800	rs748800692	FMO4	G	A	PASS	0.005	1	0	200	Missense	5 of 6 Predicted as Damaging	Probably damaging	Minor	Rare	Deleterious missense
chr1	171310801		FMO4	A	G	PASS	0.005	1	0	200	Other	N/A	N/A	Minor	Rare	Benign
chr1	171310805		FMO4	G	GTCCCAGTCCCT	VQSRTrancheINDEL99.90to100.00	0.01	2	0	200	ND	ND	ND	ND	ND	ND
chr2	38298150	rs1056837	CYP1B1	A	G	PASS	0.935	13	87	200	Other	N/A	N/A	Major	Common	Benign
chr2	38298203	rs1056836	CYP1B1	C	G	PASS	0.935	13	87	200	Missense	N/A	N/A	Major	Common	Benign
chr2	38302150	rs200998372	CYP1B1	C	T	PASS	0.005	1	0	200	Missense	2 of 6 Predicted as Damaging	Possibly damaging	Minor	Rare	Benign
chr2	38302177	rs1056827	CYP1B1	C	A	PASS	0.13	22	2	200	Missense	0 of 6 Predicted as Damaging	Benign	Minor	Common	Benign
chr2	38302390	rs10012	CYP1B1	G	C	PASS	0.255	51	0	200	Missense	0 of 6 Predicted as Damaging	Benign	Minor	Common	Benign
chr2	169780242	rs1279936025	ABCB11	T	C	PASS	0.005	1	0	200	Missense	4 of 6 Predicted as Damaging	Probably damaging	Minor	Rare	Deleterious missense
chr2	169787310	rs371859686	ABCB11	G	A	PASS	0.01	2	0	200	Other	N/A	N/A	Minor	Common	Benign
chr2	169789016	rs497692	ABCB11	T	C	PASS	0.64	42	43	200	Other	N/A	N/A	Major	Common	Benign
chr2	169801131	rs118109635	ABCB11	G	A	PASS	0.005	1	0	200	Missense	5 of 6 Predicted as Damaging	Possibly damaging	Minor	Rare	Deleterious missense
chr2	169828390	rs144848376	ABCB11	G	A	PASS	0.005	1	0	200	Other	N/A	N/A	Minor	Rare	Benign
chr2	169830310	rs769782500	ABCB11	A	G	PASS	0.015	3	0	200	Missense	2 of 6 Predicted as Damaging	Benign	Minor	Common	Benign
chr2	169830328	rs2287622	ABCB11	A	G	PASS	0.72	42	51	200	Missense	3 of 6 Predicted as Damaging	Benign	Major	Common	Benign
chr2	169847323	rs2287617	ABCB11	C	T	PASS	0.005	1	0	200	Missense	0 of 6 Predicted as Damaging	Benign	Minor	Rare	Benign
chr2	169847412	rs2287616	ABCB11	A	G	PASS	0.33	40	13	200	Other	N/A	N/A	Minor	Common	Benign
chr2	169869901	rs4148777	ABCB11	A	G	PASS	0.085	15	1	200	Other	N/A	N/A	Minor	Common	Benign
chr2	169870855	rs3815675	ABCB11	A	G	PASS	0.31	38	12	200	Other	N/A	N/A	Minor	Common	Benign
chr2	234526454	rs372060147	UGT1A8	A	T	PASS	0.005	1	0	200	Missense	5 of 6 Predicted as Damaging	Probably damaging	Minor	Rare	Deleterious missense
chr2	234526780		UGT1A8	G	A	PASS	0.005	1	0	200	Missense	5 of 6 Predicted as Damaging	Probably damaging	Minor	Rare	Deleterious missense
chr2	234526871	rs1042597	UGT1A8	C	G	PASS	0.5	50	25	200	Missense	0 of 6 Predicted as Damaging	Benign	Major	Common	Benign
chr2	234527064	rs1126805	UGT1A8	A	C	PASS	0.02	4	0	200	Other	N/A	N/A	Minor	Common	Benign
chr2	234527118	rs1042605	UGT1A8	A	G	PASS	0.17	32	1	200	Other	N/A	N/A	Minor	Common	Benign
chr2	234545448	rs776832853	UGT1A8,UGT1A10	G	A	PASS	0.005	1	0	200	Missense	0 of 6 Predicted as Damaging	Benign	Minor	Rare	Benign
chr2	234545449	rs1198943277	UGT1A8,UGT1A10	C	T	PASS	0.285	57	0	200	Missense	0 of 6 Predicted as Damaging	Benign	Minor	Common	Benign
chr2	234545462	rs559725558	UGT1A8,UGT1A10	G	T	PASS	0.005	1	0	200	Missense	3 of 6 Predicted as Damaging	Probably damaging	Minor	Rare	Benign
chr2	234545773	rs58704432	UGT1A8,UGT1A10	C	T	PASS	0.015	3	0	200	Missense	4 of 6 Predicted as Damaging	Possibly damaging	Minor	Common	Deleterious missense
chr2	234545861	rs17854828	UGT1A8,UGT1A10	C	T	PASS	0.17	32	1	200	Other	N/A	N/A	Minor	Common	Benign
chr2	234545948	rs377393900	UGT1A8,UGT1A10	C	T	PASS	0.005	1	0	200	Other	N/A	N/A	Minor	Rare	Benign
chr2	234545958		UGT1A8,UGT1A10	C	T	PASS	0.005	1	0	200	Missense	5 of 6 Predicted as Damaging	Probably damaging	Minor	Rare	Deleterious missense
chr2	234580861	rs780464022	UGT1A8,UGT1A9,UGT1A10	C	T	PASS	0.325	65	0	200	Missense	0 of 6 Predicted as Damaging	Benign	Minor	Common	Benign
chr2	234580888	rs555995846	UGT1A8,UGT1A9,UGT1A10	G	A	PASS	0.01	2	0	200	Missense	0 of 6 Predicted as Damaging	Benign	Minor	Common	Benign
chr2	234581168	rs151216459	UGT1A8,UGT1A9,UGT1A10	G	T	PASS	0.005	1	0	200	Other	N/A	N/A	Minor	Rare	Benign
chr2	234581299	rs561534651	UGT1A8,UGT1A9,UGT1A10	C	T	PASS	0.01	2	0	200	Missense	4 of 6 Predicted as Damaging	Probably damaging	Minor	Common	Deleterious missense
chr2	234590616	rs7577677	UGT1A7,UGT1A8,UGT1A9,UGT1A10	C	A	PASS	0.155	29	1	200	Other	N/A	N/A	Minor	Common	Benign
chr2	234590970	rs17868323	UGT1A7,UGT1A8,UGT1A9,UGT1A10	T	G	PASS	0.5	52	24	200	Missense	0 of 6 Predicted as Damaging	Benign	Major	Common	Benign
chr2	234590974	rs17863778	UGT1A7,UGT1A8,UGT1A9,UGT1A10	C	A	PASS	0.5	52	24	200	Other	N/A	N/A	Major	Common	Benign
chr2	234590975	rs17868324	UGT1A7,UGT1A8,UGT1A9,UGT1A10	G	A	PASS	0.5	52	24	200	Missense	0 of 6 Predicted as Damaging	Benign	Major	Common	Benign
chr2	234591060	rs139969318	UGT1A7,UGT1A8,UGT1A9,UGT1A10	A	G	PASS	0.005	1	0	200	Other	N/A	N/A	Minor	Rare	Benign
chr2	234591205	rs11692021	UGT1A7,UGT1A8,UGT1A9,UGT1A10	T	C	PASS	0.155	29	1	200	Missense	0 of 6 Predicted as Damaging	Benign	Minor	Common	Benign
chr2	234591339	rs17864686	UGT1A7,UGT1A8,UGT1A9,UGT1A10	G	A	PASS	0.295	51	4	200	Other	N/A	N/A	Minor	Common	Benign
chr2	234601669	rs6759892	UGT1A6,UGT1A7,UGT1A8,UGT1A9,UGT1A10	T	G	PASS	0.21	40	1	200	Missense	0 of 6 Predicted as Damaging	Benign	Minor	Common	Benign
chr2	234601692		UGT1A6,UGT1A7,UGT1A8,UGT1A9,UGT1A10	G	T	PASS	0.005	1	0	200	Other	N/A	N/A	Minor	Rare	Benign
chr2	234601723	rs551553193	UGT1A6,UGT1A7,UGT1A8,UGT1A9,UGT1A10	G	A	PASS	0.005	1	0	200	Missense	0 of 6 Predicted as Damaging	Benign	Minor	Rare	Benign
chr2	234601755	rs45535938	UGT1A6,UGT1A7,UGT1A8,UGT1A9,UGT1A10	C	T	PASS	0.1	20	0	200	Other	N/A	N/A	Minor	Common	Benign
chr2	234601965	rs1105880	UGT1A6,UGT1A7,UGT1A8,UGT1A9,UGT1A10	A	G	PASS	0.205	39	1	200	Other	N/A	N/A	Minor	Common	Benign
chr2	234602191	rs2070959	UGT1A6,UGT1A7,UGT1A8,UGT1A9,UGT1A10	A	G	PASS	0.24	48	0	200	Missense	0 of 6 Predicted as Damaging	Benign	Minor	Common	Benign
chr2	234602202	rs1105879	UGT1A6,UGT1A7,UGT1A8,UGT1A9,UGT1A10	A	C	PASS	0.285	57	0	200	Missense	1 of 6 Predicted as Damaging	Benign	Minor	Common	Benign
chr2	234602277	rs17863783	UGT1A6,UGT1A7,UGT1A8,UGT1A9,UGT1A10	G	T	PASS	0.075	15	0	200	Other	N/A	N/A	Minor	Common	Benign
chr2	234621764	rs45441297	UGT1A5,UGT1A6,UGT1A7,UGT1A8,UGT1A9,UGT1A10	A	G	PASS	0.005	1	0	200	Missense	3 of 6 Predicted as Damaging	Benign	Minor	Rare	Benign
chr2	234621780	rs3755323	UGT1A5,UGT1A6,UGT1A7,UGT1A8,UGT1A9,UGT1A10	T	C	PASS	0.325	45	10	200	Missense	2 of 6 Predicted as Damaging	Benign	Minor	Common	Benign
chr2	234621787	rs3755322	UGT1A5,UGT1A6,UGT1A7,UGT1A8,UGT1A9,UGT1A10	C	G	PASS	0.325	45	10	200	Missense	1 of 6 Predicted as Damaging	Benign	Minor	Common	Benign
chr2	234621825	rs3755321	UGT1A5,UGT1A6,UGT1A7,UGT1A8,UGT1A9,UGT1A10	T	C	PASS	0.325	45	10	200	Missense	1 of 6 Predicted as Damaging	Benign	Minor	Common	Benign
chr2	234621848	rs181492639	UGT1A5,UGT1A6,UGT1A7,UGT1A8,UGT1A9,UGT1A10	G	T	PASS	0.03	6	0	200	LoF	1 of 6 Predicted as Damaging	N/A	Minor	Common	LoF
chr2	234622061	rs3755320	UGT1A5,UGT1A6,UGT1A7,UGT1A8,UGT1A9,UGT1A10	C	A	PASS	0.38	72	2	200	Missense	0 of 6 Predicted as Damaging	Benign	Minor	Common	Benign
chr2	234622110	rs12475068	UGT1A5,UGT1A6,UGT1A7,UGT1A8,UGT1A9,UGT1A10	C	G	PASS	0.375	71	2	200	Missense	1 of 6 Predicted as Damaging	Benign	Minor	Common	Benign
chr2	234622133	rs200788361	UGT1A5,UGT1A6,UGT1A7,UGT1A8,UGT1A9,UGT1A10	T	C	PASS	0.01	2	0	200	Missense	3 of 6 Predicted as Damaging	Possibly damaging	Minor	Common	Benign
chr2	234622157	rs763014830	UGT1A5,UGT1A6,UGT1A7,UGT1A8,UGT1A9,UGT1A10	A	G	PASS	0.005	1	0	200	Missense	2 of 6 Predicted as Damaging	Benign	Minor	Rare	Benign
chr2	234622282	rs17868333	UGT1A5,UGT1A6,UGT1A7,UGT1A8,UGT1A9,UGT1A10	C	T	PASS	0.36	72	0	200	Other	N/A	N/A	Minor	Common	Benign
chr2	234622294	rs17863790	UGT1A5,UGT1A6,UGT1A7,UGT1A8,UGT1A9,UGT1A10	C	T	PASS	0.36	72	0	200	Other	N/A	N/A	Minor	Common	Benign
chr2	234622310	rs17862867	UGT1A5,UGT1A6,UGT1A7,UGT1A8,UGT1A9,UGT1A10	C	T	PASS	0.36	72	0	200	Missense	0 of 6 Predicted as Damaging	Benign	Minor	Common	Benign
chr2	234622349	rs561558353	UGT1A5,UGT1A6,UGT1A7,UGT1A8,UGT1A9,UGT1A10	C	G	VQSRTrancheSNP99.90to100.00	0.005051	1	0	198	ND	ND	ND	ND	ND	ND
chr2	234622379	rs2012736	UGT1A5,UGT1A6,UGT1A7,UGT1A8,UGT1A9,UGT1A10	C	A	PASS	0.208	27	4	168	Missense	0 of 6 Predicted as Damaging	Benign	Minor	Common	Benign
chr2	234622382	rs17862868	UGT1A5,UGT1A6,UGT1A7,UGT1A8,UGT1A9,UGT1A10	G	C	PASS	0.208	27	4	168	Missense	0 of 6 Predicted as Damaging	Benign	Minor	Common	Benign
chr2	234622412	rs3892170	UGT1A5,UGT1A6,UGT1A7,UGT1A8,UGT1A9,UGT1A10	G	C	VQSRTrancheSNP99.90to100.00	0.159	20	1	138	ND	ND	ND	ND	ND	ND
chr2	234622420	rs17862869	UGT1A5,UGT1A6,UGT1A7,UGT1A8,UGT1A9,UGT1A10	T	C	VQSRTrancheSNP99.90to100.00	0.159	20	1	138	ND	ND	ND	ND	ND	ND
chr2	234622424	rs1288878856	UGT1A5,UGT1A6,UGT1A7,UGT1A8,UGT1A9,UGT1A10	A	G	PASS	0.005	1	0	200	Missense	2 of 6 Predicted as Damaging	Benign	Minor	Rare	Benign
chr2	234622429	rs2012734	UGT1A5,UGT1A6,UGT1A7,UGT1A8,UGT1A9,UGT1A10	T	C	PASS	0.243	30	2	140	Other	N/A	N/A	Minor	Common	Benign
chr2	234627604	rs201006205	UGT1A4,UGT1A5,UGT1A6,UGT1A7,UGT1A8,UGT1A9,UGT1A10	G	A	PASS	0.005	1	0	200	Other	N/A	N/A	Minor	Rare	Benign
chr2	234627607		UGT1A4,UGT1A5,UGT1A6,UGT1A7,UGT1A8,UGT1A9,UGT1A10	C	T	PASS	0.005	1	0	200	Other	N/A	N/A	Minor	Rare	Benign
chr2	234627608	rs2011425	UGT1A4,UGT1A5,UGT1A6,UGT1A7,UGT1A8,UGT1A9,UGT1A10	T	G	PASS	0.265	42	5	196	Missense	0 of 6 Predicted as Damaging	Benign	Minor	Common	Benign
chr2	234627634	rs144275831	UGT1A4,UGT1A5,UGT1A6,UGT1A7,UGT1A8,UGT1A9,UGT1A10	C	A	PASS	0.005	1	0	200	Missense	4 of 6 Predicted as Damaging	Probably damaging	Minor	Rare	Deleterious missense
chr2	234627639	rs757477070	UGT1A4,UGT1A5,UGT1A6,UGT1A7,UGT1A8,UGT1A9,UGT1A10	CG	C	VQSRTrancheINDEL99.90to100.00	0.005	1	0	200	ND	ND	ND	ND	ND	ND
chr2	234627780	rs566867363	UGT1A4,UGT1A5,UGT1A6,UGT1A7,UGT1A8,UGT1A9,UGT1A10	A	G	PASS	0.01	2	0	200	Missense	1 of 6 Predicted as Damaging	Probably damaging	Minor	Common	Benign
chr2	234627791	rs539093785	UGT1A4,UGT1A5,UGT1A6,UGT1A7,UGT1A8,UGT1A9,UGT1A10	A	G	PASS	0.005	1	0	200	Missense	0 of 6 Predicted as Damaging	Benign	Minor	Rare	Benign
chr2	234627914	rs12468274	UGT1A4,UGT1A5,UGT1A6,UGT1A7,UGT1A8,UGT1A9,UGT1A10	T	C	PASS	0.36	72	0	200	Other	N/A	N/A	Minor	Common	Benign
chr2	234627937	rs2011404	UGT1A4,UGT1A5,UGT1A6,UGT1A7,UGT1A8,UGT1A9,UGT1A10	T	C	PASS	0.925	15	85	200	Other	N/A	N/A	Major	Common	Benign
chr2	234627977		UGT1A4,UGT1A5,UGT1A6,UGT1A7,UGT1A8,UGT1A9,UGT1A10	T	G	PASS	0.005	1	0	200	Missense	2 of 6 Predicted as Damaging	Benign	Minor	Rare	Benign
chr2	234628270	rs3732217	UGT1A4,UGT1A5,UGT1A6,UGT1A7,UGT1A8,UGT1A9,UGT1A10	G	A	PASS	0.35	44	13	200	Other	N/A	N/A	Minor	Common	Benign
chr2	234637789	rs28898617	UGT1A3,UGT1A4,UGT1A5,UGT1A6,UGT1A7,UGT1A8,UGT1A9,UGT1A10	A	G	PASS	0.025	5	0	200	Missense	0 of 6 Predicted as Damaging	Benign	Minor	Common	Benign
chr2	234637801	rs754518469	UGT1A3,UGT1A4,UGT1A5,UGT1A6,UGT1A7,UGT1A8,UGT1A9,UGT1A10	C	T	PASS	0.005	1	0	200	Missense	0 of 6 Predicted as Damaging	Benign	Minor	Rare	Benign
chr2	234637803	rs3821242	UGT1A3,UGT1A4,UGT1A5,UGT1A6,UGT1A7,UGT1A8,UGT1A9,UGT1A10	T	C	PASS	0.46	54	19	200	Missense	0 of 6 Predicted as Damaging	Benign	Minor	Common	Benign
chr2	234637853	rs6706232	UGT1A3,UGT1A4,UGT1A5,UGT1A6,UGT1A7,UGT1A8,UGT1A9,UGT1A10	G	A	PASS	0.465	55	19	200	Other	N/A	N/A	Minor	Common	Benign
chr2	234637905	rs45625338	UGT1A3,UGT1A4,UGT1A5,UGT1A6,UGT1A7,UGT1A8,UGT1A9,UGT1A10	C	T	PASS	0.01	2	0	200	Missense	4 of 6 Predicted as Damaging	Probably damaging	Minor	Common	Deleterious missense
chr2	234637912	rs6431625	UGT1A3,UGT1A4,UGT1A5,UGT1A6,UGT1A7,UGT1A8,UGT1A9,UGT1A10	T	C	PASS	0.12	22	1	200	Missense	0 of 6 Predicted as Damaging	Benign	Minor	Common	Benign
chr2	234637946	rs143500969	UGT1A3,UGT1A4,UGT1A5,UGT1A6,UGT1A7,UGT1A8,UGT1A9,UGT1A10	A	G	PASS	0.005	1	0	200	Other	N/A	N/A	Minor	Rare	Benign
chr2	234638067		UGT1A3,UGT1A4,UGT1A5,UGT1A6,UGT1A7,UGT1A8,UGT1A9,UGT1A10	C	T	PASS	0.005	1	0	200	Other	N/A	N/A	Minor	Rare	Benign
chr2	234638249	rs7574296	UGT1A3,UGT1A4,UGT1A5,UGT1A6,UGT1A7,UGT1A8,UGT1A9,UGT1A10	A	G	PASS	0.465	55	19	200	Other	N/A	N/A	Minor	Common	Benign
chr2	234638580	rs45449995	UGT1A3,UGT1A4,UGT1A5,UGT1A6,UGT1A7,UGT1A8,UGT1A9,UGT1A10	A	G	PASS	0.005	1	0	200	Missense	5 of 6 Predicted as Damaging	Possibly damaging	Minor	Rare	Deleterious missense
chr2	234669122	rs191471887	UGT1A1,UGT1A3,UGT1A4,UGT1A5,UGT1A6,UGT1A7,UGT1A8,UGT1A9,UGT1A10	C	T	PASS	0.005	1	0	200	Other	N/A	N/A	Minor	Rare	Benign
chr2	234669144	rs4148323	UGT1A1,UGT1A3,UGT1A4,UGT1A5,UGT1A6,UGT1A7,UGT1A8,UGT1A9,UGT1A10	G	A	PASS	0.105	21	0	200	Missense	2 of 6 Predicted as Damaging	Possibly damaging	Minor	Common	Benign
chr2	234669619	rs35350960	UGT1A1,UGT1A3,UGT1A4,UGT1A5,UGT1A6,UGT1A7,UGT1A8,UGT1A9,UGT1A10	C	A	PASS	0.01	2	0	200	Missense	1 of 6 Predicted as Damaging	Possibly damaging	Minor	Common	Benign
chr2	234681062	rs371183955	UGT1A1,UGT1A3,UGT1A4,UGT1A5,UGT1A6,UGT1A7,UGT1A8,UGT1A9,UGT1A10	C	T	PASS	0.01	2	0	200	Missense	3 of 6 Predicted as Damaging	Probably damaging	Minor	Common	Benign
chr2	234681094	rs199539868	UGT1A1,UGT1A3,UGT1A4,UGT1A5,UGT1A6,UGT1A7,UGT1A8,UGT1A9,UGT1A10	C	T	PASS	0.005	1	0	200	Other	N/A	N/A	Minor	Rare	Benign
chr3	121616330		SLC15A2	C	T	PASS	0.005	1	0	200	Missense	4 of 6 Predicted as Damaging	Probably damaging	Minor	Rare	Deleterious missense
chr3	121641693	rs2293616	SLC15A2	G	A	PASS	0.575	41	37	200	Other	N/A	N/A	Major	Common	Benign
chr3	121643804	rs2257212	SLC15A2	C	T	PASS	0.575	41	37	200	Missense	1 of 6 Predicted as Damaging	Benign	Major	Common	Benign
chr3	121646641	rs1143670	SLC15A2	A	G	PASS	0.575	41	37	200	Other	N/A	N/A	Major	Common	Benign
chr3	121647286	rs1143671	SLC15A2	C	T	PASS	0.575	41	37	200	Missense	3 of 6 Predicted as Damaging	Possibly damaging	Major	Common	Benign
chr3	121647396	rs144786366	SLC15A2	C	T	PASS	0.03	6	0	200	Other	N/A	N/A	Minor	Common	Benign
chr3	121648168	rs1143672	SLC15A2	G	A	PASS	0.57	42	36	200	Missense	0 of 6 Predicted as Damaging	Benign	Major	Common	Benign
chr3	121648190	rs759115793	SLC15A2	C	T	PASS	0.005	1	0	200	Other	N/A	N/A	Minor	Rare	Benign
chr3	121650551		SLC15A2	T	TTGG	VQSRTrancheINDEL99.90to100.00	0.005	1	0	200	ND	ND	ND	ND	ND	ND
chr4	69962449	rs12233719	UGT2B7	G	T	PASS	0.115	21	1	200	Missense	0 of 6 Predicted as Damaging	Benign	Minor	Common	Benign
chr4	69962541		UGT2B7	A	C	PASS	0.005	1	0	200	Other	N/A	N/A	Minor	Rare	Benign
chr4	69962610	rs28365063	UGT2B7	A	G	PASS	0.195	31	4	200	Other	N/A	N/A	Minor	Common	Benign
chr4	69964271	rs28365062	UGT2B7	A	G	PASS	0.025	5	0	200	Other	N/A	N/A	Minor	Common	Benign
chr4	69964337	rs7438284	UGT2B7	A	T	PASS	0.64	72	28	200	Other	N/A	N/A	Major	Common	Benign
chr4	69964338	rs7439366	UGT2B7	T	C	PASS	0.64	72	28	200	Missense	0 of 6 Predicted as Damaging	Benign	Major	Common	Benign
chr4	69972949	rs4292394	UGT2B7	C	G	PASS	0.705	47	47	200	Other	N/A	N/A	Major	Common	Benign
chr4	69972952	rs4348159	UGT2B7	C	T	PASS	0.015	3	0	200	Other	N/A	N/A	Minor	Common	Benign
chr4	69973913	rs750282415	UGT2B7	T	C	PASS	0.005	1	0	200	Other	N/A	N/A	Minor	Rare	Benign
chr4	69973995	rs769107320	UGT2B7	G	A	PASS	0.005	1	0	200	Missense	2 of 6 Predicted as Damaging	Benign	Minor	Rare	Benign
chr4	70715206	rs201072711	SULT1E1	G	C	PASS	0.015	3	0	200	Missense	5 of 6 Predicted as Damaging	Probably damaging	Minor	Common	Deleterious missense
chr4	89015762	rs147547385	ABCG2	T	C	PASS	0.005	1	0	200	Missense	3 of 6 Predicted as Damaging	Benign	Minor	Rare	Benign
chr4	89016691	rs569617981	ABCG2	A	T	PASS	0.015	3	0	200	Missense	6 of 6 Predicted as Damaging	Possibly damaging	Minor	Common	Deleterious missense
chr4	89039297	rs34678167	ABCG2	G	A	PASS	0.025	5	0	200	Missense	4 of 6 Predicted as Damaging	Probably damaging	Minor	Common	Deleterious missense
chr4	89052304	rs780594297	ABCG2	C	T	PASS	0.005	1	0	200	Missense	4 of 6 Predicted as Damaging	Probably damaging	Minor	Rare	Deleterious missense
chr4	89052323	rs2231142	ABCG2	G	T	PASS	0.205	29	6	200	Missense	2 of 6 Predicted as Damaging	Benign	Minor	Common	Benign
chr4	89061114	rs2231137	ABCG2	C	T	PASS	0.43	42	22	200	Missense	1 of 6 Predicted as Damaging	Benign	Minor	Common	Benign
chr5	131663062	rs272893	SLC22A4	T	C	PASS	0.44	74	7	200	Missense	1 of 6 Predicted as Damaging	Benign	Minor	Common	Benign
chr5	131667504	rs762018264	SLC22A4	G	A	PASS	0.005	1	0	200	Missense	0 of 6 Predicted as Damaging	Benign	Minor	Rare	Benign
chr5	131670546	rs272879	SLC22A4	C	G	PASS	0.35	52	9	200	Other	N/A	N/A	Minor	Common	Benign
chr5	131671599	rs193043140	SLC22A4	G	A	PASS	0.025	5	0	200	Other	N/A	N/A	Minor	Common	Benign
chr5	131676301	rs1342666394	SLC22A4	G	C	PASS	0.005	1	0	200	Other	N/A	N/A	Minor	Rare	Benign
chr5	131676320	rs1050152	SLC22A4	C	T	PASS	0.015	3	0	200	Missense	0 of 6 Predicted as Damaging	Benign	Minor	Common	Benign
chr5	131705912	rs72552726	SLC22A5	G	T	PASS	0.005	1	0	200	Missense	5 of 6 Predicted as Damaging	Probably damaging	Minor	Rare	Deleterious missense
chr5	131705949	rs2631365	SLC22A5	T	C	PASS	0.575	79	18	200	Other	N/A	N/A	Major	Common	Benign
chr5	131706024	rs1580868397	SLC22A5	T	C	PASS	0.005	1	0	200	Other	N/A	N/A	Minor	Rare	Benign
chr5	131714091	rs577131769	SLC22A5	G	A	PASS	0.005	1	0	200	Missense	1 of 6 Predicted as Damaging	Benign	Minor	Rare	Benign
chr5	131721159	rs771014732	SLC22A5	G	A	PASS	0.005	1	0	200	Other	N/A	N/A	Minor	Rare	Benign
chr5	131721174	rs274558	SLC22A5	A	G	PASS	0.67	50	42	200	Other	N/A	N/A	Major	Common	Benign
chr5	131728203		SLC22A5	AC	A	VQSRTrancheINDEL99.90to100.00	0.005	1	0	200	ND	ND	ND	ND	ND	ND
chr6	18130918	rs1142345	TPMT	T	C	PASS	0.02	4	0	200	Missense	5 of 6 Predicted as Damaging	Probably damaging	Minor	Common	Deleterious missense
chr6	18134076	rs75543815	TPMT	T	A	PASS	0.005	1	0	200	Missense	4 of 6 Predicted as Damaging	Probably damaging	Minor	Rare	Deleterious missense
chr6	18139214	rs2842934	TPMT	G	A	PASS	0.66	66	33	200	Other	N/A	N/A	Major	Common	Benign
chr6	18139228	rs1800460	TPMT	C	T	PASS	0.005	1	0	200	Missense	4 of 6 Predicted as Damaging	Probably damaging	Minor	Rare	Deleterious missense
chr6	18148077	rs186214874	TPMT	G	A	PASS	0.005	1	0	200	Other	N/A	N/A	Minor	Rare	Benign
chr6	44197769	rs147512963	SLC29A1	T	C	PASS	0.005	1	0	200	Missense	5 of 6 Predicted as Damaging	Probably damaging	Minor	Rare	Deleterious missense
chr6	44198090	rs566275501	SLC29A1	G	A	PASS	0.005	1	0	200	Missense	5 of 6 Predicted as Damaging	Probably damaging	Minor	Rare	Deleterious missense
chr6	52658962	rs1051775	GSTA1	T	C	PASS	0.15	24	3	200	Other	N/A	N/A	Minor	Common	Benign
chr6	52664051	rs75442307	GSTA1	G	A	PASS	0.01	2	0	200	Other	N/A	N/A	Minor	Common	Benign
chr6	160543123	rs1867351	SLC22A1	T	C	PASS	0.355	49	11	200	Other	N/A	N/A	Minor	Common	Benign
chr6	160551204	rs683369	SLC22A1	G	C	PASS	0.775	37	59	200	Missense	0 of 6 Predicted as Damaging	Benign	Major	Common	Benign
chr6	160553341	rs200245693	SLC22A1	A	G	PASS	0.005	1	0	200	Missense	1 of 6 Predicted as Damaging	Benign	Minor	Rare	Benign
chr6	160557643	rs2282143	SLC22A1	C	T	PASS	0.11	22	0	200	Missense	5 of 6 Predicted as Damaging	Probably damaging	Minor	Common	Deleterious missense
chr6	160560779	rs375891889	SLC22A1	G	A	PASS	0.005	1	0	200	Missense	5 of 6 Predicted as Damaging	Probably damaging	Minor	Rare	Deleterious missense
chr6	160560845	rs628031	SLC22A1	A	G	PASS	0.6	76	22	200	Missense	0 of 6 Predicted as Damaging	Benign	Major	Common	Benign
chr6	160560864	rs72552762	SLC22A1	G	C	PASS	0.005	1	0	200	Missense	5 of 6 Predicted as Damaging	Probably damaging	Minor	Rare	Deleterious missense
chr6	160560880	rs72552763	SLC22A1	CATG	C	PASS	0.035	7	0	200	Missense	N/A	N/A	Minor	Common	Benign
chr6	160560897		SLC22A1	CTGGTAAGT	C	PASS	0.595	77	21	200	Other	N/A	N/A	Major	Common	Benign
chr6	160577011	rs41267797	SLC22A1	G	A	PASS	0.005	1	0	200	Missense	0 of 6 Predicted as Damaging	Benign	Minor	Rare	Benign
chr6	160579560	rs748864081	SLC22A1	C	G	PASS	0.005	1	0	200	Missense	4 of 6 Predicted as Damaging	Possibly damaging	Minor	Rare	Deleterious missense
chr6	160645832	rs316003	SLC22A2	C	T	PASS	0.83	30	68	200	Other	N/A	N/A	Major	Common	Benign
chr6	160670282	rs316019	SLC22A2	A	C	PASS	0.91	18	82	200	Missense	3 of 6 Predicted as Damaging	Benign	Major	Common	Benign
chr6	160671634	rs199783132	SLC22A2	G	A	PASS	0.005	1	0	200	Missense	6 of 6 Predicted as Damaging	Probably damaging	Minor	Rare	Deleterious missense
chr6	160671650	rs141320073	SLC22A2	C	A	PASS	0.01	2	0	200	Other	N/A	N/A	Minor	Common	Benign
chr6	160679400	rs624249	SLC22A2	C	A	PASS	0.11	18	2	200	Other	N/A	N/A	Minor	Common	Benign
chr6	160828118	rs76026925	SLC22A3	C	T	PASS	0.005	1	0	200	Other	N/A	N/A	Minor	Rare	Benign
chr6	160829829	rs368056298	SLC22A3	G	A	PASS	0.005	1	0	200	Missense	2 of 6 Predicted as Damaging	Benign	Minor	Rare	Benign
chr6	160831790	rs1195072390	SLC22A3	TTACTCGGAAG	T	VQSRTrancheINDEL99.90to100.00	0.005	1	0	200	ND	ND	ND	ND	ND	ND
chr6	160858047	rs535184468	SLC22A3	G	A	PASS	0.01	2	0	200	Other	N/A	N/A	Minor	Common	Benign
chr6	160858188	rs2292334	SLC22A3	G	A	PASS	0.46	46	23	200	Other	N/A	N/A	Minor	Common	Benign
chr7	1024125	rs1005079033	CYP2W1	G	A	PASS	0.005	1	0	200	Other	N/A	N/A	Minor	Rare	Benign
chr7	1024137	rs374086630	CYP2W1	G	A	PASS	0.02	4	0	200	Other	N/A	N/A	Minor	Common	Benign
chr7	1024855	rs3735684	CYP2W1	G	A	PASS	0.015	3	0	200	Missense	0 of 6 Predicted as Damaging	Benign	Minor	Common	Benign
chr7	2289586	rs4866	NUDT1	G	A	PASS	0.015	3	0	200	Missense	4 of 6 Predicted as Damaging	Probably damaging	Minor	Common	Deleterious missense
chr7	2289636	rs35932242	NUDT1	C	T	PASS	0.005	1	0	200	Other	N/A	N/A	Minor	Rare	Benign
chr7	2290470	rs202044583	NUDT1	G	A	PASS	0.03	6	0	200	Missense	3 of 6 Predicted as Damaging	Benign	Minor	Common	Benign
chr7	2290522	rs1799832	NUDT1	C	T	PASS	0.045	9	0	200	Other	N/A	N/A	Minor	Common	Benign
chr7	75609677	rs1135612	POR	A	G	PASS	0.45	46	22	200	Other	N/A	N/A	Minor	Common	Benign
chr7	75610860	rs782677940	POR	C	T	PASS	0.005	1	0	200	LoF	2 of 6 Predicted as Damaging	N/A	Minor	Rare	LoF
chr7	75611554	rs201786397	POR	C	T	PASS	0.015	3	0	200	Other	N/A	N/A	Minor	Common	Benign
chr7	75614264	rs41301424	POR	C	T	PASS	0.07	14	0	200	Other	N/A	N/A	Minor	Common	Benign
chr7	75614378		POR	G	T	PASS	0.01	2	0	200	Missense	3 of 6 Predicted as Damaging	Benign	Minor	Common	Benign
chr7	75614381		POR	GT	G	VQSRTrancheINDEL99.90to100.00	0.01	2	0	200	ND	ND	ND	ND	ND	ND
chr7	75614384		POR	C	CT	VQSRTrancheINDEL99.90to100.00	0.01	2	0	200	ND	ND	ND	ND	ND	ND
chr7	75614388		POR	A	T	PASS	0.01	2	0	200	Missense	6 of 6 Predicted as Damaging	Possibly damaging	Minor	Common	Deleterious missense
chr7	75614953	rs2228104	POR	T	C	PASS	0.795	31	64	200	Other	N/A	N/A	Major	Common	Benign
chr7	75615006	rs1057868	POR	C	T	PASS	0.325	37	14	200	Missense	1 of 6 Predicted as Damaging	Benign	Minor	Common	Benign
chr7	75615106	rs72557948	POR	C	T	PASS	0.005	1	0	200	Other	N/A	N/A	Minor	Rare	Benign
chr7	75615166	rs1174483899	POR	G	A	PASS	0.015	3	0	200	Other	N/A	N/A	Minor	Common	Benign
chr7	75615287	rs1057870	POR	G	A	PASS	0.12	24	0	200	Other	N/A	N/A	Minor	Common	Benign
chr7	87038639	rs549345313	ABCB4	A	G	PASS	0.005	1	0	200	Other	N/A	N/A	Minor	Rare	Benign
chr7	87038707		ABCB4	C	T	PASS	0.005	1	0	200	Missense	6 of 6 Predicted as Damaging	Probably damaging	Minor	Rare	Deleterious missense
chr7	87056176	rs2230028	ABCB4	T	C	PASS	0.06	12	0	200	Missense	1 of 6 Predicted as Damaging	Benign	Minor	Common	Benign
chr7	87056178	rs45476795	ABCB4	G	T	PASS	0.005	1	0	200	Missense	1 of 6 Predicted as Damaging	Benign	Minor	Rare	Benign
chr7	87056192	rs553616378	ABCB4	A	G	PASS	0.005	1	0	200	Other	N/A	N/A	Minor	Rare	Benign
chr7	87069545	rs201931174	ABCB4	G	A	PASS	0.005	1	0	200	Other	N/A	N/A	Minor	Rare	Benign
chr7	87074281	rs753104429	ABCB4	GA	G	VQSRTrancheINDEL99.90to100.00	0.02	4	0	200	ND	ND	ND	ND	ND	ND
chr7	87079406	rs2109505	ABCB4	T	A	PASS	0.26	52	0	200	Other	N/A	N/A	Minor	Common	Benign
chr7	87080951	rs8187791	ABCB4	G	A	PASS	0.02	4	0	200	Other	N/A	N/A	Minor	Common	Benign
chr7	87082292	rs1202283	ABCB4	G	A	PASS	0.44	50	19	200	Other	N/A	N/A	Minor	Common	Benign
chr7	87092159	rs747703354	ABCB4	G	A	PASS	0.005	1	0	200	Other	N/A	N/A	Minor	Rare	Benign
chr7	87092185	rs2302387	ABCB4	G	A	PASS	0.135	27	0	200	Other	N/A	N/A	Minor	Common	Benign
chr7	87138645	rs1045642	ABCB1	A	G	PASS	0.52	48	28	200	Other	N/A	N/A	Major	Common	Benign
chr7	87178759	rs202111093	ABCB1	C	T	PASS	0.005	1	0	200	Missense	5 of 6 Predicted as Damaging	Probably damaging	Minor	Rare	Deleterious missense
chr7	87179601	rs1128503	ABCB1	A	G	PASS	0.325	61	2	200	Other	N/A	N/A	Minor	Common	Benign
chr7	87195529	rs745836011	ABCB1	C	T	PASS	0.005	1	0	200	Missense	3 of 6 Predicted as Damaging	Probably damaging	Minor	Rare	Benign
chr7	87195543		ABCB1	A	T	PASS	0.005	1	0	200	Missense	6 of 6 Predicted as Damaging	Probably damaging	Minor	Rare	Deleterious missense
chr7	99260499	rs28365096	CYP3A5	G	A	PASS	0.005	1	0	200	Other	N/A	N/A	Minor	Rare	Benign
chr7	99261643	rs201260783	CYP3A5	A	T	PASS	0.005	1	0	200	LoF	2 of 6 Predicted as Damaging	N/A	Minor	Rare	LoF
chr7	99303194		CYP3A7,CYP3A7-CYP3A51P	C	T	PASS	0.005	1	0	200	Missense	1 of 6 Predicted as Damaging	Benign	Minor	Rare	Benign
chr7	99306685	rs2257401	CYP3A7,CYP3A7-CYP3A51P	C	G	PASS	0.71	42	50	200	Missense	N/A	N/A	Major	Common	Benign
chr7	99359827	rs1195408117	CYP3A4	G	A	PASS	0.005	1	0	200	Missense	6 of 6 Predicted as Damaging	Probably damaging	Minor	Rare	Deleterious missense
chr7	99361626	rs28371759	CYP3A4	A	G	PASS	0.025	5	0	200	Missense	1 of 6 Predicted as Damaging	Possibly damaging	Minor	Common	Benign
chr7	99434077	rs61469810	CYP3A43	TA	T	PASS	0.005	1	0	200	LoF	N/A	N/A	Minor	Rare	LoF
chr7	99447241	rs800667	CYP3A43	T	C	PASS	0.02	4	0	200	Other	1 of 6 Predicted as Damaging	Benign	Minor	Common	Benign
chr7	99453224	rs372572438	CYP3A43	A	G	PASS	0.005	1	0	200	Other	2 of 6 Predicted as Damaging	N/A	Minor	Rare	Benign
chr7	99453258	rs150984481	CYP3A43	G	A	PASS	0.01	2	0	200	Missense	0 of 6 Predicted as Damaging	Benign	Minor	Common	Benign
chr7	99457498	rs550450821	CYP3A43	T	C	PASS	0.005	1	0	200	Missense	5 of 6 Predicted as Damaging	Possibly damaging	Minor	Rare	Deleterious missense
chr7	99457605	rs680055	CYP3A43	C	G	PASS	0.005	1	0	200	Missense	4 of 6 Predicted as Damaging	Possibly damaging	Minor	Rare	Deleterious missense
chr8	18074476	rs749293253	NAT1	C	A	PASS	0.005	1	0	200	Missense	0 of 6 Predicted as Damaging	Benign	Minor	Rare	Benign
chr8	18076934		NAT1	A	G	PASS	0.005	1	0	200	Missense	1 of 6 Predicted as Damaging	Benign	Minor	Rare	Benign
chr8	18079799		NAT1	T	A	PASS	0.315	63	0	200	Other	N/A	N/A	Minor	Common	Benign
chr8	18079802		NAT1	T	C	PASS	0.475	95	0	200	Other	N/A	N/A	Minor	Common	Benign
chr8	18079898	rs371752075	NAT1	T	C	PASS	0.01	2	0	200	Other	N/A	N/A	Minor	Common	Benign
chr8	18079919	rs8190858	NAT1	C	T	PASS	0.02	4	0	200	Other	N/A	N/A	Minor	Common	Benign
chr8	18080001	rs4987076	NAT1	G	A	PASS	0.01	2	0	200	Missense	0 of 6 Predicted as Damaging	Benign	Minor	Common	Benign
chr8	18080015	rs4986990	NAT1	G	A	PASS	0.01	2	0	200	Other	N/A	N/A	Minor	Common	Benign
chr8	18080196	rs4986783	NAT1	T	G	PASS	0.01	2	0	200	Missense	0 of 6 Predicted as Damaging	Benign	Minor	Common	Benign
chr8	18257521	rs186884477	NAT2	T	C	PASS	0.005	1	0	200	Missense	5 of 6 Predicted as Damaging	Possibly damaging	Minor	Rare	Deleterious missense
chr8	18257756	rs758016738	NAT2	A	T	PASS	0.03	6	0	200	Other	N/A	N/A	Minor	Common	Benign
chr8	18257795	rs1041983	NAT2	C	T	PASS	0.61	40	41	200	Other	N/A	N/A	Major	Common	Benign
chr8	18257854	rs1801280	NAT2	T	C	PASS	0.08	16	0	200	Missense	3 of 6 Predicted as Damaging	Possibly damaging	Minor	Common	Benign
chr8	18257994	rs1799929	NAT2	C	T	PASS	0.08	16	0	200	Other	N/A	N/A	Minor	Common	Benign
chr8	18258103	rs1799930	NAT2	G	A	PASS	0.4	78	1	200	Missense	3 of 6 Predicted as Damaging	Probably damaging	Minor	Common	Benign
chr8	18258120	rs758539294	NAT2	G	C	PASS	0.005	1	0	200	Missense	1 of 6 Predicted as Damaging	Benign	Minor	Rare	Benign
chr8	18258163	rs568110818	NAT2	T	A	PASS	0.005	1	0	200	Missense	4 of 6 Predicted as Damaging	Probably damaging	Minor	Rare	Deleterious missense
chr8	18258316	rs1208	NAT2	G	A	PASS	0.835	33	67	200	Missense	0 of 6 Predicted as Damaging	Benign	Major	Common	Benign
chr8	18258370	rs1799931	NAT2	G	A	PASS	0.315	63	0	200	Missense	0 of 6 Predicted as Damaging	Benign	Minor	Common	Benign
chr9	86894259	rs367901217	SLC28A3	C	T	PASS	0.005	1	0	200	Missense	0 of 6 Predicted as Damaging	Benign	Minor	Rare	Benign
chr9	86895771	rs11568392	SLC28A3	G	A	PASS	0.08	14	1	200	Other	N/A	N/A	Minor	Common	Benign
chr9	86900369	rs56350726	SLC28A3	T	A	PASS	0.135	23	2	200	Missense	4 of 6 Predicted as Damaging	Possibly damaging	Minor	Common	Deleterious missense
chr9	86900926	rs7853758	SLC28A3	G	A	PASS	0.305	39	11	200	Other	N/A	N/A	Minor	Common	Benign
chr9	86903020		SLC28A3	C	T	PASS	0.005	1	0	200	LoF	2 of 6 Predicted as Damaging	N/A	Minor	Rare	LoF
chr9	86914496	rs776134016	SLC28A3	T	G	PASS	0.005	1	0	200	Missense	2 of 6 Predicted as Damaging	Benign	Minor	Rare	Benign
chr9	86917301	rs10868138	SLC28A3	T	C	PASS	0.12	20	2	200	Missense	4 of 6 Predicted as Damaging	Benign	Minor	Common	Benign
chr9	86920236	rs7867504	SLC28A3	T	C	PASS	0.67	50	42	200	Other	N/A	N/A	Major	Common	Benign
chr9	86920237	rs570175390	SLC28A3	G	A	PASS	0.005	1	0	200	Missense	0 of 6 Predicted as Damaging	Benign	Minor	Rare	Benign
chr9	116019431	rs114287263	SLC31A1	A	G	PASS	0.005	1	0	200	Other	N/A	N/A	Minor	Rare	Benign
chr10	73082563	rs2277257	SLC29A3	A	G	PASS	0.395	49	15	200	Other	1 of 6 Predicted as Damaging	Benign	Minor	Common	Benign
chr10	73103999	rs374212391	SLC29A3	A	G	PASS	0.005	1	0	200	Other	2 of 6 Predicted as Damaging	Benign	Minor	Rare	Benign
chr10	73111408	rs780668	SLC29A3	C	T	PASS	0.51	50	26	200	Missense	3 of 6 Predicted as Damaging	Benign	Major	Common	Benign
chr10	73111423	rs143557881	SLC29A3	G	T	PASS	0.02	4	0	200	Missense	1 of 6 Predicted as Damaging	Benign	Minor	Common	Benign
chr10	73111433	rs150879861	SLC29A3	G	C	PASS	0.02	4	0	200	Missense	N/A	N/A	Minor	Common	Benign
chr10	73115864	rs142645681	SLC29A3	G	A	PASS	0.01	2	0	200	Other	5 of 6 Predicted as Damaging	Probably damaging	Minor	Common	Damaging
chr10	73115934	rs147552838	SLC29A3	C	T	PASS	0.005	1	0	200	Missense	4 of 6 Predicted as Damaging	Benign	Minor	Rare	Benign
chr10	73115941	rs2252997	SLC29A3	T	C	PASS	0.625	73	26	200	Missense	N/A	N/A	Major	Common	Benign
chr10	73115942	rs2252996	SLC29A3	G	A	PASS	0.625	71	27	200	Other	0 of 6 Predicted as Damaging	Benign	Major	Common	Benign
chr10	73121913	rs2487068	SLC29A3	A	G	PASS	0.735	43	52	200	Other	0 of 6 Predicted as Damaging	Benign	Major	Common	Benign
chr10	73121945	rs1084004	SLC29A3	T	C	PASS	0.73	44	51	200	Missense	N/A	N/A	Major	Common	Benign
chr10	73122139	rs199861210	SLC29A3	G	A	PASS	0.055	11	0	200	Missense	5 of 6 Predicted as Damaging	Possibly damaging	Minor	Common	Deleterious missense
chr10	73122206		SLC29A3	G	T	PASS	0.045	9	0	200	Missense	N/A	N/A	Minor	Common	Benign
chr10	73122211		SLC29A3	G	T	PASS	0.01	2	0	200	Missense	5 of 6 Predicted as Damaging	Probably damaging	Minor	Common	Deleterious missense
chr10	73122213		SLC29A3	A	G	PASS	0.01	2	0	200	Other	5 of 6 Predicted as Damaging	Probably damaging	Minor	Common	Damaging
chr10	73122215	rs764543735	SLC29A3	C	T	PASS	0.01	2	0	200	Missense	N/A	N/A	Minor	Common	Damaging
chr10	94834765		CYP26A1	A	T	PASS	0.005	1	0	200	Missense	5 of 6 Predicted as Damaging	Probably damaging	Minor	Rare	Deleterious missense
chr10	94834946	rs367762887	CYP26A1	A	G	PASS	0.015	3	0	200	Missense	1 of 6 Predicted as Damaging	Benign	Minor	Common	Benign
chr10	96447562	rs41291550	CYP2C18	T	A	PASS	0.04	8	0	200	LoF	1 of 6 Predicted as Damaging	N/A	Minor	Common	LoF
chr10	96447920	rs117111102	CYP2C18	C	T	PASS	0.01	2	0	200	Missense	3 of 6 Predicted as Damaging	Probably damaging	Minor	Common	Benign
chr10	96454719	rs139238143	CYP2C18	A	G	PASS	0.005	1	0	200	Missense	5 of 6 Predicted as Damaging	Possibly damaging	Minor	Rare	Deleterious missense
chr10	96454768	rs115269792	CYP2C18	G	C	PASS	0.025	5	0	200	Missense	2 of 6 Predicted as Damaging	Probably damaging	Minor	Common	Benign
chr10	96454825	rs776173454	CYP2C18	A	G	PASS	0.005	1	0	200	Other	N/A	N/A	Minor	Rare	Benign
chr10	96484233	rs76498052	CYP2C18	C	T	PASS	0.005	1	0	200	Other	N/A	N/A	Minor	Rare	Benign
chr10	96493058	rs1126545	CYP2C18	C	T	PASS	0.26	44	4	200	Missense	4 of 6 Predicted as Damaging	Probably damaging	Minor	Common	Deleterious missense
chr10	96522525		CYP2C19	A	C	PASS	0.005	1	0	200	Missense	1 of 6 Predicted as Damaging	Benign	Minor	Rare	Benign
chr10	96522561	rs17885098	CYP2C19	T	C	PASS	0.07	14	0	200	Other	N/A	N/A	Minor	Common	Benign
chr10	96534867	rs28399505	CYP2C19	T	C	PASS	0.015	3	0	200	Missense	0 of 6 Predicted as Damaging	Benign	Minor	Common	Benign
chr10	96540410	rs4986893	CYP2C19	G	A	PASS	0.04	8	0	200	LoF	1 of 6 Predicted as Damaging	N/A	Minor	Common	LoF
chr10	96541616	rs4244285	CYP2C19	G	A	PASS	0.26	44	4	200	Other	N/A	N/A	Minor	Common	Benign
chr10	96602622	rs3758580	CYP2C19	C	T	PASS	0.26	44	4	200	Other	N/A	N/A	Minor	Common	Benign
chr10	96602623	rs3758581	CYP2C19	G	A	PASS	0.03	6	0	200	Missense	N/A	N/A	Minor	Common	Benign
chr10	96609775	rs17886522	CYP2C19	A	C	PASS	0.04	8	0	200	Other	N/A	N/A	Minor	Common	Benign
chr10	96609810		CYP2C19	C	T	PASS	0.005	1	0	200	Missense	5 of 6 Predicted as Damaging	Probably damaging	Minor	Rare	Deleterious missense
chr10	96741053	rs1057910	CYP2C9	A	C	PASS	0.03	6	0	200	Missense	1 of 6 Predicted as Damaging	Benign	Minor	Common	Benign
chr10	96748725	rs763806260	CYP2C9	A	T	PASS	0.005	1	0	200	Other	N/A	N/A	Minor	Rare	Benign
chr10	96748737	rs1057911	CYP2C9	A	T	PASS	0.03	6	0	200	Other	N/A	N/A	Minor	Common	Benign
chr10	96798715	rs148515896	CYP2C8	G	A	PASS	0.03	6	0	200	Other	N/A	N/A	Minor	Common	Benign
chr10	96818208	rs569886323	CYP2C8	T	C	PASS	0.005	1	0	200	Missense	0 of 6 Predicted as Damaging	Benign	Minor	Rare	Benign
chr10	101553312	rs200755148	ABCC2	T	C	PASS	0.01	2	0	200	Missense	5 of 6 Predicted as Damaging	Probably damaging	Minor	Common	Deleterious missense
chr10	101556876	rs572309746	ABCC2	C	G	PASS	0.005	1	0	200	Missense	3 of 6 Predicted as Damaging	Benign	Minor	Rare	Benign
chr10	101556999	rs370287805	ABCC2	C	T	PASS	0.005	1	0	200	Missense	5 of 6 Predicted as Damaging	Possibly damaging	Minor	Rare	Deleterious missense
chr10	101559054	rs375385616	ABCC2	A	G	PASS	0.005	1	0	200	Missense	1 of 6 Predicted as Damaging	Benign	Minor	Rare	Benign
chr10	101560169	rs7080681	ABCC2	G	A	PASS	0.005	1	0	200	Missense	1 of 6 Predicted as Damaging	Benign	Minor	Rare	Benign
chr10	101563815	rs2273697	ABCC2	G	A	PASS	0.04	8	0	200	Missense	1 of 6 Predicted as Damaging	Benign	Minor	Common	Benign
chr10	101563999	rs201399138	ABCC2	C	T	PASS	0.005	1	0	200	Missense	1 of 6 Predicted as Damaging	Benign	Minor	Rare	Benign
chr10	101567940	rs751940502	ABCC2	G	A	PASS	0.005	1	0	200	Missense	5 of 6 Predicted as Damaging	Probably damaging	Minor	Rare	Deleterious missense
chr10	101572820	rs1590162455	ABCC2	C	T	PASS	0.005	1	0	200	Other	N/A	N/A	Minor	Rare	Benign
chr10	101577171	rs745982246	ABCC2	T	C	PASS	0.01	2	0	200	Missense	6 of 6 Predicted as Damaging	Probably damaging	Minor	Common	Deleterious missense
chr10	101578641	rs56220353	ABCC2	C	T	PASS	0.01	2	0	200	Missense	6 of 6 Predicted as Damaging	Probably damaging	Minor	Common	Deleterious missense
chr10	101590129	rs377107178	ABCC2	G	A	PASS	0.005	1	0	200	Missense	3 of 6 Predicted as Damaging	Benign	Minor	Rare	Benign
chr10	101591418	rs3740070	ABCC2	G	A	PASS	0.005	1	0	200	Other	N/A	N/A	Minor	Rare	Benign
chr10	101595996	rs17222723	ABCC2	T	A	PASS	0.005	1	0	200	Missense	1 of 6 Predicted as Damaging	Benign	Minor	Rare	Benign
chr10	101604207	rs3740066	ABCC2	C	T	PASS	0.28	40	8	200	Other	N/A	N/A	Minor	Common	Benign
chr10	101606811	rs544311254	ABCC2	C	T	PASS	0.005	1	0	200	Missense	5 of 6 Predicted as Damaging	Probably damaging	Minor	Rare	Deleterious missense
chr10	101606861	rs1137968	ABCC2	G	T	PASS	0.005	1	0	200	Other	N/A	N/A	Minor	Rare	Benign
chr10	101610533	rs8187707	ABCC2	C	T	PASS	0.005	1	0	200	Other	N/A	N/A	Minor	Rare	Benign
chr10	101611294	rs8187710	ABCC2	G	A	PASS	0.005	1	0	200	Missense	0 of 6 Predicted as Damaging	Benign	Minor	Rare	Benign
chr10	104590479		CYP17A1	G	A	PASS	0.02	4	0	200	LoF	2 of 6 Predicted as Damaging	N/A	Minor	Common	LoF
chr10	104596924	rs6163	CYP17A1	C	A	PASS	0.64	44	42	200	Other	N/A	N/A	Major	Common	Benign
chr10	104596981	rs6162	CYP17A1	G	A	PASS	0.64	44	42	200	Other	N/A	N/A	Major	Common	Benign
chr10	104597087	rs72559703	CYP17A1	G	A	PASS	0.015	3	0	200	Missense	0 of 6 Predicted as Damaging	Benign	Minor	Common	Benign
chr10	135346202	rs41299426	CYP2E1	A	G	PASS	0.025	5	0	200	Missense	1 of 6 Predicted as Damaging	Probably damaging	Minor	Common	Benign
chr10	135347296	rs61710826	CYP2E1	G	A	PASS	0.005	1	0	200	Missense	1 of 6 Predicted as Damaging	Possibly damaging	Minor	Rare	Benign
chr10	135347343	rs28371746	CYP2E1	C	A	PASS	0.02	4	0	200	Other	N/A	N/A	Minor	Common	Benign
chr10	135351362	rs2515641	CYP2E1	T	C	PASS	0.78	38	59	200	Other	N/A	N/A	Major	Common	Benign
chr11	62747390	rs544804076	SLC22A6	C	A	PASS	0.01	2	0	200	Other	N/A	N/A	Minor	Common	Benign
chr11	62748757		SLC22A6	T	C	PASS	0.01	2	0	200	Missense	4 of 6 Predicted as Damaging	Possibly damaging	Minor	Common	Deleterious missense
chr11	62749405	rs1357393547	SLC22A6	G	A	PASS	0.005	1	0	200	Missense	1 of 6 Predicted as Damaging	Benign	Minor	Rare	Benign
chr11	62751432	rs376658456	SLC22A6	C	T	PASS	0.005	1	0	200	Missense	5 of 6 Predicted as Damaging	Probably damaging	Minor	Rare	Deleterious missense
chr11	62751983	rs11568630	SLC22A6	G	A	PASS	0.01	2	0	200	Other	N/A	N/A	Minor	Common	Benign
chr11	62763264	rs11568482	SLC22A8	T	A	PASS	0.08	14	1	200	Missense	2 of 6 Predicted as Damaging	Benign	Minor	Common	Benign
chr11	62763505		SLC22A8	A	G	PASS	0.005	1	0	200	Missense	2 of 6 Predicted as Damaging	Possibly damaging	Minor	Rare	Benign
chr11	62763544	rs45438191	SLC22A8	A	G	PASS	0.01	2	0	200	Missense	0 of 6 Predicted as Damaging	Benign	Minor	Common	Benign
chr11	62766431	rs2276299	SLC22A8	A	T	PASS	0.255	35	8	200	Other	N/A	N/A	Minor	Common	Benign
chr11	62782211	rs370233107	SLC22A8	G	A	PASS	0.005	1	0	200	Missense	5 of 6 Predicted as Damaging	Probably damaging	Minor	Rare	Deleterious missense
chr11	62782278	rs4149180	SLC22A8	C	T	PASS	0.03	6	0	200	Other	N/A	N/A	Minor	Common	Benign
chr11	63137879	rs746266688	SLC22A9	G	T	PASS	0.005	1	0	200	Other	N/A	N/A	Minor	Rare	Benign
chr11	63141132	rs142795840	SLC22A9	G	A	PASS	0.005	1	0	200	Missense	0 of 6 Predicted as Damaging	Benign	Minor	Rare	Benign
chr11	63149670	rs78765214	SLC22A9	CA	C	VQSRTrancheINDEL99.90to100.00	0.495	99	0	200	ND	ND	ND	ND	ND	ND
chr11	63174111	rs1410290920	SLC22A9	C	T	PASS	0.005	1	0	200	Missense	4 of 6 Predicted as Damaging	Possibly damaging	Minor	Rare	Deleterious missense
chr11	63176217	rs117984878	SLC22A9	C	T	PASS	0.005	1	0	200	Other	N/A	N/A	Minor	Rare	Benign
chr11	64323696	rs200367926	SLC22A11	G	T	PASS	0.035	5	1	200	Other	N/A	N/A	Minor	Common	Benign
chr11	64323783	rs2277313	SLC22A11	C	T	PASS	0.015	3	0	200	Other	N/A	N/A	Minor	Common	Benign
chr11	64323789	rs780332447	SLC22A11	C	T	PASS	0.005	1	0	200	Other	N/A	N/A	Minor	Rare	Benign
chr11	64326696	rs72559737	SLC22A11	C	A	PASS	0.01	2	0	200	Other	N/A	N/A	Minor	Common	Benign
chr11	64359274	rs3825017	SLC22A12	C	T	PASS	0.37	56	9	200	Other	N/A	N/A	Minor	Common	Benign
chr11	64359286	rs3825016	SLC22A12	C	T	PASS	0.245	43	3	200	Other	N/A	N/A	Minor	Common	Benign
chr11	64360274	rs11231825	SLC22A12	T	C	PASS	0.245	43	3	200	Missense	0 of 6 Predicted as Damaging	Benign	Minor	Common	Benign
chr11	64360882		SLC22A12	G	A	PASS	0.005	1	0	200	Missense	5 of 6 Predicted as Damaging	Probably damaging	Minor	Rare	Deleterious missense
chr11	64360934	rs200050310	SLC22A12	G	A	PASS	0.01	2	0	200	Other	N/A	N/A	Minor	Common	Benign
chr11	64361124	rs201136391	SLC22A12	G	A	PASS	0.005	1	0	200	Missense	0 of 6 Predicted as Damaging	Benign	Minor	Rare	Benign
chr11	64361145	rs751553272	SLC22A12	A	G	PASS	0.005	1	0	200	Missense	1 of 6 Predicted as Damaging	Benign	Minor	Rare	Benign
chr11	64366298	rs150255373	SLC22A12	C	T	PASS	0.005	1	0	200	Missense	2 of 6 Predicted as Damaging	Possibly damaging	Minor	Rare	Benign
chr11	64367222	rs765990518	SLC22A12	A	T	PASS	0.005	1	0	200	Missense	5 of 6 Predicted as Damaging	Probably damaging	Minor	Rare	Deleterious missense
chr11	64367272	rs543512307	SLC22A12	C	T	PASS	0.005	1	0	200	Other	N/A	N/A	Minor	Rare	Benign
chr11	64367308	rs370100606	SLC22A12	G	A	PASS	0.005	1	0	200	Missense	1 of 6 Predicted as Damaging	Benign	Minor	Rare	Benign
chr11	64367862	rs7932775	SLC22A12	T	C	PASS	0.585	55	31	200	Other	N/A	N/A	Major	Common	Benign
chr11	66131721	rs372698108	SLC29A2	A	G	PASS	0.03	6	0	200	Missense	5 of 6 Predicted as Damaging	Probably damaging	Minor	Common	Deleterious missense
chr11	66131786		SLC29A2	A	G	PASS	0.01	2	0	200	Missense	5 of 6 Predicted as Damaging	Probably damaging	Minor	Common	Deleterious missense
chr11	66131798		SLC29A2	A	G	PASS	0.005	1	0	200	Missense	5 of 6 Predicted as Damaging	Probably damaging	Minor	Rare	Deleterious missense
chr11	66136552	rs193245057	SLC29A2	C	T	PASS	0.01	2	0	200	Missense	3 of 6 Predicted as Damaging	Possibly damaging	Minor	Common	Benign
chr11	67352689	rs1695	GSTP1	A	G	PASS	0.285	47	5	200	Other	0 of 6 Predicted as Damaging	Benign	Minor	Common	Benign
chr11	67353677	rs4986949	GSTP1	G	T	PASS	0.01	2	0	200	Missense	2 of 6 Predicted as Damaging	Benign	Minor	Common	Benign
chr11	67353970	rs4891	GSTP1	T	C	PASS	0.335	61	3	200	Missense	N/A	N/A	Minor	Common	Benign
chr11	74873706	rs181644851	SLCO2B1	C	T	PASS	0.005	1	0	200	Missense	0 of 6 Predicted as Damaging	Benign	Minor	Rare	Benign
chr11	74873754	rs60113013	SLCO2B1	GCACAGAAAA	G	VQSRTrancheINDEL99.90to100.00	0.055	11	0	200	ND	ND	ND	ND	ND	ND
chr11	74880370	rs35199625	SLCO2B1	G	A	PASS	0.035	7	0	200	Missense	4 of 6 Predicted as Damaging	Probably damaging	Minor	Common	Deleterious missense
chr11	74883577	rs12422149	SLCO2B1	G	A	PASS	0.295	39	10	200	Missense	0 of 6 Predicted as Damaging	Benign	Minor	Common	Benign
chr11	74904426	rs145830524	SLCO2B1	C	T	PASS	0.005	1	0	200	Other	N/A	N/A	Minor	Rare	Benign
chr11	74907582	rs2306168	SLCO2B1	C	T	PASS	0.155	25	3	200	Missense	0 of 6 Predicted as Damaging	Benign	Minor	Common	Benign
chr11	74907721	rs61555831	SLCO2B1	C	T	PASS	0.05	10	0	200	Other	N/A	N/A	Minor	Common	Benign
chr11	74911352	rs1169950275	SLCO2B1	G	A	PASS	0.005	1	0	200	Other	N/A	N/A	Minor	Rare	Benign
chr12	21008086	rs374641951	SLCO1B3	A	G	PASS	0.005	1	0	200	Missense	5 of 6 Predicted as Damaging	Probably damaging	Minor	Rare	Deleterious missense
chr12	21011410	rs374616195	SLCO1B3	A	C	PASS	0.01	2	0	200	Other	N/A	N/A	Minor	Common	Benign
chr12	21011480	rs4149117	SLCO1B3	T	G	PASS	0.765	39	57	200	Missense	0 of 6 Predicted as Damaging	Benign	Major	Common	Benign
chr12	21011481	rs145334570	SLCO1B3	C	A	PASS	0.01	2	0	200	Missense	4 of 6 Predicted as Damaging	Possibly damaging	Minor	Common	Deleterious missense
chr12	21015760	rs7311358	SLCO1B3	G	A	PASS	0.755	41	55	200	Missense	1 of 6 Predicted as Damaging	Benign	Major	Common	Benign
chr12	21028242	rs373432026	SLCO1B3	A	G	PASS	0.005	1	0	200	Other	N/A	N/A	Minor	Rare	Benign
chr12	21032457		SLCO1B3	C	T	PASS	0.005	1	0	200	Missense	4 of 6 Predicted as Damaging	Possibly damaging	Minor	Rare	Deleterious missense
chr12	21036411	rs2053098	SLCO1B3	A	G	PASS	0.755	41	55	200	Other	N/A	N/A	Major	Common	Benign
chr12	21054369	rs3764006	SLCO1B3	G	A	PASS	0.745	37	56	200	Other	N/A	N/A	Major	Common	Benign
chr12	21329738	rs2306283	SLCO1B1	A	G	PASS	0.825	31	67	200	Missense	0 of 6 Predicted as Damaging	Benign	Major	Common	Benign
chr12	21331549	rs4149056	SLCO1B1	T	C	PASS	0.09	18	0	200	Missense	4 of 6 Predicted as Damaging	Probably damaging	Minor	Common	Deleterious missense
chr12	21331599	rs4149057	SLCO1B1	T	C	PASS	0.175	35	0	200	Other	N/A	N/A	Minor	Common	Benign
chr12	21331625	rs2291075	SLCO1B1	C	T	PASS	0.55	62	24	200	Other	N/A	N/A	Major	Common	Benign
chr12	21331860	rs201722521	SLCO1B1	A	G	PASS	0.01	2	0	200	Missense	3 of 6 Predicted as Damaging	Possibly damaging	Minor	Common	Benign
chr12	21349997	rs1456478128	SLCO1B1	C	T	PASS	0.005	1	0	200	Missense	0 of 6 Predicted as Damaging	Benign	Minor	Rare	Benign
chr12	21350034	rs11045854	SLCO1B1	G	A	PASS	0.01	2	0	200	Other	N/A	N/A	Minor	Common	Benign
chr12	21355537	rs11045859	SLCO1B1	G	A	PASS	0.01	2	0	198	Other	N/A	N/A	Minor	Common	Benign
chr12	21355607		SLCO1B1	A	T	PASS	0.01	2	0	198	Missense	0 of 6 Predicted as Damaging	Benign	Minor	Common	Benign
chr12	21358877	rs374859808	SLCO1B1	A	G	PASS	0.025	5	0	200	Other	N/A	N/A	Minor	Common	Benign
chr12	21358922	rs74064211	SLCO1B1	C	T	PASS	0.01	2	0	200	Other	N/A	N/A	Minor	Common	Benign
chr12	21377702	rs201556175	SLCO1B1	G	A	PASS	0.005	1	0	200	Other	N/A	N/A	Minor	Rare	Benign
chr12	21391976	rs34671512	SLCO1B1	A	C	PASS	0.025	5	0	200	Missense	0 of 6 Predicted as Damaging	Benign	Minor	Common	Benign
chr12	60165039	rs148114133	SLC16A7	G	A	PASS	0.005	1	0	200	Missense	5 of 6 Predicted as Damaging	Probably damaging	Minor	Rare	Deleterious missense
chr12	60169061	rs138173759	SLC16A7	C	T	PASS	0.005	1	0	200	Missense	5 of 6 Predicted as Damaging	Probably damaging	Minor	Rare	Deleterious missense
chr12	60169112	rs149587895	SLC16A7	T	G	PASS	0.01	2	0	200	Missense	2 of 6 Predicted as Damaging	Benign	Minor	Common	Benign
chr12	60169198	rs755922002	SLC16A7	C	T	PASS	0.005	1	0	200	Other	N/A	N/A	Minor	Rare	Benign
chr12	60173356	rs3763980	SLC16A7	A	T	PASS	0.3	38	11	200	Missense	1 of 6 Predicted as Damaging	Benign	Minor	Common	Benign
chr12	60173406	rs3763979	SLC16A7	C	T	PASS	0.01	2	0	200	Missense	0 of 6 Predicted as Damaging	Benign	Minor	Common	Benign
chr13	48611918	rs746071566	NUDT15	A	AGGAGTC	VQSRTrancheINDEL99.90to100.00	0.055	11	0	200	ND	ND	ND	ND	ND	ND
chr13	48619855	rs116855232	NUDT15	C	T	PASS	0.065	13	0	200	Missense	2 of 6 Predicted as Damaging	Benign	Minor	Common	Benign
chr13	95696015	rs756859429	ABCC4	AT	A	VQSRTrancheINDEL99.90to100.00	0.035	7	0	200	ND	ND	ND	ND	ND	ND
chr13	95714976	rs1751034	ABCC4	C	T	PASS	0.825	33	66	200	Other	N/A	N/A	Major	Common	Benign
chr13	95724038	rs137918608	ABCC4	G	A	PASS	0.005	1	0	200	Missense	5 of 6 Predicted as Damaging	Benign	Minor	Rare	Benign
chr13	95726541	rs1189466	ABCC4	A	G	PASS	0.825	33	66	200	Other	N/A	N/A	Major	Common	Benign
chr13	95727780	rs1678339	ABCC4	T	C	PASS	0.825	33	66	200	Other	N/A	N/A	Major	Common	Benign
chr13	95735502	rs45477596	ABCC4	C	T	PASS	0.005	1	0	200	Missense	5 of 6 Predicted as Damaging	Benign	Minor	Rare	Benign
chr13	95815415	rs3765534	ABCC4	C	T	PASS	0.035	7	0	200	Missense	1 of 6 Predicted as Damaging	Benign	Minor	Common	Benign
chr13	95818501	rs767551453	ABCC4	G	T	PASS	0.01	2	0	200	Missense	2 of 6 Predicted as Damaging	Benign	Minor	Common	Benign
chr13	95858953	rs377022090	ABCC4	C	T	PASS	0.005	1	0	200	Missense	3 of 6 Predicted as Damaging	Benign	Minor	Rare	Benign
chr13	95858978	rs2274405	ABCC4	T	C	PASS	0.51	82	10	200	Other	N/A	N/A	Major	Common	Benign
chr13	95858996	rs2274406	ABCC4	T	C	PASS	0.52	80	12	200	Other	N/A	N/A	Major	Common	Benign
chr13	95859035	rs2274407	ABCC4	C	A	PASS	0.235	47	0	200	Missense	5 of 6 Predicted as Damaging	Benign	Minor	Common	Benign
chr13	95861804	rs899494	ABCC4	A	G	PASS	0.855	29	71	200	Other	N/A	N/A	Major	Common	Benign
chr13	95863008	rs11568658	ABCC4	C	A	PASS	0.11	22	0	200	Missense	6 of 6 Predicted as Damaging	Probably damaging	Minor	Common	Deleterious missense
chr13	95899285		ABCC4	T	C	PASS	0.005	1	0	200	Missense	3 of 6 Predicted as Damaging	Benign	Minor	Rare	Benign
chr13	95899303	rs11568689	ABCC4	G	C	PASS	0.01	2	0	200	Missense	5 of 6 Predicted as Damaging	Possibly damaging	Minor	Common	Deleterious missense
chr13	99337039	rs189869941	SLC15A1	T	C	PASS	0.005	1	0	200	Missense	0 of 6 Predicted as Damaging	Benign	Minor	Rare	Benign
chr13	99337078	rs552772082	SLC15A1	G	A	PASS	0.025	5	0	200	Missense	1 of 6 Predicted as Damaging	Benign	Minor	Common	Benign
chr13	99340771	rs8187832	SLC15A1	G	A	PASS	0.005	1	0	200	Other	N/A	N/A	Minor	Rare	Benign
chr13	99356584	rs2274827	SLC15A1	G	A	PASS	0.015	3	0	200	Missense	5 of 6 Predicted as Damaging	Probably damaging	Minor	Common	Deleterious missense
chr13	99356611	rs2274828	SLC15A1	C	T	PASS	0.21	34	4	200	Missense	0 of 6 Predicted as Damaging	Benign	Minor	Common	Benign
chr13	99356612	rs1339067	SLC15A1	A	G	PASS	0.405	49	16	200	Other	N/A	N/A	Minor	Common	Benign
chr13	99358401	rs4646227	SLC15A1	C	G	PASS	0.11	20	1	200	Missense	0 of 6 Predicted as Damaging	Benign	Minor	Common	Benign
chr13	99376181	rs2297322	SLC15A1	C	T	PASS	0.445	43	23	200	Missense	0 of 6 Predicted as Damaging	Benign	Minor	Common	Benign
chr13	103705044	rs188096	SLC10A2	A	C	PASS	0.72	46	49	200	Missense	0 of 6 Predicted as Damaging	Benign	Major	Common	Benign
chr13	103718397	rs767474622	SLC10A2	A	G	PASS	0.005	1	0	200	Missense	5 of 6 Predicted as Damaging	Probably damaging	Minor	Rare	Deleterious missense
chr13	103718557	rs551355092	SLC10A2	A	G	PASS	0.005	1	0	200	Missense	0 of 6 Predicted as Damaging	Benign	Minor	Rare	Benign
chr14	70245193	rs2296651	SLC10A1	G	A	PASS	0.1	16	2	200	Missense	5 of 6 Predicted as Damaging	Possibly damaging	Minor	Common	Deleterious missense
chr14	70253022	rs1049936089	SLC10A1	A	G	PASS	0.005	1	0	200	Missense	4 of 6 Predicted as Damaging	Benign	Minor	Rare	Benign
chr14	70263610	rs148467625	SLC10A1	A	G	PASS	0.005	1	0	200	Missense	2 of 6 Predicted as Damaging	Benign	Minor	Rare	Benign
chr14	70263648	rs4646285	SLC10A1	C	T	PASS	0.23	40	3	200	Other	N/A	N/A	Minor	Common	Benign
chr15	45545478	rs11854484	SLC28A2	C	T	PASS	0.205	31	5	200	Missense	0 of 6 Predicted as Damaging	Benign	Minor	Common	Benign
chr15	45554262	rs751285941	SLC28A2	G	A	PASS	0.005	1	0	200	Missense	2 of 6 Predicted as Damaging	Benign	Minor	Rare	Benign
chr15	45554267	rs1060896	SLC28A2	C	A	PASS	0.24	34	7	200	Missense	0 of 6 Predicted as Damaging	Benign	Minor	Common	Benign
chr15	45556120	rs2271437	SLC28A2	T	G	PASS	0.01	2	0	200	Missense	6 of 6 Predicted as Damaging	Probably damaging	Minor	Common	Deleterious missense
chr15	45557310	rs745622972	SLC28A2	C	T	PASS	0.005	1	0	200	Other	N/A	N/A	Minor	Rare	Benign
chr15	45560447	rs369804551	SLC28A2	C	T	PASS	0.005	1	0	200	Other	N/A	N/A	Minor	Rare	Benign
chr15	51507312	rs368902124	CYP19A1	G	A	PASS	0.005	1	0	200	Missense	6 of 6 Predicted as Damaging	Possibly damaging	Minor	Rare	Deleterious missense
chr15	51507968	rs700519	CYP19A1	G	A	PASS	0.215	31	6	200	Missense	3 of 6 Predicted as Damaging	Benign	Minor	Common	Benign
chr15	51508010	rs368480542	CYP19A1	C	A	PASS	0.01	2	0	200	Missense	5 of 6 Predicted as Damaging	Possibly damaging	Minor	Common	Deleterious missense
chr15	51529112	rs700518	CYP19A1	T	C	PASS	0.37	50	12	200	Other	N/A	N/A	Minor	Common	Benign
chr15	51529115	rs749406233	CYP19A1	C	T	PASS	0.005	1	0	200	Other	N/A	N/A	Minor	Rare	Benign
chr15	51534995	rs2236722	CYP19A1	A	G	PASS	0.04	8	0	200	Missense	4 of 6 Predicted as Damaging	Benign	Minor	Common	Benign
chr15	74630360	rs1172517907	CYP11A1	T	C	PASS	0.005	1	0	200	Missense	3 of 6 Predicted as Damaging	Probably damaging	Minor	Rare	Benign
chr15	74631619	rs200029503	CYP11A1	C	A	PASS	0.01	2	0	200	Missense	0 of 6 Predicted as Damaging	Benign	Minor	Common	Benign
chr15	74635420	rs534583261	CYP11A1	G	A	PASS	0.005	1	0	200	Other	N/A	N/A	Minor	Rare	Benign
chr15	74640300	rs530494910	CYP11A1	G	A	PASS	0.005	1	0	200	Other	N/A	N/A	Minor	Rare	Benign
chr15	74640378	rs531523602	CYP11A1	C	T	PASS	0.03	6	0	200	Other	N/A	N/A	Minor	Common	Benign
chr15	74659854	rs370465035	CYP11A1	C	T	PASS	0.005	1	0	200	Missense	2 of 6 Predicted as Damaging	Benign	Minor	Rare	Benign
chr15	75012953		CYP1A1	A	G	PASS	0.005	1	0	200	Other	N/A	N/A	Minor	Rare	Benign
chr15	75012985	rs1048943	CYP1A1	T	C	PASS	0.39	50	14	200	Missense	3 of 6 Predicted as Damaging	Benign	Minor	Common	Benign
chr15	75013026	rs72547509	CYP1A1	A	G	PASS	0.005	1	0	200	Missense	0 of 6 Predicted as Damaging	Benign	Minor	Rare	Benign
chr15	75013347	rs56127934	CYP1A1	C	T	PASS	0.005	1	0	200	Missense	1 of 6 Predicted as Damaging	Benign	Minor	Rare	Benign
chr15	75013643	rs191792412	CYP1A1	G	A	PASS	0.015	3	0	200	Missense	5 of 6 Predicted as Damaging	Probably damaging	Minor	Common	Deleterious missense
chr15	75014921	rs28399427	CYP1A1	G	C	PASS	0.005	1	0	200	Missense	1 of 6 Predicted as Damaging	Benign	Minor	Rare	Benign
chr15	75014926	rs28399426	CYP1A1	T	G	PASS	0.005	1	0	200	Other	N/A	N/A	Minor	Rare	Benign
chr15	75015305	rs4646422	CYP1A1	C	T	PASS	0.04	8	0	200	Missense	5 of 6 Predicted as Damaging	Possibly damaging	Minor	Common	Deleterious missense
chr15	75042627	rs1331022381	CYP1A2	C	T	PASS	0.005	1	0	200	Missense	0 of 6 Predicted as Damaging	Benign	Minor	Rare	Benign
chr15	75042727	rs963042990	CYP1A2	G	A	PASS	0.005	1	0	200	Missense	4 of 6 Predicted as Damaging	Benign	Minor	Rare	Benign
chr15	75043550	rs56037745	CYP1A2	G	A	PASS	0.005	1	0	200	Other	N/A	N/A	Minor	Rare	Benign
chr15	75047426	rs2470890	CYP1A2	C	T	PASS	0.165	31	1	200	Other	N/A	N/A	Minor	Common	Benign
chr15	85438311	rs17215836	SLC28A1	C	CTTG	VQSRTrancheINDEL99.90to100.00	0.215	27	8	200	ND	ND	ND	ND	ND	ND
chr15	85447431	rs2290272	SLC28A1	G	A	PASS	0.395	49	15	200	Missense	0 of 6 Predicted as Damaging	Benign	Minor	Common	Benign
chr15	85447434	rs45523532	SLC28A1	G	T	PASS	0.005	1	0	200	Missense	0 of 6 Predicted as Damaging	Benign	Minor	Rare	Benign
chr15	85448855	rs17215934	SLC28A1	C	T	PASS	0.02	4	0	200	Missense	3 of 6 Predicted as Damaging	Probably damaging	Minor	Common	Benign
chr15	85448875	rs8187758	SLC28A1	C	A	PASS	0.33	44	11	200	Missense	3 of 6 Predicted as Damaging	Probably damaging	Minor	Common	Benign
chr15	85467275	rs3803390	SLC28A1	C	T	PASS	0.46	58	17	200	Other	N/A	N/A	Minor	Common	Benign
chr15	85476441	rs2305367	SLC28A1	G	A	PASS	0.88	22	77	200	Other	N/A	N/A	Major	Common	Benign
chr15	85478410	rs2242048	SLC28A1	A	G	PASS	0.96	6	93	200	Other	N/A	N/A	Major	Common	Benign
chr15	85478647		SLC28A1	G	A	PASS	0.005	1	0	200	Other	N/A	N/A	Minor	Rare	Benign
chr15	85478696	rs2242047	SLC28A1	C	T	PASS	0.34	52	8	200	Missense	4 of 6 Predicted as Damaging	Probably damaging	Minor	Common	Deleterious missense
chr15	85478729	rs2242046	SLC28A1	G	A	PASS	0.08	16	0	200	Missense	0 of 6 Predicted as Damaging	Benign	Minor	Common	Benign
chr15	85487817		SLC28A1	A	G	PASS	0.005	1	0	200	Missense	5 of 6 Predicted as Damaging	Possibly damaging	Minor	Rare	Deleterious missense
chr15	85487845	rs764972895	SLC28A1	G	A	PASS	0.005	1	0	200	Missense	5 of 6 Predicted as Damaging	Possibly damaging	Minor	Rare	Deleterious missense
chr16	16101687	rs765984154	ABCC1	G	A	PASS	0.005	1	0	200	Other	N/A	N/A	Minor	Rare	Benign
chr16	16101766		ABCC1	G	GCCTGTTT	VQSRTrancheINDEL99.90to100.00	0.005	1	0	200	ND	ND	ND	ND	ND	ND
chr16	16126986	rs202105408	ABCC1	C	T	PASS	0.005	1	0	200	Other	N/A	N/A	Minor	Rare	Benign
chr16	16138322	rs246221	ABCC1	T	C	PASS	0.445	53	18	200	Other	N/A	N/A	Minor	Common	Benign
chr16	16139699	rs8187851	ABCC1	C	T	PASS	0.005	1	0	200	Other	N/A	N/A	Minor	Rare	Benign
chr16	16139714	rs35587	ABCC1	T	C	PASS	0.45	56	17	200	Other	N/A	N/A	Minor	Common	Benign
chr16	16162019	rs35605	ABCC1	T	C	PASS	0.905	17	82	200	Other	N/A	N/A	Major	Common	Benign
chr16	16173227	rs2301666	ABCC1	C	T	PASS	0.025	5	0	200	Other	N/A	N/A	Minor	Common	Benign
chr16	16177275	rs4148356	ABCC1	G	A	PASS	0.09	16	1	200	Missense	2 of 6 Predicted as Damaging	Benign	Minor	Common	Benign
chr16	16200652	rs371697149	ABCC1	C	T	PASS	0.005	1	0	200	Other	N/A	N/A	Minor	Rare	Benign
chr16	16200706	rs755262159	ABCC1	G	A	PASS	0.005	1	0	200	Other	N/A	N/A	Minor	Rare	Benign
chr16	16208652	rs377374178	ABCC1	G	A	PASS	0.16	32	0	200	Missense	3 of 6 Predicted as Damaging	Benign	Minor	Common	Benign
chr16	16208679	rs376107020	ABCC1	C	T	PASS	0.005	1	0	200	Missense	6 of 6 Predicted as Damaging	Probably damaging	Minor	Rare	Deleterious missense
chr16	16208930		ABCC1	C	T	PASS	0.005	1	0	200	Other	N/A	N/A	Minor	Rare	Benign
chr16	16228242	rs2230671	ABCC1	G	A	PASS	0.12	22	1	200	Other	N/A	N/A	Minor	Common	Benign
chr16	16228246		ABCC1	C	T	PASS	0.005	1	0	200	Other	N/A	N/A	Minor	Rare	Benign
chr16	16235066	rs199675896	ABCC1	C	T	PASS	0.005	1	0	200	Other	N/A	N/A	Minor	Rare	Benign
chr16	28603609	rs56385435	SULT1A2	G	A	PASS	0.005	1	0	200	Other	N/A	N/A	Minor	Rare	Benign
chr16	28603655	rs1059491	SULT1A2	T	G	PASS	0.04	8	0	200	Missense	5 of 6 Predicted as Damaging	Probably damaging	Minor	Common	Deleterious missense
chr16	28603710	rs138147609	SULT1A2	C	A	PASS	0.005	1	0	200	LoF	2 of 6 Predicted as Damaging	N/A	Minor	Rare	LoF
chr16	28604819	rs1298621535	SULT1A2	A	G	PASS	0.005	1	0	200	Missense	3 of 6 Predicted as Damaging	Benign	Minor	Rare	Benign
chr16	28606888	rs1126451	SULT1A2	A	G	PASS	0.01	2	0	200	Missense	1 of 6 Predicted as Damaging	Benign	Minor	Common	Benign
chr16	28606953	rs1126449	SULT1A2	G	A	PASS	0.005	1	0	200	Other	N/A	N/A	Minor	Rare	Benign
chr16	28606960	rs4987024	SULT1A2	T	A	PASS	0.025	5	0	200	Missense	2 of 6 Predicted as Damaging	Probably damaging	Minor	Common	Benign
chr16	28607196	rs10797300	SULT1A2	G	A	PASS	0.005	1	0	200	Missense	4 of 6 Predicted as Damaging	Probably damaging	Minor	Rare	Deleterious missense
chr16	28607228	rs1059489	SULT1A2	A	G	PASS	0.03	6	0	200	Other	N/A	N/A	Minor	Common	Benign
chr16	28607232	rs1136703	SULT1A2	A	G	PASS	0.03	6	0	200	Missense	0 of 6 Predicted as Damaging	Benign	Minor	Common	Benign
chr16	28617222	rs201219890	SULT1A1	C	T	PASS	0.005	1	0	200	Missense	5 of 6 Predicted as Damaging	Probably damaging	Minor	Rare	Deleterious missense
chr16	28617405		SULT1A1	G	A	PASS	0.005	1	0	200	Other	N/A	N/A	Minor	Rare	Benign
chr16	28617413	rs28374453	SULT1A1	A	G	PASS	0.045	9	0	200	Missense	0 of 6 Predicted as Damaging	Benign	Minor	Common	Benign
chr16	28617473	rs552524124	SULT1A1	T	G	PASS	0.005	1	0	200	Missense	5 of 6 Predicted as Damaging	Probably damaging	Minor	Rare	Deleterious missense
chr16	28617479	rs778104206	SULT1A1	G	C	PASS	0.005	1	0	200	Missense	0 of 6 Predicted as Damaging	Benign	Minor	Rare	Benign
chr16	28617488	rs779350745	SULT1A1	A	G	PASS	0.005	1	0	200	Missense	1 of 6 Predicted as Damaging	Benign	Minor	Rare	Benign
chr16	28617494	rs199630120	SULT1A1	C	T	PASS	0.005	1	0	200	Missense	1 of 6 Predicted as Damaging	Benign	Minor	Rare	Benign
chr16	28617495	rs35497673	SULT1A1	G	A	PASS	0.005	1	0	200	Other	N/A	N/A	Minor	Rare	Benign
chr16	28617507	rs41278160	SULT1A1	C	T	PASS	0.285	57	0	200	Other	N/A	N/A	Minor	Common	Benign
chr16	28617514	rs1042028	SULT1A1	C	T	PASS	0.07	14	0	200	Missense	2 of 6 Predicted as Damaging	Benign	Minor	Common	Benign
chr16	28617552	rs3176926	SULT1A1	C	G	PASS	0.37	74	0	200	Other	N/A	N/A	Minor	Common	Benign
chr16	28617557	rs754074031	SULT1A1	T	A	PASS	0.01	2	0	200	Missense	4 of 6 Predicted as Damaging	Probably damaging	Minor	Common	Deleterious missense
chr16	28618273	rs766014920	SULT1A1	T	G	PASS	0.005	1	0	200	Missense	2 of 6 Predicted as Damaging	Benign	Minor	Rare	Benign
chr16	28618321		SULT1A1	A	G	PASS	0.005	1	0	200	Other	N/A	N/A	Minor	Rare	Benign
chr16	28619911	rs1126447	SULT1A1	T	C	PASS	0.39	78	0	200	Other	N/A	N/A	Minor	Common	Benign
chr16	28619920	rs1126446	SULT1A1	A	G	PASS	0.39	78	0	200	Other	N/A	N/A	Minor	Common	Benign
chr16	28620046	rs199959449	SULT1A1	C	T	PASS	0.005	1	0	200	Missense	4 of 6 Predicted as Damaging	Benign	Minor	Rare	Benign
chr16	28620120	rs34513973	SULT1A1	C	T	PASS	0.335	67	0	200	Other	N/A	N/A	Minor	Common	Benign
chr16	31102557	rs183024280	VKORC1	A	C	PASS	0.01	2	0	200	Missense	5 of 6 Predicted as Damaging	Probably damaging	Minor	Common	Deleterious missense
chr16	55846853	rs757978769	CES1	C	T	PASS	0.005	1	0	200	Missense	6 of 6 Predicted as Damaging	Probably damaging	Minor	Rare	Deleterious missense
chr16	55853545	rs115629050	CES1	C	A	PASS	0.01	2	0	200	Missense	5 of 6 Predicted as Damaging	Possibly damaging	Minor	Common	Deleterious missense
chr16	55854326		CES1	A	G	PASS	0.005	1	0	200	Other	N/A	N/A	Minor	Rare	Benign
chr16	55855361	rs2307227	CES1	G	T	PASS	0.01	2	0	200	Missense	2 of 6 Predicted as Damaging	Benign	Minor	Common	Benign
chr16	55857486	rs369300055	CES1	C	T	PASS	0.015	1	1	200	Missense	6 of 6 Predicted as Damaging	Probably damaging	Minor	Common	Deleterious missense
chr16	55857568	rs746985512	CES1	G	GC	VQSRTrancheINDEL99.90to100.00	0.005	1	0	200	ND	ND	ND	ND	ND	ND
chr16	55862712	rs2307240	CES1	C	T	PASS	0.03	6	0	200	Missense	0 of 6 Predicted as Damaging	Benign	Minor	Common	Benign
chr16	55862804	rs199509547	CES1	T	C	PASS	0.01	2	0	200	Other	N/A	N/A	Minor	Common	Benign
chr16	55862883	rs3826190	CES1	C	A	PASS	0.025	5	0	200	Missense	5 of 6 Predicted as Damaging	Probably damaging	Minor	Common	Deleterious missense
chr16	55866934	rs12149366	CES1	A	C	PASS	0.33	64	1	200	Missense	0 of 6 Predicted as Damaging	Benign	Minor	Common	Benign
chr16	55866949	rs114788146	CES1	T	C	PASS	0.325	63	1	200	Missense	0 of 6 Predicted as Damaging	Benign	Minor	Common	Benign
chr16	55866952	rs201577108	CES1	A	G	PASS	0.32	62	1	200	Missense	0 of 6 Predicted as Damaging	Benign	Minor	Common	Benign
chr16	55866953	rs566557773	CES1	G	A	PASS	0.315	61	1	200	Other	N/A	N/A	Minor	Common	Benign
chr16	55866957	rs111604615	CES1	C	G	PASS	0.32	62	1	200	Missense	0 of 6 Predicted as Damaging	Benign	Minor	Common	Benign
chr16	66971947		CES2	C	T	PASS	0.005	1	0	200	Other	N/A	N/A	Minor	Rare	Benign
chr16	66972024	rs201103548	CES2	G	C	PASS	0.005	1	0	200	Missense	1 of 6 Predicted as Damaging	Benign	Minor	Rare	Benign
chr16	66972039	rs771818907	CES2	TG	T	VQSRTrancheINDEL99.90to100.00	0.005	1	0	200	ND	ND	ND	ND	ND	ND
chr16	66977264	rs575132823	CES2	G	A	PASS	0.005	1	0	200	Missense	5 of 6 Predicted as Damaging	Probably damaging	Minor	Rare	Deleterious missense
chr17	19445778		SLC47A1	G	GGAGGTGATT	PASS	0.055	11	0	200	LoF	N/A	N/A	Minor	Common	LoF
chr17	19458972	rs16960203	SLC47A1	C	T	PASS	0.035	7	0	200	Other	N/A	N/A	Minor	Common	Benign
chr17	19607399	rs146879889	SLC47A2	C	T	PASS	0.005	1	0	200	Other	N/A	N/A	Minor	Rare	Benign
chr17	19607432	rs34169093	SLC47A2	C	T	PASS	0.005	1	0	200	Other	N/A	N/A	Minor	Rare	Benign
chr17	19608773	rs4925042	SLC47A2	G	A	PASS	0.575	83	16	200	Other	N/A	N/A	Major	Common	Benign
chr17	19617236	rs4924792	SLC47A2	G	T	PASS	0.52	84	10	200	Other	N/A	N/A	Major	Common	Benign
chr17	19618447	rs149511988	SLC47A2	C	T	PASS	0.025	5	0	200	Other	N/A	N/A	Minor	Common	Benign
chr17	19618513	rs555161208	SLC47A2	C	T	PASS	0.005	1	0	200	Other	N/A	N/A	Minor	Rare	Benign
chr17	26731739		SLC46A1	G	T	PASS	0.005	1	0	200	Missense	3 of 6 Predicted as Damaging	Possibly damaging	Minor	Rare	Benign
chr17	48735816	rs191757325	ABCC3	C	T	PASS	0.015	3	0	200	Other	N/A	N/A	Minor	Common	Benign
chr17	48736617	rs143608762	ABCC3	C	T	PASS	0.005	1	0	200	Missense	4 of 6 Predicted as Damaging	Benign	Minor	Rare	Benign
chr17	48741060	rs11568604	ABCC3	C	T	PASS	0.03	6	0	200	Other	N/A	N/A	Minor	Common	Benign
chr17	48741213	rs1315184584	ABCC3	C	T	PASS	0.005	1	0	200	Other	N/A	N/A	Minor	Rare	Benign
chr17	48753423	rs4148416	ABCC3	C	T	PASS	0.165	23	5	200	Other	N/A	N/A	Minor	Common	Benign
chr17	48753771	rs751354684	ABCC3	G	A	PASS	0.005	1	0	200	Missense	6 of 6 Predicted as Damaging	Probably damaging	Minor	Rare	Deleterious missense
chr17	48755188	rs373837079	ABCC3	A	G	PASS	0.015	3	0	200	Other	N/A	N/A	Minor	Common	Benign
chr17	48755262		ABCC3	A	G	PASS	0.005	1	0	200	Missense	6 of 6 Predicted as Damaging	Possibly damaging	Minor	Rare	Deleterious missense
chr17	48761105	rs2277624	ABCC3	C	T	PASS	0.285	37	10	200	Other	N/A	N/A	Minor	Common	Benign
chr17	48762173	rs140060241	ABCC3	C	T	PASS	0.005	1	0	200	Missense	2 of 6 Predicted as Damaging	Benign	Minor	Rare	Benign
chr17	48764949	rs547523159	ABCC3	C	T	PASS	0.005	1	0	200	Missense	6 of 6 Predicted as Damaging	Probably damaging	Minor	Rare	Deleterious missense
chr17	48768486	rs1051640	ABCC3	A	G	PASS	0.075	13	1	200	Other	N/A	N/A	Minor	Common	Benign
chr19	15726487	rs4646523	CYP4F8	G	T	PASS	0.52	50	27	200	Other	N/A	N/A	Major	Common	Benign
chr19	15726560	rs73001907	CYP4F8	G	T	PASS	0.21	28	7	200	Missense	0 of 6 Predicted as Damaging	Benign	Minor	Common	Benign
chr19	15730502	rs61746468	CYP4F8	C	T	PASS	0.03	6	0	200	Missense	2 of 6 Predicted as Damaging	Probably damaging	Minor	Common	Benign
chr19	15733080	rs372635359	CYP4F8	G	C	PASS	0.005	1	0	200	Missense	2 of 6 Predicted as Damaging	Possibly damaging	Minor	Rare	Benign
chr19	15734027	rs377660733	CYP4F8	C	T	PASS	0.005	1	0	200	Missense	0 of 6 Predicted as Damaging	Benign	Minor	Rare	Benign
chr19	15739359	rs556499777	CYP4F8	A	G	PASS	0.005	1	0	200	Missense	0 of 6 Predicted as Damaging	Benign	Minor	Rare	Benign
chr19	15739597	rs2056822	CYP4F8	A	C	PASS	0.71	32	55	200	Other	N/A	N/A	Major	Common	Benign
chr19	15756539	rs138709476	CYP4F3	C	T	PASS	0.02	4	0	200	Missense	2 of 6 Predicted as Damaging	Benign	Minor	Common	Benign
chr19	15756663	rs575873404	CYP4F3	C	G	PASS	0.01	2	0	200	Other	N/A	N/A	Minor	Common	Benign
chr19	15760053	rs1053037	CYP4F3	G	A	PASS	0.035	7	0	200	Other	N/A	N/A	Minor	Common	Benign
chr19	15760881	rs1805040	CYP4F3	C	A	PASS	0.35	68	1	200	Missense	0 of 6 Predicted as Damaging	Benign	Minor	Common	Benign
chr19	15763691	rs1805041	CYP4F3	G	A	PASS	0.12	22	1	200	Other	N/A	N/A	Minor	Common	Benign
chr19	15763721	rs1805042	CYP4F3	G	A	PASS	0.635	45	41	200	Other	N/A	N/A	Major	Common	Benign
chr19	15769126	rs895978967	CYP4F3	A	C	PASS	0.005	1	0	200	Other	N/A	N/A	Minor	Rare	Benign
chr19	15770052	rs118159249	CYP4F3	G	A	PASS	0.015	3	0	200	Missense	6 of 6 Predicted as Damaging	Probably damaging	Minor	Common	Deleterious missense
chr19	15770128		CYP4F3	G	T	PASS	0.005	1	0	200	Missense	2 of 6 Predicted as Damaging	Benign	Minor	Rare	Benign
chr19	15770144	rs531656239	CYP4F3	G	T	PASS	0.005	1	0	200	Other	N/A	N/A	Minor	Rare	Benign
chr19	15784386	rs16995378	CYP4F12	C	T	PASS	0.995	1	99	200	Missense	1 of 6 Predicted as Damaging	Benign	Major	Common	Benign
chr19	15789098	rs609636	CYP4F12	A	G	PASS	0.995	1	99	200	Missense	1 of 6 Predicted as Damaging	Benign	Major	Common	Benign
chr19	15789140	rs609290	CYP4F12	A	G	PASS	0.995	1	99	200	Missense	N/A	N/A	Major	Common	Benign
chr19	15789184		CYP4F12	T	C	PASS	0.01	2	0	200	Other	N/A	N/A	Minor	Common	Benign
chr19	15791225	rs375976293	CYP4F12	G	A	PASS	0.005	1	0	200	Missense	5 of 6 Predicted as Damaging	Possibly damaging	Minor	Rare	Deleterious missense
chr19	15791241	rs201727887	CYP4F12	G	A	PASS	0.045	9	0	200	Missense	0 of 6 Predicted as Damaging	Benign	Minor	Common	Benign
chr19	15793235	rs2285888	CYP4F12	T	C	PASS	0.675	45	45	200	Missense	N/A	N/A	Major	Common	Benign
chr19	15806783	rs199674848	CYP4F12	G	A	PASS	0.035	7	0	200	Missense	1 of 6 Predicted as Damaging	Benign	Minor	Common	Benign
chr19	15806872	rs117812386	CYP4F12	C	A	PASS	0.025	5	0	200	Other	N/A	N/A	Minor	Common	Benign
chr19	15807016	rs201153990	CYP4F12	C	A	PASS	0.01	2	0	200	Missense	0 of 6 Predicted as Damaging	Benign	Minor	Common	Benign
chr19	15807256	rs376379053	CYP4F12	G	A	PASS	0.015	1	1	200	Missense	6 of 6 Predicted as Damaging	Probably damaging	Minor	Common	Deleterious missense
chr19	15807728	rs10421387	CYP4F12	G	A	PASS	0.005	1	0	200	Missense	6 of 6 Predicted as Damaging	Probably damaging	Minor	Rare	Deleterious missense
chr19	15807884	rs593818	CYP4F12	A	G	PASS	0.67	46	44	200	LoF	N/A	N/A	Major	Common	LoF
chr19	15989589	rs3093200	CYP4F2	G	T	PASS	0.005	1	0	200	Missense	4 of 6 Predicted as Damaging	Possibly damaging	Minor	Rare	Deleterious missense
chr19	15990431	rs2108622	CYP4F2	C	T	PASS	0.225	31	7	200	Missense	5 of 6 Predicted as Damaging	Probably damaging	Minor	Common	Deleterious missense
chr19	15996791	rs138250724	CYP4F2	C	T	PASS	0.005	1	0	200	Missense	3 of 6 Predicted as Damaging	Benign	Minor	Rare	Benign
chr19	15996820	rs2074900	CYP4F2	G	A	PASS	0.165	29	2	200	Other	N/A	N/A	Minor	Common	Benign
chr19	16000255	rs752561177	CYP4F2	A	G	PASS	0.005	1	0	200	Missense	5 of 6 Predicted as Damaging	Probably damaging	Minor	Rare	Deleterious missense
chr19	16000441	rs1484845175	CYP4F2	T	C	PASS	0.005	1	0	200	Missense	0 of 6 Predicted as Damaging	Benign	Minor	Rare	Benign
chr19	16003367	rs373859283	CYP4F2	G	C	PASS	0.04	8	0	200	Missense	2 of 6 Predicted as Damaging	Benign	Minor	Common	Benign
chr19	16006323	rs8110714	CYP4F2	G	A	PASS	0.04	8	0	200	Other	N/A	N/A	Minor	Common	Benign
chr19	16006380	rs8100960	CYP4F2	T	G	PASS	0.04	8	0	200	Other	N/A	N/A	Minor	Common	Benign
chr19	16006413	rs3093114	CYP4F2	G	A	PASS	0.075	13	1	200	Other	N/A	N/A	Minor	Common	Benign
chr19	16008257	rs3093106	CYP4F2	T	C	PASS	0.115	17	3	200	Other	N/A	N/A	Minor	Common	Benign
chr19	16008276	rs201380574	CYP4F2	C	T	PASS	0.015	3	0	200	Missense	1 of 6 Predicted as Damaging	Benign	Minor	Common	Benign
chr19	16008305	rs764549474	CYP4F2	G	A	PASS	0.01	2	0	200	Other	N/A	N/A	Minor	Common	Benign
chr19	16008388	rs3093105	CYP4F2	A	C	PASS	0.115	17	3	200	Missense	1 of 6 Predicted as Damaging	Benign	Minor	Common	Benign
chr19	41350594	rs2002977	CYP2A6	G	A	PASS	0.095	19	0	200	Other	N/A	N/A	Minor	Common	Benign
chr19	41350600	rs143336165	CYP2A6	G	A	PASS	0.025	5	0	200	Other	N/A	N/A	Minor	Common	Benign
chr19	41350615	rs28399462	CYP2A6	G	A	PASS	0.01	2	0	200	Other	N/A	N/A	Minor	Common	Benign
chr19	41350622	rs757892208	CYP2A6	G	C	PASS	0.005	1	0	200	Missense	1 of 6 Predicted as Damaging	Benign	Minor	Rare	Benign
chr19	41350648	rs28399461	CYP2A6	A	G	PASS	0.005	1	0	200	Other	N/A	N/A	Minor	Rare	Benign
chr19	41350661		CYP2A6	G	A	PASS	0.005	1	0	200	Missense	4 of 6 Predicted as Damaging	Probably damaging	Minor	Rare	Deleterious missense
chr19	41350664	rs1809810	CYP2A6	A	T	PASS	0.99	2	98	200	Missense	N/A	N/A	Major	Common	Benign
chr19	41351310		CYP2A6	G	A	PASS	0.005	1	0	200	Other	N/A	N/A	Minor	Rare	Benign
chr19	41352840	rs1809811	CYP2A6	G	A	PASS	0.075	11	2	200	Other	N/A	N/A	Minor	Common	Benign
chr19	41352941	rs28399447	CYP2A6	A	G	PASS	0.005	1	0	200	Missense	0 of 6 Predicted as Damaging	Benign	Minor	Rare	Benign
chr19	41354198	rs199916117	CYP2A6	T	C	PASS	0.01	0	1	200	Missense	0 of 6 Predicted as Damaging	Benign	Minor	Common	Benign
chr19	41354523	rs752606164	CYP2A6	A	G	PASS	0.005	1	0	200	Other	N/A	N/A	Minor	Rare	Benign
chr19	41355876	rs199515342	CYP2A6	G	A	PASS	0.02	2	1	200	Missense	2 of 6 Predicted as Damaging	Benign	Minor	Common	Benign
chr19	41356188	rs8192721	CYP2A6	C	T	PASS	0.075	11	2	200	Other	N/A	N/A	Minor	Common	Benign
chr19	41356281	rs1137115	CYP2A6	T	C	PASS	0.855	23	74	200	Other	N/A	N/A	Major	Common	Benign
chr19	41356310	rs8192720	CYP2A6	G	A	PASS	0.12	20	2	200	Other	N/A	N/A	Minor	Common	Benign
chr19	41497274	rs8192709	CYP2B6	C	T	PASS	0.045	7	1	200	Missense	1 of 6 Predicted as Damaging	Benign	Minor	Common	Benign
chr19	41509950	rs2279341	CYP2B6	G	C	PASS	0.045	7	1	200	Other	N/A	N/A	Minor	Common	Benign
chr19	41509998	rs149403002	CYP2B6	T	G	PASS	0.005	1	0	200	Other	N/A	N/A	Minor	Rare	Benign
chr19	41512841	rs3745274	CYP2B6	G	T	PASS	0.335	47	10	200	Missense	0 of 6 Predicted as Damaging	Benign	Minor	Common	Benign
chr19	41515263	rs2279343	CYP2B6	A	G	PASS	0.025	1	2	200	Missense	0 of 6 Predicted as Damaging	Benign	Minor	Common	Benign
chr19	41518633		CYP2B6	G	C	PASS	0.005	1	0	200	Missense	2 of 6 Predicted as Damaging	Benign	Minor	Rare	Benign
chr19	41522587	rs368451099	CYP2B6	C	T	PASS	0.005	1	0	200	Missense	1 of 6 Predicted as Damaging	Benign	Minor	Rare	Benign
chr19	41522614		CYP2B6	TC	T	VQSRTrancheINDEL99.90to100.00	0.01	2	0	200	ND	ND	ND	ND	ND	ND
chr19	41522617		CYP2B6	T	G	PASS	0.01	2	0	200	Missense	6 of 6 Predicted as Damaging	Probably damaging	Minor	Common	Deleterious missense
chr19	41522619		CYP2B6	CAG	C	VQSRTrancheINDEL99.90to100.00	0.01	2	0	200	ND	ND	ND	ND	ND	ND
chr19	41522643	rs373442191	CYP2B6	G	A	PASS	0.005	1	0	200	Missense	0 of 6 Predicted as Damaging	Benign	Minor	Rare	Benign
chr19	41522697	rs982356966	CYP2B6	C	A	PASS	0.005	1	0	200	Missense	4 of 6 Predicted as Damaging	Probably damaging	Minor	Rare	Deleterious missense
chr19	41522715	rs3211371	CYP2B6	C	T	PASS	0.005	1	0	200	Missense	0 of 6 Predicted as Damaging	Benign	Minor	Rare	Benign
chr19	41594450	rs8192784	CYP2A13	G	A	PASS	0.1	18	1	200	Missense	0 of 6 Predicted as Damaging	Benign	Minor	Common	Benign
chr19	41594854	rs140544609	CYP2A13	T	C	PASS	0.005	1	0	200	Other	N/A	N/A	Minor	Rare	Benign
chr19	41596005	rs57082577	CYP2A13	G	GCCA	VQSRTrancheINDEL99.90to100.00	0.005	1	0	200	ND	ND	ND	ND	ND	ND
chr19	41596071	rs532238603	CYP2A13	T	C	PASS	0.005	1	0	200	Missense	0 of 6 Predicted as Damaging	Benign	Minor	Rare	Benign
chr19	41596082	rs112337232	CYP2A13	C	G	PASS	0.005	1	0	200	Missense	0 of 6 Predicted as Damaging	Benign	Minor	Rare	Benign
chr19	41596100	rs558508405	CYP2A13	C	T	PASS	0.005	1	0	200	Other	N/A	N/A	Minor	Rare	Benign
chr19	41596346	rs59722942	CYP2A13	A	C	PASS	0.005	1	0	200	Other	N/A	N/A	Minor	Rare	Benign
chr19	41597726	rs766050277	CYP2A13	C	T	PASS	0.01	2	0	200	Other	N/A	N/A	Minor	Common	Benign
chr19	41597751	rs8192789	CYP2A13	C	T	PASS	0.1	18	1	200	Missense	2 of 6 Predicted as Damaging	Benign	Minor	Common	Benign
chr19	41600311	rs115698903	CYP2A13	A	C	PASS	0.025	5	0	200	Missense	0 of 6 Predicted as Damaging	Benign	Minor	Common	Benign
chr19	41600328		CYP2A13	C	CCTCCCTAA	VQSRTrancheINDEL99.90to100.00	0.005	1	0	200	ND	ND	ND	ND	ND	ND
chr19	41601719	rs72547590	CYP2A13	T	A	PASS	0.005	1	0	200	Missense	4 of 6 Predicted as Damaging	Probably damaging	Minor	Rare	Deleterious missense
chr19	41700493	rs338599	CYP2S1	G	C	PASS	0.845	27	71	200	Other	N/A	N/A	Major	Common	Benign
chr19	41703770	rs201978576	CYP2S1	G	C	PASS	0.025	5	0	200	Missense	2 of 6 Predicted as Damaging	Possibly damaging	Minor	Common	Benign
chr19	41704481	rs564603441	CYP2S1	G	A	PASS	0.005	1	0	200	Missense	1 of 6 Predicted as Damaging	Benign	Minor	Rare	Benign
chr19	49079224	rs117476816	SULT2B1	G	A	PASS	0.175	35	0	200	Missense	0 of 6 Predicted as Damaging	Benign	Minor	Common	Benign
chr19	49079246	rs2544794	SULT2B1	C	T	PASS	0.015	3	0	200	Other	N/A	N/A	Minor	Common	Benign
chr19	49090554	rs200176089	SULT2B1	G	A	PASS	0.005	1	0	200	Missense	3 of 6 Predicted as Damaging	Probably damaging	Minor	Rare	Benign
chr19	49090621	rs558429244	SULT2B1	A	C	PASS	0.015	3	0	200	Missense	0 of 6 Predicted as Damaging	Benign	Minor	Common	Benign
chr19	49096065	rs2302948	SULT2B1	C	T	PASS	0.1	18	1	200	Other	N/A	N/A	Minor	Common	Benign
chr19	49102399	rs1132054	SULT2B1	C	T	PASS	0.145	25	2	200	Other	N/A	N/A	Minor	Common	Benign
chr19	49102513	rs1052131	SULT2B1	C	T	PASS	0.135	25	1	200	Other	N/A	N/A	Minor	Common	Benign
chr21	46945782	rs57725551	SLC19A1	G	T	PASS	0.02	4	0	200	Other	N/A	N/A	Minor	Common	Benign
chr21	46951325	rs537671561	SLC19A1	T	G	PASS	0.005	1	0	200	Other	N/A	N/A	Minor	Rare	Benign
chr21	46951556	rs12659	SLC19A1	A	G	PASS	0.49	90	4	200	Other	N/A	N/A	Minor	Common	Benign
chr21	46951879		SLC19A1	A	G	PASS	0.005	1	0	200	Missense	5 of 6 Predicted as Damaging	Probably damaging	Minor	Rare	Deleterious missense
chr21	46957777		SLC19A1	A	G	PASS	0.005102	1	0	196	Other	N/A	N/A	Minor	Rare	Benign
chr21	46957794	rs1051266	SLC19A1	T	C	PASS	0.505	46	26	194	Missense	1 of 6 Predicted as Damaging	Benign	Major	Common	Benign
chr22	24379431	rs1601990468	GSTT1	C	T	PASS	0.01	0	1	192	Missense	N/A	N/A	Minor	Common	Benign
chr22	42522613	rs1135840	CYP2D6	G	C	PASS	0.21	26	8	200	Missense	N/A	N/A	Minor	Common	Benign
chr22	42522660	rs1135836	CYP2D6	A	G	PASS	0.01	2	0	200	Other	N/A	N/A	Minor	Common	Benign
chr22	42522662	rs1135835	CYP2D6	T	C	PASS	0.01	2	0	200	Missense	0 of 6 Predicted as Damaging	Benign	Minor	Common	Benign
chr22	42522665	rs1135833	CYP2D6	G	C	PASS	0.01	2	0	200	Missense	4 of 6 Predicted as Damaging	Benign	Minor	Common	Benign
chr22	42522669	rs1135832	CYP2D6	C	G	PASS	0.01	2	0	200	Other	N/A	N/A	Minor	Common	Benign
chr22	42522916	rs28371733	CYP2D6	C	T	PASS	0.005051	1	0	198	Missense	6 of 6 Predicted as Damaging	Probably damaging	Minor	Rare	Deleterious missense
chr22	42523612	rs748712690	CYP2D6	T	C	PASS	0.015	3	0	200	Missense	0 of 6 Predicted as Damaging	Benign	Minor	Common	Benign
chr22	42523636	rs3915951	CYP2D6	C	A	PASS	0.005	1	0	200	Missense	4 of 6 Predicted as Damaging	Benign	Minor	Rare	Benign
chr22	42523911		CYP2D6	C	T	PASS	0.005051	1	0	198	Other	N/A	N/A	Minor	Rare	Benign
chr22	42523943	rs16947	CYP2D6	A	G	PASS	0.818	24	69	198	Missense	N/A	N/A	Major	Common	Benign
chr22	42524213	rs72549352	CYP2D6	C	CG	VQSRTrancheINDEL99.90to100.00	0.005	1	0	200	ND	ND	ND	ND	ND	ND
chr22	42524264	rs1602573795	CYP2D6	T	C	PASS	0.005	1	0	200	Missense	0 of 6 Predicted as Damaging	Benign	Minor	Rare	Benign
chr22	42524323	rs17002852	CYP2D6	A	G	PASS	0.01	2	0	200	Other	N/A	N/A	Minor	Common	Benign
chr22	42525035	rs5030865	CYP2D6	C	T	PASS	0.015	3	0	200	Missense	5 of 6 Predicted as Damaging	Possibly damaging	Minor	Common	Deleterious missense
chr22	42525132	rs1058164	CYP2D6	G	C	PASS	0.305	55	3	200	Other	N/A	N/A	Minor	Common	Benign
chr22	42525756	rs1081003	CYP2D6	G	A	PASS	0.575	61	27	200	Other	N/A	N/A	Major	Common	Benign
chr22	42525798	rs28371705	CYP2D6	G	C	PASS	0.005	1	0	200	Other	N/A	N/A	Minor	Rare	Benign
chr22	42526694	rs1065852	CYP2D6	G	A	PASS	0.585	63	27	200	Missense	6 of 6 Predicted as Damaging	Probably damaging	Major	Common	Deleterious missense

## Sheet: Multiallelic_LAO(N=100)
#CHROM	POS	rs (dbsnp 154)	Gene	REF	ALT	FILTER	AF	No. of Heterozygotes	No. of Homozygotes	Allele Number
chr7	87160618	rs2032582	ABCB1	A	C,T	PASS	0.470,0.050	A/C(50),A/T(4)	C/C(21),C/T(2),T/T(2)	200
chr19	15726589	rs11673150	CYP4F8	C	A,T	PASS	0.025,0.025	C/A(5),C/T(5)	0	200

## Sheet: Definition
	Term	Definition/Criteria
	Major allele	SNPs with an allele frequency from > 0.5 to 1.0
	Minor allele	SNPs with an allele frequency of less than 0.5
	common variant	SNPs with an allele frequency from > 0.01 to 1
	rare variant	SNPs with a minor allele frequency of less than 0.01
	Benign	Predicted as Benign by Polyphen2
	Deleterious missense	Predicted as Missenses with 2 conditions;
		1) 4 or more of 6 algorithms predicted as damaging
		2) predicted as probably or possibly damaging by Polyphen 2
	LoF	Predicted as LoF (Loss-of-Function) by algorithms
	N/A	Not applicable
	ND	Not done
