# Supplementary material for: Prevalence of pharmacogenomic variants in 100 pharmacogenes among Southeast Asian populations under the collaboration of the Southeast Asian Pharmacogenomics Research Network (SEAPharm)
Source: Hum Genome Var. 2021 Feb 4;8:7. doi: 10.1038/s41439-021-00135-z (PMC7862625; doi:10.1038/s41439-021-00135-z)
Supplement: Supplementary file 4 — Supplementary Table 5 [file 41439_2021_135_MOESM4_ESM.xlsx]

## Sheet: Biallelic_PHL(N=100)
#CHROM	POS	rs (dbsnp 154)	Gene	REF	ALT	FILTER	AF	No. of Heterozygotes	No. of Homozygotes	Allele Number	Effect	N of 6 Predicted Damaging	Polyphen2	Allele frequency	Defined variant	Predicted functional impact
chr1	47279175	rs4646487	CYP4B1	C	T	PASS	0.253	41	4	194	Missense	2 of 6 Predicted as Damaging	Possibly damaging	Minor	Common	Benign
chr1	47279240	rs373861086	CYP4B1	G	A	PASS	0.005155	1	0	194	Other	N/A	N/A	Minor	Rare	Benign
chr1	47279899	rs138537119	CYP4B1	G	A	PASS	0.005155	1	0	194	Missense	6 of 6 Predicted as Damaging	Probably damaging	Minor	Rare	Deleterious missense
chr1	47279909	rs370689909	CYP4B1	C	G	PASS	0.026	5	0	194	Other	N/A	N/A	Minor	Common	Benign
chr1	47279986	rs756688395	CYP4B1	G	A	PASS	0.005155	1	0	194	Missense	0 of 6 Predicted as Damaging	Benign	Minor	Rare	Benign
chr1	47280746	rs3215983	CYP4B1	GAT	G	PASS	0.197	33	3	198	LoF	N/A	N/A	Minor	Common	LoF
chr1	47280859	rs2297810	CYP4B1	G	A	PASS	0.197	33	3	198	Missense	3 of 6 Predicted as Damaging	Benign	Minor	Common	Benign
chr1	47280884	rs4646491	CYP4B1	C	T	PASS	0.197	33	3	198	Missense	3 of 6 Predicted as Damaging	Benign	Minor	Common	Benign
chr1	47282772	rs2297809	CYP4B1	C	T	PASS	0.204	34	3	196	Missense	6 of 6 Predicted as Damaging	Probably damaging	Minor	Common	Deleterious missense
chr1	47284445		CYP4B1	C	G	PASS	0.005155	1	0	194	Missense	5 of 6 Predicted as Damaging	Probably damaging	Minor	Rare	Deleterious missense
chr1	47395973	rs1126743	CYP4A11	G	A	PASS	0.634	51	36	194	Other	N/A	N/A	Major	Common	Benign
chr1	47398496	rs1126742	CYP4A11	A	G	PASS	0.284	43	6	194	Missense	0 of 6 Predicted as Damaging	Benign	Minor	Common	Benign
chr1	47399967	rs28451040	CYP4A11	G	A	VQSRTrancheSNP99.90to100.00	0.359	53	9	198	ND	ND	ND	ND	ND	ND
chr1	47400733		CYP4A11	G	T	PASS	0.005208	1	0	192	LoF	2 of 6 Predicted as Damaging	N/A	Minor	Rare	LoF
chr1	47400808	rs12759935	CYP4A11	T	G	PASS	0.01	2	0	192	Other	N/A	N/A	Minor	Common	Benign
chr1	47533285	rs763033972	CYP4Z1	A	G	PASS	0.005155	1	0	194	Other	N/A	N/A	Minor	Rare	Benign
chr1	47534301	rs74509104	CYP4Z1	C	G	PASS	0.031	6	0	196	Missense	0 of 6 Predicted as Damaging	Benign	Minor	Common	Benign
chr1	47571902	rs4926802	CYP4Z1	C	T	PASS	0.88	23	73	192	Other	N/A	N/A	Major	Common	Benign
chr1	47571905	rs28463559	CYP4Z1	C	T	PASS	0.88	23	73	192	Other	N/A	N/A	Major	Common	Benign
chr1	60373500	rs2229191	CYP2J2	G	T	PASS	0.015	3	0	200	Other	N/A	N/A	Minor	Common	Benign
chr1	60375507	rs568437594	CYP2J2	ATTCCAATCCT	A	VQSRTrancheINDEL99.90to100.00	0.005051	1	0	198	ND	ND	ND	ND	ND	ND
chr1	60381646	rs11572242	CYP2J2	C	T	PASS	0.041	8	0	194	Missense	0 of 6 Predicted as Damaging	Benign	Minor	Common	Benign
chr1	60392236	rs2229189	CYP2J2	G	A	PASS	0.015	3	0	196	Other	N/A	N/A	Minor	Common	Benign
chr1	97658719	rs571114616	DPYD	A	G	PASS	0.02	4	0	196	Missense	5 of 6 Predicted as Damaging	Possibly damaging	Minor	Common	Deleterious missense
chr1	97700418		DPYD	G	A	PASS	0.005102	1	0	196	Missense	6 of 6 Predicted as Damaging	Probably damaging	Minor	Rare	Deleterious missense
chr1	97700547	rs56005131	DPYD	G	T	PASS	0.005102	1	0	196	Missense	4 of 6 Predicted as Damaging	Benign	Minor	Rare	Benign
chr1	97700548		DPYD	T	C	PASS	0.005102	1	0	196	Missense	3 of 6 Predicted as Damaging	Benign	Minor	Rare	Benign
chr1	97770920	rs1801160	DPYD	C	T	PASS	0.01	2	0	196	Missense	3 of 6 Predicted as Damaging	Probably damaging	Minor	Common	Benign
chr1	97839126	rs183475941	DPYD	G	C	PASS	0.01	2	0	194	Other	N/A	N/A	Minor	Common	Benign
chr1	97915624	rs17376848	DPYD	A	G	PASS	0.247	42	3	194	Other	N/A	N/A	Minor	Common	Benign
chr1	97981395	rs1801159	DPYD	T	C	PASS	0.271	34	9	192	Missense	1 of 6 Predicted as Damaging	Benign	Minor	Common	Benign
chr1	98015193	rs141439344	DPYD	C	T	PASS	0.005208	1	0	192	Missense	2 of 6 Predicted as Damaging	Benign	Minor	Rare	Benign
chr1	98058935	rs201018345	DPYD	C	T	PASS	0.005155	1	0	194	Missense	3 of 6 Predicted as Damaging	Benign	Minor	Rare	Benign
chr1	98165091	rs2297595	DPYD	T	C	PASS	0.005155	1	0	194	Missense	5 of 6 Predicted as Damaging	Probably damaging	Minor	Rare	Deleterious missense
chr1	98348885	rs1801265	DPYD	G	A	PASS	0.943	11	86	194	Missense	N/A	N/A	Major	Common	Benign
chr1	110230527		GSTM1	G	A	PASS	0.009259	1	0	108	Missense	2 of 6 Predicted as Damaging	Benign	Minor	Rare	Benign
chr1	110233138	rs1065411	GSTM1	G	C	PASS	0.509	3	27	112	Missense	2 of 6 Predicted as Damaging	Benign	Major	Common	Benign
chr1	110233147	rs1056806	GSTM1	C	T	PASS	0.333	2	19	120	Other	N/A	N/A	Minor	Common	Benign
chr1	146672906	rs894469	FMO5	C	T	PASS	0.948	10	86	192	Other	N/A	N/A	Major	Common	Benign
chr1	146672933	rs782227201	FMO5	A	C	PASS	0.021	4	0	192	Missense	4 of 6 Predicted as Damaging	Probably damaging	Minor	Common	Deleterious missense
chr1	171076935	rs1800822	FMO3	C	T	PASS	0.113	20	1	194	Other	N/A	N/A	Minor	Common	Benign
chr1	171076966	rs2266782	FMO3	G	A	PASS	0.32	52	5	194	Missense	0 of 6 Predicted as Damaging	Benign	Minor	Common	Benign
chr1	171077274	rs75904274	FMO3	G	T	PASS	0.005155	1	0	194	Missense	0 of 6 Predicted as Damaging	Benign	Minor	Rare	Benign
chr1	171077284	rs368194307	FMO3	T	C	PASS	0.005155	1	0	194	Other	N/A	N/A	Minor	Rare	Benign
chr1	171077290		FMO3	G	T	PASS	0.005155	1	0	194	Missense	5 of 6 Predicted as Damaging	Probably damaging	Minor	Rare	Deleterious missense
chr1	171080080	rs1736557	FMO3	G	A	PASS	0.082	16	0	194	Missense	0 of 6 Predicted as Damaging	Benign	Minor	Common	Benign
chr1	171083174	rs909530	FMO3	C	T	PASS	0.417	52	14	192	Other	N/A	N/A	Minor	Common	Benign
chr1	171083225	rs2066536	FMO3	C	T	PASS	0.005102	1	0	196	Other	N/A	N/A	Minor	Rare	Benign
chr1	171083242	rs2266780	FMO3	A	G	PASS	0.297	49	4	192	Missense	3 of 6 Predicted as Damaging	Probably damaging	Minor	Common	Benign
chr1	171154959	rs2020870	FMO2	A	G	PASS	0.201	35	2	194	Missense	5 of 6 Predicted as Damaging	Possibly damaging	Minor	Common	Deleterious missense
chr1	171168545	rs2307492	FMO2	T	C	PASS	0.093	16	1	194	Missense	3 of 6 Predicted as Damaging	Probably damaging	Minor	Common	Benign
chr1	171168584	rs2020862	FMO2	C	T	PASS	0.582	43	35	194	Missense	4 of 6 Predicted as Damaging	Benign	Major	Common	Benign
chr1	171168585	rs2020861	FMO2	A	G	PASS	0.665	43	43	194	Other	N/A	N/A	Major	Common	Benign
chr1	171174531	rs2020863	FMO2	A	G	PASS	0.197	37	1	198	Missense	5 of 6 Predicted as Damaging	Possibly damaging	Minor	Common	Deleterious missense
chr1	171244516	rs755127589	FMO1	A	G	PASS	0.005102	1	0	196	Missense	5 of 6 Predicted as Damaging	Probably damaging	Minor	Rare	Deleterious missense
chr1	171250044	rs742350	FMO1	C	T	PASS	0.026	5	0	194	Other	N/A	N/A	Minor	Common	Benign
chr1	171251196	rs16864314	FMO1	A	G	PASS	0.015	3	0	198	Missense	0 of 6 Predicted as Damaging	Benign	Minor	Common	Benign
chr1	171251268	rs28360420	FMO1	T	C	PASS	0.01	2	0	198	Missense	4 of 6 Predicted as Damaging	Probably damaging	Minor	Common	Deleterious missense
chr1	171251407	rs28360421	FMO1	A	G	PASS	0.01	2	0	196	Missense	3 of 6 Predicted as Damaging	Benign	Minor	Common	Benign
chr1	171252287	rs1126692	FMO1	A	G	PASS	0.016	3	0	192	Other	N/A	N/A	Minor	Common	Benign
chr1	171254622	rs372231381	FMO1	G	A	PASS	0.005155	1	0	194	Missense	0 of 6 Predicted as Damaging	Benign	Minor	Rare	Benign
chr1	171289062	rs1438448977	FMO4	G	A	PASS	0.005051	1	0	198	Missense	2 of 6 Predicted as Damaging	Possibly damaging	Minor	Rare	Benign
chr1	171300853	rs200809129	FMO4	G	A	PASS	0.021	4	0	194	Missense	1 of 6 Predicted as Damaging	Benign	Minor	Common	Benign
chr1	171300906	rs555878454	FMO4	T	C	PASS	0.005155	1	0	194	Other	N/A	N/A	Minor	Rare	Benign
chr1	171303565	rs3737926	FMO4	C	T	PASS	0.031	4	1	194	Other	N/A	N/A	Minor	Common	Benign
chr1	171306520	rs45445497	FMO4	A	G	PASS	0.015	3	0	194	Other	N/A	N/A	Minor	Common	Benign
chr2	38298139	rs1800440	CYP1B1	T	C	PASS	0.021	4	0	194	Missense	2 of 6 Predicted as Damaging	Benign	Minor	Common	Benign
chr2	38298150	rs1056837	CYP1B1	A	G	PASS	0.871	23	73	194	Other	N/A	N/A	Major	Common	Benign
chr2	38298203	rs1056836	CYP1B1	C	G	PASS	0.876	22	74	194	Missense	N/A	N/A	Major	Common	Benign
chr2	38298450	rs775908245	CYP1B1	A	G	PASS	0.005155	1	0	194	Other	N/A	N/A	Minor	Rare	Benign
chr2	38301648		CYP1B1	G	T	PASS	0.005155	1	0	194	Missense	4 of 6 Predicted as Damaging	Probably damaging	Minor	Rare	Deleterious missense
chr2	38301803	rs9341249	CYP1B1	C	G	PASS	0.011	2	0	188	Other	N/A	N/A	Minor	Common	Benign
chr2	38301888	rs72549384	CYP1B1	C	A	PASS	0.005102	1	0	196	Missense	2 of 6 Predicted as Damaging	Possibly damaging	Minor	Rare	Benign
chr2	38301915	rs9341248	CYP1B1	C	T	PASS	0.005102	1	0	196	Missense	3 of 6 Predicted as Damaging	Probably damaging	Minor	Rare	Benign
chr2	38301960	rs368699207	CYP1B1	A	C	PASS	0.015	3	0	196	Missense	2 of 6 Predicted as Damaging	Possibly damaging	Minor	Common	Benign
chr2	38302177	rs1056827	CYP1B1	C	A	PASS	0.258	38	6	194	Missense	0 of 6 Predicted as Damaging	Benign	Minor	Common	Benign
chr2	38302390	rs10012	CYP1B1	G	C	PASS	0.247	37	6	198	Missense	0 of 6 Predicted as Damaging	Benign	Minor	Common	Benign
chr2	169789016	rs497692	ABCB11	T	C	PASS	0.646	44	40	192	Other	N/A	N/A	Major	Common	Benign
chr2	169824983	rs11568364	ABCB11	T	C	PASS	0.005208	1	0	192	Missense	1 of 6 Predicted as Damaging	Benign	Minor	Rare	Benign
chr2	169826573	rs11568371	ABCB11	C	A	PASS	0.005155	1	0	194	Other	N/A	N/A	Minor	Rare	Benign
chr2	169826592	rs11568367	ABCB11	T	C	PASS	0.005155	1	0	194	Missense	3 of 6 Predicted as Damaging	Possibly damaging	Minor	Rare	Benign
chr2	169828390	rs144848376	ABCB11	G	A	PASS	0.036	7	0	196	Other	N/A	N/A	Minor	Common	Benign
chr2	169830328	rs2287622	ABCB11	A	G	PASS	0.706	35	51	194	Missense	3 of 6 Predicted as Damaging	Benign	Major	Common	Benign
chr2	169842746	rs7563233	ABCB11	T	C	PASS	0.01	2	0	192	Other	N/A	N/A	Minor	Common	Benign
chr2	169847323	rs2287617	ABCB11	C	T	PASS	0.005208	1	0	192	Missense	0 of 6 Predicted as Damaging	Benign	Minor	Rare	Benign
chr2	169847412	rs2287616	ABCB11	A	G	PASS	0.401	45	16	192	Other	N/A	N/A	Minor	Common	Benign
chr2	169853220	rs11568377	ABCB11	G	A	PASS	0.005208	1	0	192	Other	N/A	N/A	Minor	Rare	Benign
chr2	169869901	rs4148777	ABCB11	A	G	PASS	0.067	11	1	194	Other	N/A	N/A	Minor	Common	Benign
chr2	169870836	rs183406496	ABCB11	C	T	PASS	0.005102	1	0	196	Missense	1 of 6 Predicted as Damaging	Benign	Minor	Rare	Benign
chr2	169870855	rs3815675	ABCB11	A	G	PASS	0.397	45	16	194	Other	N/A	N/A	Minor	Common	Benign
chr2	169873309		ABCB11	T	C	PASS	0.005	1	0	200	Missense	1 of 6 Predicted as Damaging	Benign	Minor	Rare	Benign
chr2	234526422	rs146937754	UGT1A8	T	C	PASS	0.026	5	0	192	Other	N/A	N/A	Minor	Common	Benign
chr2	234526454	rs372060147	UGT1A8	A	T	PASS	0.005208	1	0	192	Missense	5 of 6 Predicted as Damaging	Probably damaging	Minor	Rare	Deleterious missense
chr2	234526704		UGT1A8	T	C	PASS	0.005208	1	0	192	Other	N/A	N/A	Minor	Rare	Benign
chr2	234526871	rs1042597	UGT1A8	C	G	PASS	0.484	51	21	192	Missense	0 of 6 Predicted as Damaging	Benign	Minor	Common	Benign
chr2	234527064	rs1126805	UGT1A8	A	C	PASS	0.068	11	1	192	Other	N/A	N/A	Minor	Common	Benign
chr2	234527118	rs1042605	UGT1A8	A	G	PASS	0.073	14	0	192	Other	N/A	N/A	Minor	Common	Benign
chr2	234545429		UGT1A8,UGT1A10	C	G	PASS	0.01	2	0	198	Missense	0 of 6 Predicted as Damaging	Benign	Minor	Common	Benign
chr2	234545449	rs1198943277	UGT1A8,UGT1A10	C	T	PASS	0.182	36	0	198	Missense	0 of 6 Predicted as Damaging	Benign	Minor	Common	Benign
chr2	234545861	rs17854828	UGT1A8,UGT1A10	C	T	PASS	0.073	14	0	192	Other	N/A	N/A	Minor	Common	Benign
chr2	234580642		UGT1A8,UGT1A9,UGT1A10	G	C	PASS	0.005	1	0	200	Missense	3 of 6 Predicted as Damaging	Possibly damaging	Minor	Rare	Benign
chr2	234580681	rs369317288	UGT1A8,UGT1A9,UGT1A10	A	G	PASS	0.01	0	1	200	Missense	5 of 6 Predicted as Damaging	Possibly damaging	Minor	Common	Deleterious missense
chr2	234580804	rs373150809	UGT1A8,UGT1A9,UGT1A10	A	G	PASS	0.005	1	0	200	Missense	2 of 6 Predicted as Damaging	Benign	Minor	Rare	Benign
chr2	234580861	rs780464022	UGT1A8,UGT1A9,UGT1A10	C	T	PASS	0.29	58	0	200	Missense	0 of 6 Predicted as Damaging	Benign	Minor	Common	Benign
chr2	234581157	rs762199881	UGT1A8,UGT1A9,UGT1A10	A	C	PASS	0.015	3	0	196	Missense	0 of 6 Predicted as Damaging	Benign	Minor	Common	Benign
chr2	234581168	rs151216459	UGT1A8,UGT1A9,UGT1A10	G	T	PASS	0.005102	1	0	196	Other	N/A	N/A	Minor	Rare	Benign
chr2	234581234	rs780740766	UGT1A8,UGT1A9,UGT1A10	A	C	PASS	0.005051	1	0	198	Missense	1 of 6 Predicted as Damaging	Possibly damaging	Minor	Rare	Benign
chr2	234590616	rs7577677	UGT1A7,UGT1A8,UGT1A9,UGT1A10	C	A	PASS	0.167	29	2	198	Other	N/A	N/A	Minor	Common	Benign
chr2	234590924	rs1357541469	UGT1A7,UGT1A8,UGT1A9,UGT1A10	A	G	PASS	0.005155	1	0	194	Missense	0 of 6 Predicted as Damaging	Benign	Minor	Rare	Benign
chr2	234590970	rs17868323	UGT1A7,UGT1A8,UGT1A9,UGT1A10	T	G	PASS	0.459	43	23	194	Missense	0 of 6 Predicted as Damaging	Benign	Minor	Common	Benign
chr2	234590974	rs17863778	UGT1A7,UGT1A8,UGT1A9,UGT1A10	C	A	PASS	0.459	43	23	194	Other	N/A	N/A	Minor	Common	Benign
chr2	234590975	rs17868324	UGT1A7,UGT1A8,UGT1A9,UGT1A10	G	A	PASS	0.459	43	23	194	Missense	0 of 6 Predicted as Damaging	Benign	Minor	Common	Benign
chr2	234591205	rs11692021	UGT1A7,UGT1A8,UGT1A9,UGT1A10	T	C	PASS	0.17	29	2	194	Missense	0 of 6 Predicted as Damaging	Benign	Minor	Common	Benign
chr2	234591339	rs17864686	UGT1A7,UGT1A8,UGT1A9,UGT1A10	G	A	PASS	0.247	36	6	194	Other	N/A	N/A	Minor	Common	Benign
chr2	234591414	rs200244233	UGT1A7,UGT1A8,UGT1A9,UGT1A10	T	C	PASS	0.005155	1	0	194	Other	N/A	N/A	Minor	Rare	Benign
chr2	234601669	rs6759892	UGT1A6,UGT1A7,UGT1A8,UGT1A9,UGT1A10	T	G	PASS	0.222	35	4	194	Missense	0 of 6 Predicted as Damaging	Benign	Minor	Common	Benign
chr2	234601755	rs45535938	UGT1A6,UGT1A7,UGT1A8,UGT1A9,UGT1A10	C	T	PASS	0.077	13	1	194	Other	N/A	N/A	Minor	Common	Benign
chr2	234601965	rs1105880	UGT1A6,UGT1A7,UGT1A8,UGT1A9,UGT1A10	A	G	PASS	0.219	35	4	196	Other	N/A	N/A	Minor	Common	Benign
chr2	234602191	rs2070959	UGT1A6,UGT1A7,UGT1A8,UGT1A9,UGT1A10	A	G	PASS	0.179	31	2	196	Missense	0 of 6 Predicted as Damaging	Benign	Minor	Common	Benign
chr2	234602202	rs1105879	UGT1A6,UGT1A7,UGT1A8,UGT1A9,UGT1A10	A	C	PASS	0.224	36	4	196	Missense	1 of 6 Predicted as Damaging	Benign	Minor	Common	Benign
chr2	234602277	rs17863783	UGT1A6,UGT1A7,UGT1A8,UGT1A9,UGT1A10	G	T	PASS	0.051	10	0	198	Other	N/A	N/A	Minor	Common	Benign
chr2	234602481	rs764583792	UGT1A6,UGT1A7,UGT1A8,UGT1A9,UGT1A10	C	G	PASS	0.005102	1	0	196	Missense	0 of 6 Predicted as Damaging	Benign	Minor	Rare	Benign
chr2	234621645	rs150697955	UGT1A5,UGT1A6,UGT1A7,UGT1A8,UGT1A9,UGT1A10	C	G	PASS	0.005208	1	0	192	Missense	0 of 6 Predicted as Damaging	Benign	Minor	Rare	Benign
chr2	234621780	rs3755323	UGT1A5,UGT1A6,UGT1A7,UGT1A8,UGT1A9,UGT1A10	T	C	PASS	0.219	32	5	192	Missense	2 of 6 Predicted as Damaging	Benign	Minor	Common	Benign
chr2	234621787	rs3755322	UGT1A5,UGT1A6,UGT1A7,UGT1A8,UGT1A9,UGT1A10	C	G	PASS	0.219	32	5	192	Missense	1 of 6 Predicted as Damaging	Benign	Minor	Common	Benign
chr2	234621825	rs3755321	UGT1A5,UGT1A6,UGT1A7,UGT1A8,UGT1A9,UGT1A10	T	C	PASS	0.219	32	5	192	Missense	1 of 6 Predicted as Damaging	Benign	Minor	Common	Benign
chr2	234622061	rs3755320	UGT1A5,UGT1A6,UGT1A7,UGT1A8,UGT1A9,UGT1A10	C	A	PASS	0.214	31	5	192	Missense	0 of 6 Predicted as Damaging	Benign	Minor	Common	Benign
chr2	234622110	rs12475068	UGT1A5,UGT1A6,UGT1A7,UGT1A8,UGT1A9,UGT1A10	C	G	PASS	0.219	32	5	192	Missense	1 of 6 Predicted as Damaging	Benign	Minor	Common	Benign
chr2	234622282	rs17868333	UGT1A5,UGT1A6,UGT1A7,UGT1A8,UGT1A9,UGT1A10	C	T	PASS	0.216	32	5	194	Other	N/A	N/A	Minor	Common	Benign
chr2	234622294	rs17863790	UGT1A5,UGT1A6,UGT1A7,UGT1A8,UGT1A9,UGT1A10	C	T	PASS	0.216	32	5	194	Other	N/A	N/A	Minor	Common	Benign
chr2	234622310	rs17862867	UGT1A5,UGT1A6,UGT1A7,UGT1A8,UGT1A9,UGT1A10	C	T	PASS	0.216	32	5	194	Missense	0 of 6 Predicted as Damaging	Benign	Minor	Common	Benign
chr2	234622379	rs2012736	UGT1A5,UGT1A6,UGT1A7,UGT1A8,UGT1A9,UGT1A10	C	A	PASS	0.186	25	5	188	Missense	0 of 6 Predicted as Damaging	Benign	Minor	Common	Benign
chr2	234622382	rs17862868	UGT1A5,UGT1A6,UGT1A7,UGT1A8,UGT1A9,UGT1A10	G	C	PASS	0.186	25	5	188	Missense	0 of 6 Predicted as Damaging	Benign	Minor	Common	Benign
chr2	234622412	rs3892170	UGT1A5,UGT1A6,UGT1A7,UGT1A8,UGT1A9,UGT1A10	G	C	VQSRTrancheSNP99.90to100.00	0.161	22	3	174	ND	ND	ND	ND	ND	ND
chr2	234622420	rs17862869	UGT1A5,UGT1A6,UGT1A7,UGT1A8,UGT1A9,UGT1A10	T	C	PASS	0.159	22	3	176	Other	N/A	N/A	Minor	Common	Benign
chr2	234622429	rs2012734	UGT1A5,UGT1A6,UGT1A7,UGT1A8,UGT1A9,UGT1A10	T	C	PASS	0.31	34	10	174	Other	N/A	N/A	Minor	Common	Benign
chr2	234627606	rs140860588	UGT1A4,UGT1A5,UGT1A6,UGT1A7,UGT1A8,UGT1A9,UGT1A10	C	T	PASS	0.005051	1	0	198	Missense	0 of 6 Predicted as Damaging	Benign	Minor	Rare	Benign
chr2	234627608	rs2011425	UGT1A4,UGT1A5,UGT1A6,UGT1A7,UGT1A8,UGT1A9,UGT1A10	T	G	PASS	0.204	30	5	196	Missense	0 of 6 Predicted as Damaging	Benign	Minor	Common	Benign
chr2	234627780	rs566867363	UGT1A4,UGT1A5,UGT1A6,UGT1A7,UGT1A8,UGT1A9,UGT1A10	A	G	PASS	0.02	4	0	200	Missense	1 of 6 Predicted as Damaging	Probably damaging	Minor	Common	Benign
chr2	234627914	rs12468274	UGT1A4,UGT1A5,UGT1A6,UGT1A7,UGT1A8,UGT1A9,UGT1A10	T	C	PASS	0.179	27	4	196	Other	N/A	N/A	Minor	Common	Benign
chr2	234627937	rs2011404	UGT1A4,UGT1A5,UGT1A6,UGT1A7,UGT1A8,UGT1A9,UGT1A10	T	C	PASS	0.974	5	93	196	Other	N/A	N/A	Major	Common	Benign
chr2	234628270	rs3732217	UGT1A4,UGT1A5,UGT1A6,UGT1A7,UGT1A8,UGT1A9,UGT1A10	G	A	PASS	0.16	25	3	194	Other	N/A	N/A	Minor	Common	Benign
chr2	234637789	rs28898617	UGT1A3,UGT1A4,UGT1A5,UGT1A6,UGT1A7,UGT1A8,UGT1A9,UGT1A10	A	G	PASS	0.062	10	1	194	Missense	0 of 6 Predicted as Damaging	Benign	Minor	Common	Benign
chr2	234637803	rs3821242	UGT1A3,UGT1A4,UGT1A5,UGT1A6,UGT1A7,UGT1A8,UGT1A9,UGT1A10	T	C	PASS	0.313	44	8	192	Missense	0 of 6 Predicted as Damaging	Benign	Minor	Common	Benign
chr2	234637853	rs6706232	UGT1A3,UGT1A4,UGT1A5,UGT1A6,UGT1A7,UGT1A8,UGT1A9,UGT1A10	G	A	PASS	0.32	44	9	194	Other	N/A	N/A	Minor	Common	Benign
chr2	234637912	rs6431625	UGT1A3,UGT1A4,UGT1A5,UGT1A6,UGT1A7,UGT1A8,UGT1A9,UGT1A10	T	C	PASS	0.151	27	1	192	Missense	0 of 6 Predicted as Damaging	Benign	Minor	Common	Benign
chr2	234638096	rs1394250627	UGT1A3,UGT1A4,UGT1A5,UGT1A6,UGT1A7,UGT1A8,UGT1A9,UGT1A10	G	T	PASS	0.005155	1	0	194	Missense	0 of 6 Predicted as Damaging	Benign	Minor	Rare	Benign
chr2	234638243	rs375083511	UGT1A3,UGT1A4,UGT1A5,UGT1A6,UGT1A7,UGT1A8,UGT1A9,UGT1A10	C	T	PASS	0.005155	1	0	194	Other	N/A	N/A	Minor	Rare	Benign
chr2	234638249	rs7574296	UGT1A3,UGT1A4,UGT1A5,UGT1A6,UGT1A7,UGT1A8,UGT1A9,UGT1A10	A	G	PASS	0.309	44	8	194	Other	N/A	N/A	Minor	Common	Benign
chr2	234669144	rs4148323	UGT1A1,UGT1A3,UGT1A4,UGT1A5,UGT1A6,UGT1A7,UGT1A8,UGT1A9,UGT1A10	G	A	PASS	0.031	6	0	194	Missense	2 of 6 Predicted as Damaging	Possibly damaging	Minor	Common	Benign
chr2	234669619	rs35350960	UGT1A1,UGT1A3,UGT1A4,UGT1A5,UGT1A6,UGT1A7,UGT1A8,UGT1A9,UGT1A10	C	A	PASS	0.077	15	0	196	Missense	1 of 6 Predicted as Damaging	Possibly damaging	Minor	Common	Benign
chr2	234676873	rs751408172	UGT1A1,UGT1A3,UGT1A4,UGT1A5,UGT1A6,UGT1A7,UGT1A8,UGT1A9,UGT1A10	G	A	PASS	0.005102	1	0	196	Other	N/A	N/A	Minor	Rare	Benign
chr3	121630437		SLC15A2	T	C	PASS	0.005155	1	0	194	Missense	5 of 6 Predicted as Damaging	Probably damaging	Minor	Rare	Deleterious missense
chr3	121641652		SLC15A2	T	C	PASS	0.005102	1	0	196	Missense	3 of 6 Predicted as Damaging	Probably damaging	Minor	Rare	Benign
chr3	121641663		SLC15A2	T	A	PASS	0.005102	1	0	196	Other	N/A	N/A	Minor	Rare	Benign
chr3	121641693	rs2293616	SLC15A2	G	A	PASS	0.602	50	34	196	Other	N/A	N/A	Major	Common	Benign
chr3	121643200	rs777104856	SLC15A2	G	T	PASS	0.005102	1	0	196	Other	N/A	N/A	Minor	Rare	Benign
chr3	121643804	rs2257212	SLC15A2	C	T	PASS	0.617	49	36	196	Missense	1 of 6 Predicted as Damaging	Benign	Major	Common	Benign
chr3	121646641	rs1143670	SLC15A2	A	G	PASS	0.613	49	35	194	Other	N/A	N/A	Major	Common	Benign
chr3	121647286	rs1143671	SLC15A2	C	T	PASS	0.609	49	34	192	Missense	3 of 6 Predicted as Damaging	Possibly damaging	Major	Common	Benign
chr3	121647396	rs144786366	SLC15A2	C	T	PASS	0.026	5	0	192	Other	N/A	N/A	Minor	Common	Benign
chr3	121648168	rs1143672	SLC15A2	G	A	PASS	0.613	49	35	194	Missense	0 of 6 Predicted as Damaging	Benign	Major	Common	Benign
chr3	121658203	rs116307792	SLC15A2	A	G	PASS	0.01	2	0	194	Missense	0 of 6 Predicted as Damaging	Benign	Minor	Common	Benign
chr3	121659678	rs747944469	SLC15A2	T	C	PASS	0.016	3	0	192	Missense	5 of 6 Predicted as Damaging	Probably damaging	Minor	Common	Deleterious missense
chr4	69962449	rs12233719	UGT2B7	G	T	PASS	0.106	21	0	198	Missense	0 of 6 Predicted as Damaging	Benign	Minor	Common	Benign
chr4	69962610	rs28365063	UGT2B7	A	G	PASS	0.224	42	1	196	Other	N/A	N/A	Minor	Common	Benign
chr4	69962818	rs143338928	UGT2B7	G	A	PASS	0.01	2	0	192	Missense	2 of 6 Predicted as Damaging	Possibly damaging	Minor	Common	Benign
chr4	69964271	rs28365062	UGT2B7	A	G	PASS	0.068	13	0	192	Other	N/A	N/A	Minor	Common	Benign
chr4	69964337	rs7438284	UGT2B7	A	T	PASS	0.719	38	50	192	Other	N/A	N/A	Major	Common	Benign
chr4	69964338	rs7439366	UGT2B7	T	C	PASS	0.719	38	50	192	Missense	0 of 6 Predicted as Damaging	Benign	Major	Common	Benign
chr4	69972949	rs4292394	UGT2B7	C	G	PASS	0.711	38	50	194	Other	N/A	N/A	Major	Common	Benign
chr4	69972952	rs4348159	UGT2B7	C	T	PASS	0.067	13	0	194	Other	N/A	N/A	Minor	Common	Benign
chr4	69978242		UGT2B7	G	A	PASS	0.005102	1	0	196	Missense	5 of 6 Predicted as Damaging	Possibly damaging	Minor	Rare	Deleterious missense
chr4	70715206	rs201072711	SULT1E1	G	C	PASS	0.005208	1	0	192	Missense	5 of 6 Predicted as Damaging	Probably damaging	Minor	Rare	Deleterious missense
chr4	70720022	rs781100262	SULT1E1	T	G	PASS	0.01	2	0	194	Missense	2 of 6 Predicted as Damaging	Benign	Minor	Common	Benign
chr4	89018661	rs201584210	ABCG2	G	A	PASS	0.005102	1	0	196	LoF	2 of 6 Predicted as Damaging	N/A	Minor	Rare	LoF
chr4	89039366	rs200190472	ABCG2	G	A	PASS	0.005051	1	0	198	LoF	2 of 6 Predicted as Damaging	N/A	Minor	Rare	LoF
chr4	89052323	rs2231142	ABCG2	G	T	PASS	0.399	47	16	198	Missense	2 of 6 Predicted as Damaging	Benign	Minor	Common	Benign
chr4	89061114	rs2231137	ABCG2	C	T	PASS	0.337	46	10	196	Missense	1 of 6 Predicted as Damaging	Benign	Minor	Common	Benign
chr5	131657903	rs375988789	SLC22A4	C	T	PASS	0.01	0	1	196	Missense	6 of 6 Predicted as Damaging	Probably damaging	Minor	Common	Deleterious missense
chr5	131657924		SLC22A4	G	A	PASS	0.01	0	1	196	Missense	5 of 6 Predicted as Damaging	Probably damaging	Minor	Common	Deleterious missense
chr5	131663062	rs272893	SLC22A4	T	C	PASS	0.37	43	14	192	Missense	1 of 6 Predicted as Damaging	Benign	Minor	Common	Benign
chr5	131670546	rs272879	SLC22A4	C	G	PASS	0.371	46	13	194	Other	N/A	N/A	Minor	Common	Benign
chr5	131671599	rs193043140	SLC22A4	G	A	PASS	0.067	11	1	194	Other	N/A	N/A	Minor	Common	Benign
chr5	131671653		SLC22A4	C	A	PASS	0.005155	1	0	194	Other	N/A	N/A	Minor	Rare	Benign
chr5	131676320	rs1050152	SLC22A4	C	T	PASS	0.005155	1	0	194	Missense	0 of 6 Predicted as Damaging	Benign	Minor	Rare	Benign
chr5	131705949	rs2631365	SLC22A5	T	C	PASS	0.631	45	40	198	Other	N/A	N/A	Major	Common	Benign
chr5	131706024	rs1580868397	SLC22A5	T	C	PASS	0.01	2	0	200	Other	N/A	N/A	Minor	Common	Benign
chr5	131719863	rs145350949	SLC22A5	C	T	PASS	0.005155	1	0	194	Other	N/A	N/A	Minor	Rare	Benign
chr5	131719914	rs765204844	SLC22A5	G	T	PASS	0.005155	1	0	194	Missense	0 of 6 Predicted as Damaging	Benign	Minor	Rare	Benign
chr5	131721127	rs121908893	SLC22A5	C	T	PASS	0.005155	1	0	194	LoF	1 of 6 Predicted as Damaging	N/A	Minor	Rare	LoF
chr5	131721174	rs274558	SLC22A5	A	G	PASS	0.629	46	38	194	Other	N/A	N/A	Major	Common	Benign
chr5	131724704	rs150544263	SLC22A5	T	C	PASS	0.045	9	0	198	Missense	3 of 6 Predicted as Damaging	Benign	Minor	Common	Benign
chr6	18130918	rs1142345	TPMT	T	C	PASS	0.042	8	0	192	Missense	5 of 6 Predicted as Damaging	Probably damaging	Minor	Common	Deleterious missense
chr6	18139214	rs2842934	TPMT	G	A	PASS	0.74	41	52	196	Other	N/A	N/A	Major	Common	Benign
chr6	52658962	rs1051775	GSTA1	T	C	PASS	0.083	14	1	192	Other	N/A	N/A	Minor	Common	Benign
chr6	52663992	rs765472803	GSTA1	G	A	PASS	0.005208	1	0	192	Missense	2 of 6 Predicted as Damaging	Benign	Minor	Rare	Benign
chr6	52664051	rs75442307	GSTA1	G	A	PASS	0.01	2	0	192	Other	N/A	N/A	Minor	Common	Benign
chr6	160542970		SLC22A1	GC	G	VQSRTrancheINDEL99.90to100.00	0.01	0	1	196	ND	ND	ND	ND	ND	ND
chr6	160543065	rs550392111	SLC22A1	C	T	PASS	0.005102	1	0	196	Missense	4 of 6 Predicted as Damaging	Benign	Minor	Rare	Benign
chr6	160543123	rs1867351	SLC22A1	T	C	PASS	0.255	36	7	196	Other	N/A	N/A	Minor	Common	Benign
chr6	160551204	rs683369	SLC22A1	G	C	PASS	0.74	39	53	196	Missense	0 of 6 Predicted as Damaging	Benign	Major	Common	Benign
chr6	160557643	rs2282143	SLC22A1	C	T	PASS	0.057	11	0	194	Missense	5 of 6 Predicted as Damaging	Probably damaging	Minor	Common	Deleterious missense
chr6	160560845	rs628031	SLC22A1	A	G	PASS	0.582	56	29	196	Missense	0 of 6 Predicted as Damaging	Benign	Major	Common	Benign
chr6	160560880	rs72552763	SLC22A1	CATG	C	PASS	0.005102	1	0	196	Missense	N/A	N/A	Minor	Rare	Benign
chr6	160560897		SLC22A1	CTGGTAAGT	C	PASS	0.582	56	29	196	Other	N/A	N/A	Major	Common	Benign
chr6	160575836	rs536418062	SLC22A1	C	T	PASS	0.005102	1	0	196	Other	N/A	N/A	Minor	Rare	Benign
chr6	160645832	rs316003	SLC22A2	C	T	PASS	0.828	31	64	192	Other	N/A	N/A	Major	Common	Benign
chr6	160662590	rs201478523	SLC22A2	T	C	PASS	0.005102	1	0	196	Missense	0 of 6 Predicted as Damaging	Benign	Minor	Rare	Benign
chr6	160664723	rs757595900	SLC22A2	T	C	PASS	0.005155	1	0	194	Missense	5 of 6 Predicted as Damaging	Probably damaging	Minor	Rare	Deleterious missense
chr6	160668231	rs766935722	SLC22A2	T	G	PASS	0.015	3	0	194	Other	N/A	N/A	Minor	Common	Benign
chr6	160670282	rs316019	SLC22A2	A	C	PASS	0.881	23	74	194	Missense	3 of 6 Predicted as Damaging	Benign	Major	Common	Benign
chr6	160679400	rs624249	SLC22A2	C	A	PASS	0.119	21	1	194	Other	N/A	N/A	Minor	Common	Benign
chr6	160679418	rs1406195900	SLC22A2	G	A	PASS	0.01	2	0	194	Other	N/A	N/A	Minor	Common	Benign
chr6	160828076	rs147281972	SLC22A3	T	C	PASS	0.005102	1	0	196	Other	N/A	N/A	Minor	Rare	Benign
chr6	160828118	rs76026925	SLC22A3	C	T	PASS	0.015	3	0	196	Other	N/A	N/A	Minor	Common	Benign
chr6	160828205	rs559791831	SLC22A3	G	A	PASS	0.005102	1	0	196	Other	N/A	N/A	Minor	Rare	Benign
chr6	160831803	rs1327994226	SLC22A3	A	G	PASS	0.01	2	0	194	Other	N/A	N/A	Minor	Common	Benign
chr6	160858188	rs2292334	SLC22A3	G	A	PASS	0.459	62	14	196	Other	N/A	N/A	Minor	Common	Benign
chr7	1024170		CYP2W1	G	C	PASS	0.005051	1	0	198	Other	N/A	N/A	Minor	Rare	Benign
chr7	1024667	rs748104310	CYP2W1	G	A	PASS	0.005051	1	0	198	Missense	1 of 6 Predicted as Damaging	Benign	Minor	Rare	Benign
chr7	1024855	rs3735684	CYP2W1	G	A	PASS	0.051	10	0	198	Missense	0 of 6 Predicted as Damaging	Benign	Minor	Common	Benign
chr7	1026262		CYP2W1	G	A	PASS	0.01	0	1	196	Other	N/A	N/A	Minor	Common	Benign
chr7	2289586	rs4866	NUDT1	G	A	PASS	0.036	7	0	192	Missense	4 of 6 Predicted as Damaging	Probably damaging	Minor	Common	Deleterious missense
chr7	2289634	rs766618604	NUDT1	G	A	PASS	0.005208	1	0	192	Missense	4 of 6 Predicted as Damaging	Probably damaging	Minor	Rare	Deleterious missense
chr7	2290522	rs1799832	NUDT1	C	T	PASS	0.111	20	1	198	Other	N/A	N/A	Minor	Common	Benign
chr7	2290560	rs146088002	NUDT1	A	T	PASS	0.005051	1	0	198	Missense	2 of 6 Predicted as Damaging	Benign	Minor	Rare	Benign
chr7	75583325	rs10262966	POR	A	G	PASS	0.021	4	0	192	Other	N/A	N/A	Minor	Common	Benign
chr7	75609677	rs1135612	POR	A	G	PASS	0.464	58	16	194	Other	N/A	N/A	Minor	Common	Benign
chr7	75610876	rs17853284	POR	C	T	PASS	0.005208	1	0	192	Missense	6 of 6 Predicted as Damaging	Probably damaging	Minor	Rare	Deleterious missense
chr7	75612891		POR	T	A	PASS	0.005102	1	0	196	Missense	5 of 6 Predicted as Damaging	Probably damaging	Minor	Rare	Deleterious missense
chr7	75614953	rs2228104	POR	T	C	PASS	0.865	21	76	200	Other	N/A	N/A	Major	Common	Benign
chr7	75614991	rs782104882	POR	G	A	PASS	0.005	1	0	200	Missense	4 of 6 Predicted as Damaging	Benign	Minor	Rare	Benign
chr7	75615006	rs1057868	POR	C	T	PASS	0.278	47	4	198	Missense	1 of 6 Predicted as Damaging	Benign	Minor	Common	Benign
chr7	75615019	rs370823127	POR	C	T	PASS	0.01	2	0	200	Other	N/A	N/A	Minor	Common	Benign
chr7	75615048	rs781813178	POR	G	A	PASS	0.005051	1	0	198	Missense	6 of 6 Predicted as Damaging	Probably damaging	Minor	Rare	Deleterious missense
chr7	75615287	rs1057870	POR	G	A	PASS	0.122	22	1	196	Other	N/A	N/A	Minor	Common	Benign
chr7	75615537	rs369181144	POR	G	A	PASS	0.031	6	0	194	Missense	3 of 6 Predicted as Damaging	Probably damaging	Minor	Common	Benign
chr7	75615697	rs572917118	POR	C	T	PASS	0.005102	1	0	196	Other	N/A	N/A	Minor	Rare	Benign
chr7	87056176	rs2230028	ABCB4	T	C	PASS	0.021	4	0	194	Missense	1 of 6 Predicted as Damaging	Benign	Minor	Common	Benign
chr7	87074281	rs753104429	ABCB4	GA	G	VQSRTrancheINDEL99.90to100.00	0.057	11	0	194	ND	ND	ND	ND	ND	ND
chr7	87079406	rs2109505	ABCB4	T	A	PASS	0.347	50	9	196	Other	N/A	N/A	Minor	Common	Benign
chr7	87080951	rs8187791	ABCB4	G	A	PASS	0.052	10	0	192	Other	N/A	N/A	Minor	Common	Benign
chr7	87082292	rs1202283	ABCB4	G	A	PASS	0.372	49	12	196	Other	N/A	N/A	Minor	Common	Benign
chr7	87092185	rs2302387	ABCB4	G	A	PASS	0.232	37	4	194	Other	N/A	N/A	Minor	Common	Benign
chr7	87092213	rs8187789	ABCB4	G	A	PASS	0.005155	1	0	194	Other	N/A	N/A	Minor	Rare	Benign
chr7	87133651	rs28364274	ABCB1	C	T	PASS	0.005102	1	0	196	Missense	1 of 6 Predicted as Damaging	Benign	Minor	Rare	Benign
chr7	87138645	rs1045642	ABCB1	A	G	PASS	0.714	39	49	192	Other	N/A	N/A	Major	Common	Benign
chr7	87144689		ABCB1	C	T	PASS	0.005155	1	0	194	Missense	5 of 6 Predicted as Damaging	Possibly damaging	Minor	Rare	Deleterious missense
chr7	87148696	rs144369247	ABCB1	C	T	PASS	0.005155	1	0	194	Missense	5 of 6 Predicted as Damaging	Benign	Minor	Rare	Benign
chr7	87168661	rs199564535	ABCB1	C	G	PASS	0.005102	1	0	196	Missense	6 of 6 Predicted as Damaging	Probably damaging	Minor	Rare	Deleterious missense
chr7	87175267	rs748125208	ABCB1	C	T	PASS	0.005102	1	0	196	Missense	4 of 6 Predicted as Damaging	Probably damaging	Minor	Rare	Deleterious missense
chr7	87175272	rs28381915	ABCB1	G	A	PASS	0.005102	1	0	196	Other	N/A	N/A	Minor	Rare	Benign
chr7	87175277	rs199931362	ABCB1	C	T	PASS	0.005102	1	0	196	Missense	3 of 6 Predicted as Damaging	Benign	Minor	Rare	Benign
chr7	87179601	rs1128503	ABCB1	A	G	PASS	0.51	49	26	198	Other	N/A	N/A	Major	Common	Benign
chr7	87179859	rs760114613	ABCB1	G	A	PASS	0.005155	1	0	194	Other	N/A	N/A	Minor	Rare	Benign
chr7	99270277	rs745739575	CYP3A5	G	C	PASS	0.005155	1	0	194	Missense	2 of 6 Predicted as Damaging	Probably damaging	Minor	Rare	Benign
chr7	99306685	rs2257401	CYP3A7,CYP3A7-CYP3A51P	C	G	PASS	0.693	43	45	192	Missense	N/A	N/A	Major	Common	Benign
chr7	99306756	rs776755446	CYP3A7,CYP3A7-CYP3A51P	C	G	PASS	0.005155	1	0	194	Other	N/A	N/A	Minor	Rare	Benign
chr7	99308508	rs765003638	CYP3A7,CYP3A7-CYP3A51P	A	G	PASS	0.01	2	0	194	Other	N/A	N/A	Minor	Common	Benign
chr7	99315163	rs139250712	CYP3A7,CYP3A7-CYP3A51P	C	T	PASS	0.01	2	0	198	Missense	5 of 6 Predicted as Damaging	Probably damaging	Minor	Common	Deleterious missense
chr7	99359886		CYP3A4	G	A	PASS	0.005208	1	0	192	Missense	1 of 6 Predicted as Damaging	Benign	Minor	Rare	Benign
chr7	99361626	rs28371759	CYP3A4	A	G	PASS	0.062	12	0	194	Missense	1 of 6 Predicted as Damaging	Possibly damaging	Minor	Common	Benign
chr7	99434077	rs61469810	CYP3A43	TA	T	VQSRTrancheINDEL99.90to100.00	0.005155	1	0	194	ND	ND	ND	ND	ND	ND
chr7	99445132	rs4646474	CYP3A43	C	T	PASS	0.031	6	0	194	Other	N/A	N/A	Minor	Common	Benign
chr7	99447241	rs800667	CYP3A43	T	C	PASS	0.005155	1	0	194	Other	1 of 6 Predicted as Damaging	Benign	Minor	Rare	Benign
chr7	99457591	rs1473596835	CYP3A43	T	C	PASS	0.005208	1	0	192	Missense	5 of 6 Predicted as Damaging	Probably damaging	Minor	Rare	Deleterious missense
chr7	99457605	rs680055	CYP3A43	C	G	PASS	0.005208	1	0	192	Missense	4 of 6 Predicted as Damaging	Possibly damaging	Minor	Rare	Deleterious missense
chr7	99459256	rs17342647	CYP3A43	C	T	PASS	0.005155	1	0	194	Other	N/A	N/A	Minor	Rare	Benign
chr8	18079580		NAT1	A	G	PASS	0.005155	1	0	194	Other	N/A	N/A	Minor	Rare	Benign
chr8	18079581		NAT1	A	G	PASS	0.005155	1	0	194	Missense	5 of 6 Predicted as Damaging	Probably damaging	Minor	Rare	Deleterious missense
chr8	18079799		NAT1	T	A	PASS	0.397	77	0	194	Other	N/A	N/A	Minor	Common	Benign
chr8	18079802		NAT1	T	C	VQSRTrancheSNP99.90to100.00	0.428	83	0	194	ND	ND	ND	ND	ND	ND
chr8	18079832	rs775384420	NAT1	T	C	PASS	0.01	2	0	194	Other	N/A	N/A	Minor	Common	Benign
chr8	18079919	rs8190858	NAT1	C	T	PASS	0.005155	1	0	194	Other	N/A	N/A	Minor	Rare	Benign
chr8	18080001	rs4987076	NAT1	G	A	PASS	0.03	6	0	198	Missense	0 of 6 Predicted as Damaging	Benign	Minor	Common	Benign
chr8	18080015	rs4986990	NAT1	G	A	PASS	0.03	6	0	198	Other	N/A	N/A	Minor	Common	Benign
chr8	18080196	rs4986783	NAT1	T	G	PASS	0.03	6	0	198	Missense	0 of 6 Predicted as Damaging	Benign	Minor	Common	Benign
chr8	18257756	rs758016738	NAT2	A	T	PASS	0.015	3	0	194	Other	N/A	N/A	Minor	Common	Benign
chr8	18257795	rs1041983	NAT2	C	T	PASS	0.5	53	22	194	Other	N/A	N/A	Major	Common	Benign
chr8	18257854	rs1801280	NAT2	T	C	PASS	0.052	10	0	194	Missense	3 of 6 Predicted as Damaging	Possibly damaging	Minor	Common	Benign
chr8	18257994	rs1799929	NAT2	C	T	PASS	0.05	10	0	200	Other	N/A	N/A	Minor	Common	Benign
chr8	18258081	rs1388170814	NAT2	T	C	PASS	0.005	1	0	200	Missense	4 of 6 Predicted as Damaging	Probably damaging	Minor	Rare	Deleterious missense
chr8	18258103	rs1799930	NAT2	G	A	PASS	0.32	44	10	200	Missense	3 of 6 Predicted as Damaging	Probably damaging	Minor	Common	Benign
chr8	18258137		NAT2	C	T	PASS	0.005	1	0	200	Other	N/A	N/A	Minor	Rare	Benign
chr8	18258255	rs747765495	NAT2	G	A	PASS	0.005	1	0	200	Missense	4 of 6 Predicted as Damaging	Benign	Minor	Rare	Benign
chr8	18258274		NAT2	A	G	PASS	0.005	1	0	200	Missense	5 of 6 Predicted as Damaging	Possibly damaging	Minor	Rare	Deleterious missense
chr8	18258316	rs1208	NAT2	G	A	PASS	0.927	14	82	192	Missense	0 of 6 Predicted as Damaging	Benign	Major	Common	Benign
chr8	18258370	rs1799931	NAT2	G	A	PASS	0.17	27	3	194	Missense	0 of 6 Predicted as Damaging	Benign	Minor	Common	Benign
chr9	86894893	rs377557715	SLC28A3	C	T	PASS	0.01	2	0	194	Missense	5 of 6 Predicted as Damaging	Probably damaging	Minor	Common	Deleterious missense
chr9	86895771	rs11568392	SLC28A3	G	A	PASS	0.057	11	0	192	Other	N/A	N/A	Minor	Common	Benign
chr9	86900369	rs56350726	SLC28A3	T	A	PASS	0.094	18	0	192	Missense	4 of 6 Predicted as Damaging	Possibly damaging	Minor	Common	Deleterious missense
chr9	86900926	rs7853758	SLC28A3	G	A	PASS	0.224	30	7	196	Other	N/A	N/A	Minor	Common	Benign
chr9	86909179	rs955502867	SLC28A3	G	A	PASS	0.005155	1	0	194	Other	N/A	N/A	Minor	Rare	Benign
chr9	86909182	rs11568391	SLC28A3	C	T	PASS	0.01	2	0	194	Other	N/A	N/A	Minor	Common	Benign
chr9	86917301	rs10868138	SLC28A3	T	C	PASS	0.082	16	0	194	Missense	4 of 6 Predicted as Damaging	Benign	Minor	Common	Benign
chr9	86920236	rs7867504	SLC28A3	T	C	PASS	0.546	54	26	194	Other	N/A	N/A	Major	Common	Benign
chr9	116019431	rs114287263	SLC31A1	A	G	PASS	0.01	2	0	194	Other	N/A	N/A	Minor	Common	Benign
chr10	73082563	rs2277257	SLC29A3	A	G	PASS	0.505	47	26	196	Other	1 of 6 Predicted as Damaging	Benign	Major	Common	Benign
chr10	73111408	rs780668	SLC29A3	C	T	PASS	0.485	49	23	196	Missense	3 of 6 Predicted as Damaging	Benign	Minor	Common	Benign
chr10	73111423	rs143557881	SLC29A3	G	T	PASS	0.036	7	0	196	Missense	1 of 6 Predicted as Damaging	Benign	Minor	Common	Benign
chr10	73111433	rs150879861	SLC29A3	G	C	PASS	0.036	7	0	196	Missense	N/A	N/A	Minor	Common	Benign
chr10	73115934	rs147552838	SLC29A3	C	T	PASS	0.005155	1	0	194	Missense	4 of 6 Predicted as Damaging	Benign	Minor	Rare	Benign
chr10	73115941	rs2252997	SLC29A3	T	C	PASS	0.686	39	47	194	Missense	N/A	N/A	Major	Common	Benign
chr10	73115942	rs2252996	SLC29A3	G	A	PASS	0.686	39	47	194	Other	0 of 6 Predicted as Damaging	Benign	Major	Common	Benign
chr10	73121832	rs190003480	SLC29A3	C	T	PASS	0.005208	1	0	192	Other	1 of 6 Predicted as Damaging	Benign	Minor	Rare	Benign
chr10	73121913	rs2487068	SLC29A3	A	G	PASS	0.719	42	48	192	Other	0 of 6 Predicted as Damaging	Benign	Major	Common	Benign
chr10	73121945	rs1084004	SLC29A3	T	C	PASS	0.75	44	50	192	Missense	N/A	N/A	Major	Common	Benign
chr10	73122139	rs199861210	SLC29A3	G	A	PASS	0.161	31	0	192	Missense	5 of 6 Predicted as Damaging	Possibly damaging	Minor	Common	Deleterious missense
chr10	73122206		SLC29A3	G	T	PASS	0.333	64	0	192	Missense	N/A	N/A	Minor	Common	Benign
chr10	73122211		SLC29A3	G	T	PASS	0.161	31	0	192	Missense	5 of 6 Predicted as Damaging	Probably damaging	Minor	Common	Deleterious missense
chr10	73122213		SLC29A3	A	G	PASS	0.156	30	0	192	Other	5 of 6 Predicted as Damaging	Probably damaging	Minor	Common	Damaging
chr10	73122215	rs764543735	SLC29A3	C	T	PASS	0.151	29	0	192	Missense	N/A	N/A	Minor	Common	Benign
chr10	94834946	rs367762887	CYP26A1	A	G	PASS	0.01	2	0	192	Missense	1 of 6 Predicted as Damaging	Benign	Minor	Common	Benign
chr10	94835680	rs1275690582	CYP26A1	A	C	PASS	0.005102	1	0	196	Missense	2 of 6 Predicted as Damaging	Benign	Minor	Rare	Benign
chr10	96447562	rs41291550	CYP2C18	T	A	PASS	0.088	15	1	194	LoF	1 of 6 Predicted as Damaging	N/A	Minor	Common	LoF
chr10	96447654		CYP2C18	G	C	PASS	0.005155	1	0	194	Missense	0 of 6 Predicted as Damaging	Benign	Minor	Rare	Benign
chr10	96447945	rs768785722	CYP2C18	G	T	PASS	0.015	3	0	196	Missense	4 of 6 Predicted as Damaging	Probably damaging	Minor	Common	Deleterious missense
chr10	96454768	rs115269792	CYP2C18	G	C	PASS	0.01	2	0	192	Missense	2 of 6 Predicted as Damaging	Probably damaging	Minor	Common	Benign
chr10	96454825		CYP2C18	A	T	PASS	0.005208	1	0	192	Other	N/A	N/A	Minor	Rare	Benign
chr10	96493058	rs1126545	CYP2C18	C	T	PASS	0.325	43	10	194	Missense	4 of 6 Predicted as Damaging	Probably damaging	Minor	Common	Deleterious missense
chr10	96522463	rs28399504	CYP2C19	A	G	PASS	0.005	1	0	200	LoF	3 of 6 Predicted as Damaging	Probably damaging	Minor	Rare	LoF
chr10	96522561	rs17885098	CYP2C19	T	C	PASS	0.1	18	1	200	Other	N/A	N/A	Minor	Common	Benign
chr10	96540410	rs4986893	CYP2C19	G	A	PASS	0.077	15	0	194	LoF	1 of 6 Predicted as Damaging	N/A	Minor	Common	LoF
chr10	96541616	rs4244285	CYP2C19	G	A	PASS	0.332	43	11	196	Other	N/A	N/A	Minor	Common	Benign
chr10	96541638	rs1230659681	CYP2C19	A	G	PASS	0.005102	1	0	196	Missense	0 of 6 Predicted as Damaging	Benign	Minor	Rare	Benign
chr10	96602617	rs59734894	CYP2C19	C	A	PASS	0.005155	1	0	194	Missense	0 of 6 Predicted as Damaging	Benign	Minor	Rare	Benign
chr10	96602622	rs3758580	CYP2C19	C	T	PASS	0.323	42	10	192	Other	N/A	N/A	Minor	Common	Benign
chr10	96602623	rs3758581	CYP2C19	G	A	PASS	0.021	4	0	194	Missense	N/A	N/A	Minor	Common	Benign
chr10	96609775	rs17886522	CYP2C19	A	C	PASS	0.077	15	0	194	Other	N/A	N/A	Minor	Common	Benign
chr10	96701674	rs17847036	CYP2C9	G	A	PASS	0.005155	1	0	194	Other	N/A	N/A	Minor	Rare	Benign
chr10	96731936	rs72558192	CYP2C9	A	G	PASS	0.005051	1	0	198	Missense	4 of 6 Predicted as Damaging	Probably damaging	Minor	Rare	Deleterious missense
chr10	96741053	rs1057910	CYP2C9	A	C	PASS	0.021	4	0	194	Missense	1 of 6 Predicted as Damaging	Benign	Minor	Common	Benign
chr10	96741077	rs749300923	CYP2C9	C	T	PASS	0.005155	1	0	194	Missense	4 of 6 Predicted as Damaging	Possibly damaging	Minor	Rare	Deleterious missense
chr10	96741123	rs767815842	CYP2C9	C	T	PASS	0.005155	1	0	194	Missense	5 of 6 Predicted as Damaging	Probably damaging	Minor	Rare	Deleterious missense
chr10	96748737	rs1057911	CYP2C9	A	T	PASS	0.02	4	0	196	Other	N/A	N/A	Minor	Common	Benign
chr10	96798715	rs148515896	CYP2C8	G	A	PASS	0.015	3	0	194	Other	N/A	N/A	Minor	Common	Benign
chr10	96802737	rs11188150	CYP2C8	G	A	PASS	0.01	2	0	192	Other	N/A	N/A	Minor	Common	Benign
chr10	96802792	rs1390306329	CYP2C8	C	CTG	VQSRTrancheINDEL99.90to100.00	0.005208	1	0	192	ND	ND	ND	ND	ND	ND
chr10	96818130	rs527793637	CYP2C8	G	A	PASS	0.005051	1	0	198	Missense	5 of 6 Predicted as Damaging	Possibly damaging	Minor	Rare	Deleterious missense
chr10	101559054	rs375385616	ABCC2	A	G	PASS	0.005208	1	0	192	Missense	1 of 6 Predicted as Damaging	Benign	Minor	Rare	Benign
chr10	101560288	rs777902199	ABCC2	C	T	PASS	0.005102	1	0	196	Missense	6 of 6 Predicted as Damaging	Probably damaging	Minor	Rare	Deleterious missense
chr10	101563815	rs2273697	ABCC2	G	A	PASS	0.082	16	0	194	Missense	1 of 6 Predicted as Damaging	Benign	Minor	Common	Benign
chr10	101563839		ABCC2	T	C	PASS	0.005102	1	0	196	Missense	6 of 6 Predicted as Damaging	Probably damaging	Minor	Rare	Deleterious missense
chr10	101563887	rs374787164	ABCC2	C	A	PASS	0.005102	1	0	196	Missense	6 of 6 Predicted as Damaging	Probably damaging	Minor	Rare	Deleterious missense
chr10	101563910	rs370095941	ABCC2	T	G	PASS	0.005102	1	0	196	Missense	5 of 6 Predicted as Damaging	Probably damaging	Minor	Rare	Deleterious missense
chr10	101564000	rs4267009	ABCC2	G	A	PASS	0.005102	1	0	196	Other	N/A	N/A	Minor	Rare	Benign
chr10	101565203		ABCC2	A	G	PASS	0.005051	1	0	198	Missense	5 of 6 Predicted as Damaging	Probably damaging	Minor	Rare	Deleterious missense
chr10	101594275	rs762914474	ABCC2	ATT	A	VQSRTrancheINDEL99.90to100.00	0.005102	1	0	196	ND	ND	ND	ND	ND	ND
chr10	101595870	rs148551677	ABCC2	G	A	PASS	0.005208	1	0	192	Missense	6 of 6 Predicted as Damaging	Probably damaging	Minor	Rare	Deleterious missense
chr10	101596020	rs1416712581	ABCC2	G	T	PASS	0.005208	1	0	192	Missense	5 of 6 Predicted as Damaging	Possibly damaging	Minor	Rare	Deleterious missense
chr10	101604207	rs3740066	ABCC2	C	T	PASS	0.208	28	6	192	Other	N/A	N/A	Minor	Common	Benign
chr10	101610393	rs56296335	ABCC2	G	T	PASS	0.052	10	0	194	Missense	5 of 6 Predicted as Damaging	Probably damaging	Minor	Common	Deleterious missense
chr10	101611318	rs533470370	ABCC2	A	C	PASS	0.005208	1	0	192	Missense	0 of 6 Predicted as Damaging	Benign	Minor	Rare	Benign
chr10	104590479		CYP17A1	G	A	PASS	0.015	3	0	196	LoF	2 of 6 Predicted as Damaging	N/A	Minor	Common	LoF
chr10	104592419	rs764919516	CYP17A1	CG	C	VQSRTrancheINDEL99.90to100.00	0.005155	1	0	194	ND	ND	ND	ND	ND	ND
chr10	104592422	rs104894144	CYP17A1	A	T	PASS	0.005155	1	0	194	Missense	3 of 6 Predicted as Damaging	Benign	Minor	Rare	Benign
chr10	104594706		CYP17A1	A	G	PASS	0.01	0	1	194	Missense	3 of 6 Predicted as Damaging	Probably damaging	Minor	Common	Benign
chr10	104594710		CYP17A1	G	A	PASS	0.01	0	1	194	Other	N/A	N/A	Minor	Common	Benign
chr10	104596924	rs6163	CYP17A1	C	A	PASS	0.5	41	28	194	Other	N/A	N/A	Major	Common	Benign
chr10	104596981	rs6162	CYP17A1	G	A	PASS	0.505	40	29	194	Other	N/A	N/A	Major	Common	Benign
chr10	135345641		CYP2E1	C	T	PASS	0.005208	1	0	192	LoF	N/A	N/A	Minor	Rare	LoF
chr10	135345663	rs56040284	CYP2E1	G	A	PASS	0.005208	1	0	192	Missense	1 of 6 Predicted as Damaging	Benign	Minor	Rare	Benign
chr10	135346202	rs41299426	CYP2E1	A	G	PASS	0.021	4	0	194	Missense	1 of 6 Predicted as Damaging	Probably damaging	Minor	Common	Benign
chr10	135347343	rs28371746	CYP2E1	C	A	PASS	0.134	24	1	194	Other	N/A	N/A	Minor	Common	Benign
chr10	135351362	rs2515641	CYP2E1	T	C	PASS	0.876	20	75	194	Other	N/A	N/A	Major	Common	Benign
chr11	62744748		SLC22A6	A	G	PASS	0.005155	1	0	194	Other	N/A	N/A	Minor	Rare	Benign
chr11	62744750		SLC22A6	C	CT	VQSRTrancheINDEL99.90to100.00	0.005155	1	0	194	ND	ND	ND	ND	ND	ND
chr11	62744751		SLC22A6	GTAGA	G	VQSRTrancheINDEL99.90to100.00	0.005155	1	0	194	ND	ND	ND	ND	ND	ND
chr11	62747390	rs544804076	SLC22A6	C	A	PASS	0.01	0	1	192	Other	N/A	N/A	Minor	Common	Benign
chr11	62748566	rs376711110	SLC22A6	G	A	PASS	0.005155	1	0	194	Missense	5 of 6 Predicted as Damaging	Possibly damaging	Minor	Rare	Deleterious missense
chr11	62748757		SLC22A6	T	C	PASS	0.026	5	0	196	Missense	4 of 6 Predicted as Damaging	Possibly damaging	Minor	Common	Deleterious missense
chr11	62748809		SLC22A6	C	T	PASS	0.005102	1	0	196	Missense	4 of 6 Predicted as Damaging	Benign	Minor	Rare	Benign
chr11	62751812	rs11568629	SLC22A6	T	C	PASS	0.005102	1	0	196	Other	N/A	N/A	Minor	Rare	Benign
chr11	62751911	rs11568628	SLC22A6	C	A	PASS	0.005102	1	0	196	Other	N/A	N/A	Minor	Rare	Benign
chr11	62751983	rs11568630	SLC22A6	G	A	PASS	0.026	5	0	196	Other	N/A	N/A	Minor	Common	Benign
chr11	62752073	rs1423126550	SLC22A6	C	A	PASS	0.01	2	0	192	Other	N/A	N/A	Minor	Common	Benign
chr11	62763264	rs11568482	SLC22A8	T	A	PASS	0.036	5	1	194	Missense	2 of 6 Predicted as Damaging	Benign	Minor	Common	Benign
chr11	62763544	rs45438191	SLC22A8	A	G	PASS	0.02	4	0	196	Missense	0 of 6 Predicted as Damaging	Benign	Minor	Common	Benign
chr11	62766431	rs2276299	SLC22A8	A	T	PASS	0.278	46	4	194	Other	N/A	N/A	Minor	Common	Benign
chr11	62782278	rs4149180	SLC22A8	C	T	PASS	0.02	4	0	198	Other	N/A	N/A	Minor	Common	Benign
chr11	63137887	rs371439633	SLC22A9	G	A	PASS	0.005208	1	0	192	LoF	2 of 6 Predicted as Damaging	N/A	Minor	Rare	LoF
chr11	63141132	rs142795840	SLC22A9	G	A	PASS	0.005155	1	0	194	Missense	0 of 6 Predicted as Damaging	Benign	Minor	Rare	Benign
chr11	63141505		SLC22A9	A	G	PASS	0.005208	1	0	192	Other	N/A	N/A	Minor	Rare	Benign
chr11	63143228		SLC22A9	C	T	PASS	0.005155	1	0	194	Other	N/A	N/A	Minor	Rare	Benign
chr11	63176217	rs117984878	SLC22A9	C	T	PASS	0.016	3	0	192	Other	N/A	N/A	Minor	Common	Benign
chr11	64323696	rs200367926	SLC22A11	G	T	PASS	0.005208	1	0	192	Other	N/A	N/A	Minor	Rare	Benign
chr11	64326696	rs72559737	SLC22A11	C	A	PASS	0.005051	1	0	198	Other	N/A	N/A	Minor	Rare	Benign
chr11	64359274	rs3825017	SLC22A12	C	T	PASS	0.24	38	4	192	Other	N/A	N/A	Minor	Common	Benign
chr11	64359286	rs3825016	SLC22A12	C	T	PASS	0.222	33	5	194	Other	N/A	N/A	Minor	Common	Benign
chr11	64360274	rs11231825	SLC22A12	T	C	PASS	0.227	34	5	194	Missense	0 of 6 Predicted as Damaging	Benign	Minor	Common	Benign
chr11	64367272	rs543512307	SLC22A12	C	T	PASS	0.005051	1	0	198	Other	N/A	N/A	Minor	Rare	Benign
chr11	64367862	rs7932775	SLC22A12	T	C	PASS	0.454	58	15	194	Other	N/A	N/A	Minor	Common	Benign
chr11	64368385	rs372091940	SLC22A12	G	A	PASS	0.015	3	0	200	Missense	3 of 6 Predicted as Damaging	Benign	Minor	Common	Benign
chr11	66130917		SLC29A2	GC	G	VQSRTrancheINDEL99.90to100.00	0.01	2	0	196	ND	ND	ND	ND	ND	ND
chr11	66130994		SLC29A2	C	T	PASS	0.005155	1	0	194	Other	N/A	N/A	Minor	Rare	Benign
chr11	66131830		SLC29A2	G	A	PASS	0.005263	1	0	190	Missense	3 of 6 Predicted as Damaging	Benign	Minor	Rare	Benign
chr11	66131840		SLC29A2	A	G	PASS	0.005263	1	0	190	Missense	4 of 6 Predicted as Damaging	Benign	Minor	Rare	Benign
chr11	66136643		SLC29A2	G	C	PASS	0.005155	1	0	194	Other	N/A	N/A	Minor	Rare	Benign
chr11	66136651		SLC29A2	T	TAA	VQSRTrancheINDEL99.90to100.00	0.005155	1	0	194	ND	ND	ND	ND	ND	ND
chr11	66136653		SLC29A2	CGCACCGT	C	PASS	0.005155	1	0	194	LoF	N/A	N/A	Minor	Rare	LoF
chr11	67352689	rs1695	GSTP1	A	G	PASS	0.339	39	13	192	Other	0 of 6 Predicted as Damaging	Benign	Minor	Common	Benign
chr11	67353970	rs4891	GSTP1	T	C	PASS	0.349	41	13	192	Missense	N/A	N/A	Minor	Common	Benign
chr11	74873754	rs60113013	SLCO2B1	GCACAGAAAA	G	PASS	0.108	15	3	194	Missense	N/A	N/A	Minor	Common	Benign
chr11	74876839		SLCO2B1	A	G	PASS	0.005	1	0	200	Missense	4 of 6 Predicted as Damaging	Probably damaging	Minor	Rare	Deleterious missense
chr11	74876899	rs141178021	SLCO2B1	T	C	PASS	0.005	1	0	200	Missense	5 of 6 Predicted as Damaging	Probably damaging	Minor	Rare	Deleterious missense
chr11	74876900		SLCO2B1	T	C	PASS	0.005	1	0	200	Other	N/A	N/A	Minor	Rare	Benign
chr11	74880219	rs753250076	SLCO2B1	G	A	PASS	0.01	2	0	194	Other	N/A	N/A	Minor	Common	Benign
chr11	74880370	rs35199625	SLCO2B1	G	A	PASS	0.046	9	0	194	Missense	4 of 6 Predicted as Damaging	Probably damaging	Minor	Common	Deleterious missense
chr11	74883577	rs12422149	SLCO2B1	G	A	PASS	0.242	43	2	194	Missense	0 of 6 Predicted as Damaging	Benign	Minor	Common	Benign
chr11	74907582	rs2306168	SLCO2B1	C	T	PASS	0.227	37	4	198	Missense	0 of 6 Predicted as Damaging	Benign	Minor	Common	Benign
chr11	74907721	rs61555831	SLCO2B1	C	T	PASS	0.056	11	0	198	Other	N/A	N/A	Minor	Common	Benign
chr12	21011410	rs374616195	SLCO1B3	A	C	PASS	0.01	2	0	196	Other	N/A	N/A	Minor	Common	Benign
chr12	21011480	rs4149117	SLCO1B3	T	G	PASS	0.668	39	46	196	Missense	0 of 6 Predicted as Damaging	Benign	Major	Common	Benign
chr12	21015456	rs368649517	SLCO1B3	G	A	PASS	0.036	5	1	196	Missense	3 of 6 Predicted as Damaging	Probably damaging	Minor	Common	Benign
chr12	21015760	rs7311358	SLCO1B3	G	A	PASS	0.675	39	46	194	Missense	1 of 6 Predicted as Damaging	Benign	Major	Common	Benign
chr12	21036411	rs2053098	SLCO1B3	A	G	PASS	0.675	39	46	194	Other	N/A	N/A	Major	Common	Benign
chr12	21054369	rs3764006	SLCO1B3	G	A	PASS	0.776	33	58	192	Other	N/A	N/A	Major	Common	Benign
chr12	21329738	rs2306283	SLCO1B1	A	G	PASS	0.786	33	59	192	Missense	0 of 6 Predicted as Damaging	Benign	Major	Common	Benign
chr12	21331538	rs953244605	SLCO1B1	G	A	PASS	0.005208	1	0	192	Missense	4 of 6 Predicted as Damaging	Benign	Minor	Rare	Benign
chr12	21331549	rs4149056	SLCO1B1	T	C	PASS	0.083	16	0	192	Missense	4 of 6 Predicted as Damaging	Probably damaging	Minor	Common	Deleterious missense
chr12	21331599	rs4149057	SLCO1B1	T	C	PASS	0.214	33	4	192	Other	N/A	N/A	Minor	Common	Benign
chr12	21331625	rs2291075	SLCO1B1	C	T	PASS	0.609	53	32	192	Other	N/A	N/A	Major	Common	Benign
chr12	21331860	rs201722521	SLCO1B1	A	G	PASS	0.005102	1	0	196	Missense	3 of 6 Predicted as Damaging	Possibly damaging	Minor	Rare	Benign
chr12	21349909	rs183501729	SLCO1B1	C	T	PASS	0.02	4	0	196	LoF	2 of 6 Predicted as Damaging	N/A	Minor	Common	LoF
chr12	21350034	rs11045854	SLCO1B1	G	A	PASS	0.005102	1	0	196	Other	N/A	N/A	Minor	Rare	Benign
chr12	21353490	rs1263932146	SLCO1B1	T	C	PASS	0.005102	1	0	196	Missense	0 of 6 Predicted as Damaging	Benign	Minor	Rare	Benign
chr12	21355537	rs11045859	SLCO1B1	G	A	PASS	0.005208	1	0	192	Other	N/A	N/A	Minor	Rare	Benign
chr12	21358877	rs374859808	SLCO1B1	A	G	PASS	0.021	4	0	192	Other	N/A	N/A	Minor	Common	Benign
chr12	21358922	rs74064211	SLCO1B1	C	T	PASS	0.005208	1	0	192	Other	N/A	N/A	Minor	Rare	Benign
chr12	21377702	rs201556175	SLCO1B1	G	A	PASS	0.005208	1	0	192	Other	N/A	N/A	Minor	Rare	Benign
chr12	21377745	rs377350683	SLCO1B1	T	C	PASS	0.005208	1	0	192	Missense	5 of 6 Predicted as Damaging	Probably damaging	Minor	Rare	Deleterious missense
chr12	21391976	rs34671512	SLCO1B1	A	C	PASS	0.01	2	0	200	Missense	0 of 6 Predicted as Damaging	Benign	Minor	Common	Benign
chr12	60168570	rs140263110	SLC16A7	A	G	PASS	0.01	2	0	194	Missense	3 of 6 Predicted as Damaging	Possibly damaging	Minor	Common	Benign
chr12	60168689	rs757724365	SLC16A7	T	C	PASS	0.005102	1	0	196	Missense	0 of 6 Predicted as Damaging	Benign	Minor	Rare	Benign
chr12	60169112	rs149587895	SLC16A7	T	G	PASS	0.051	10	0	196	Missense	2 of 6 Predicted as Damaging	Benign	Minor	Common	Benign
chr12	60173356	rs3763980	SLC16A7	A	T	PASS	0.16	25	3	194	Missense	1 of 6 Predicted as Damaging	Benign	Minor	Common	Benign
chr12	60173406	rs3763979	SLC16A7	C	T	PASS	0.052	8	1	194	Missense	0 of 6 Predicted as Damaging	Benign	Minor	Common	Benign
chr13	48611918	rs746071566	NUDT15	A	AGGAGTC	VQSRTrancheINDEL99.90to100.00	0.005102	1	0	196	ND	ND	ND	ND	ND	ND
chr13	48615098	rs200519664	NUDT15	A	G	PASS	0.01	2	0	192	Other	N/A	N/A	Minor	Common	Benign
chr13	48619855	rs116855232	NUDT15	C	T	PASS	0.026	5	0	196	Missense	2 of 6 Predicted as Damaging	Benign	Minor	Common	Benign
chr13	95696015	rs756859429	ABCC4	AT	A	VQSRTrancheINDEL99.90to100.00	0.052	10	0	192	ND	ND	ND	ND	ND	ND
chr13	95714976	rs1751034	ABCC4	C	T	PASS	0.813	32	62	192	Other	N/A	N/A	Major	Common	Benign
chr13	95723991	rs372801568	ABCC4	A	G	PASS	0.01	2	0	194	Other	N/A	N/A	Minor	Common	Benign
chr13	95726541	rs1189466	ABCC4	A	G	PASS	0.818	31	63	192	Other	N/A	N/A	Major	Common	Benign
chr13	95727780	rs1678339	ABCC4	T	C	PASS	0.814	32	63	194	Other	N/A	N/A	Major	Common	Benign
chr13	95735470	rs1425390636	ABCC4	G	A	PASS	0.01	0	1	194	Other	N/A	N/A	Minor	Common	Benign
chr13	95735502	rs45477596	ABCC4	C	T	PASS	0.005155	1	0	194	Missense	5 of 6 Predicted as Damaging	Benign	Minor	Rare	Benign
chr13	95815415	rs3765534	ABCC4	C	T	PASS	0.041	8	0	196	Missense	1 of 6 Predicted as Damaging	Benign	Minor	Common	Benign
chr13	95829988	rs749230800	ABCC4	G	A	PASS	0.005155	1	0	194	Missense	4 of 6 Predicted as Damaging	Benign	Minor	Rare	Benign
chr13	95858978	rs2274405	ABCC4	T	C	PASS	0.51	53	23	194	Other	N/A	N/A	Major	Common	Benign
chr13	95858996	rs2274406	ABCC4	T	C	PASS	0.51	53	23	194	Other	N/A	N/A	Major	Common	Benign
chr13	95859035	rs2274407	ABCC4	C	A	PASS	0.33	42	11	194	Missense	5 of 6 Predicted as Damaging	Benign	Minor	Common	Benign
chr13	95861741	rs11568679	ABCC4	T	C	PASS	0.01	2	0	192	Other	N/A	N/A	Minor	Common	Benign
chr13	95861804	rs899494	ABCC4	A	G	PASS	0.818	35	61	192	Other	N/A	N/A	Major	Common	Benign
chr13	95863008	rs11568658	ABCC4	C	A	PASS	0.041	8	0	196	Missense	6 of 6 Predicted as Damaging	Probably damaging	Minor	Common	Deleterious missense
chr13	95863033	rs1317510298	ABCC4	T	G	PASS	0.005102	1	0	196	Other	N/A	N/A	Minor	Rare	Benign
chr13	99337017	rs373900981	SLC15A1	T	C	PASS	0.005155	1	0	194	Other	N/A	N/A	Minor	Rare	Benign
chr13	99337039	rs189869941	SLC15A1	T	C	PASS	0.031	6	0	194	Missense	0 of 6 Predicted as Damaging	Benign	Minor	Common	Benign
chr13	99337078	rs552772082	SLC15A1	G	A	PASS	0.005155	1	0	194	Missense	1 of 6 Predicted as Damaging	Benign	Minor	Rare	Benign
chr13	99337130	rs367765684	SLC15A1	C	T	PASS	0.01	2	0	194	Missense	4 of 6 Predicted as Damaging	Probably damaging	Minor	Common	Deleterious missense
chr13	99340771	rs8187832	SLC15A1	G	A	PASS	0.016	3	0	192	Other	N/A	N/A	Minor	Common	Benign
chr13	99356607	rs8187838	SLC15A1	G	T	PASS	0.005155	1	0	194	Missense	0 of 6 Predicted as Damaging	Benign	Minor	Rare	Benign
chr13	99356611	rs2274828	SLC15A1	C	T	PASS	0.222	33	5	194	Missense	0 of 6 Predicted as Damaging	Benign	Minor	Common	Benign
chr13	99356612	rs1339067	SLC15A1	A	G	PASS	0.418	47	17	194	Other	N/A	N/A	Minor	Common	Benign
chr13	99358401	rs4646227	SLC15A1	C	G	PASS	0.061	10	1	196	Missense	0 of 6 Predicted as Damaging	Benign	Minor	Common	Benign
chr13	99360961	rs770703440	SLC15A1	G	A	PASS	0.005155	1	0	194	Other	N/A	N/A	Minor	Rare	Benign
chr13	99361857		SLC15A1	G	C	PASS	0.005102	1	0	196	Missense	5 of 6 Predicted as Damaging	Probably damaging	Minor	Rare	Deleterious missense
chr13	99364126		SLC15A1	C	A	PASS	0.005155	1	0	194	Missense	5 of 6 Predicted as Damaging	Probably damaging	Minor	Rare	Deleterious missense
chr13	99376181	rs2297322	SLC15A1	C	T	PASS	0.332	41	12	196	Missense	0 of 6 Predicted as Damaging	Benign	Minor	Common	Benign
chr13	103705044	rs188096	SLC10A2	A	C	PASS	0.781	40	55	192	Missense	0 of 6 Predicted as Damaging	Benign	Major	Common	Benign
chr13	103718297	rs780303284	SLC10A2	G	A	PASS	0.005102	1	0	196	Other	N/A	N/A	Minor	Rare	Benign
chr13	103718406	rs112657170	SLC10A2	G	A	PASS	0.005102	1	0	196	Missense	5 of 6 Predicted as Damaging	Probably damaging	Minor	Rare	Deleterious missense
chr13	103718555	rs374581163	SLC10A2	A	G	PASS	0.005102	1	0	196	Other	N/A	N/A	Minor	Rare	Benign
chr14	70243052	rs762396962	SLC10A1	C	T	PASS	0.02	4	0	198	Missense	0 of 6 Predicted as Damaging	Benign	Minor	Common	Benign
chr14	70245144		SLC10A1	GAAAAGTGGTCCAATGACTTC	G	PASS	0.005102	1	0	196	LoF	N/A	N/A	Minor	Rare	LoF
chr14	70245193	rs2296651	SLC10A1	G	A	PASS	0.281	37	9	196	Missense	5 of 6 Predicted as Damaging	Possibly damaging	Minor	Common	Deleterious missense
chr14	70245907		SLC10A1	G	C	PASS	0.005155	1	0	194	Other	N/A	N/A	Minor	Rare	Benign
chr14	70263610	rs148467625	SLC10A1	A	G	PASS	0.02	2	1	196	Missense	2 of 6 Predicted as Damaging	Benign	Minor	Common	Benign
chr14	70263648	rs4646285	SLC10A1	C	T	PASS	0.122	20	2	196	Other	N/A	N/A	Minor	Common	Benign
chr15	45545478	rs11854484	SLC28A2	C	T	PASS	0.18	29	3	194	Missense	0 of 6 Predicted as Damaging	Benign	Minor	Common	Benign
chr15	45545649		SLC28A2	A	AAGGAGTAT	PASS	0.005102	1	0	196	LoF	N/A	N/A	Minor	Rare	LoF
chr15	45545653		SLC28A2	A	C	PASS	0.005102	1	0	196	Other	N/A	N/A	Minor	Rare	Benign
chr15	45545703	rs780837388	SLC28A2	C	T	PASS	0.005102	1	0	196	Missense	0 of 6 Predicted as Damaging	Benign	Minor	Rare	Benign
chr15	45554267	rs1060896	SLC28A2	C	A	PASS	0.177	28	3	192	Missense	0 of 6 Predicted as Damaging	Benign	Minor	Common	Benign
chr15	45555275		SLC28A2	C	G	PASS	0.005155	1	0	194	Other	N/A	N/A	Minor	Rare	Benign
chr15	45556163	rs8023604	SLC28A2	T	C	PASS	0.01	2	0	194	Other	N/A	N/A	Minor	Common	Benign
chr15	45559715	rs200507671	SLC28A2	G	A	PASS	0.021	4	0	194	Other	N/A	N/A	Minor	Common	Benign
chr15	45564953	rs868114845	SLC28A2	C	G	PASS	0.005102	1	0	196	Other	N/A	N/A	Minor	Rare	Benign
chr15	51507312	rs368902124	CYP19A1	G	A	PASS	0.01	2	0	200	Missense	6 of 6 Predicted as Damaging	Possibly damaging	Minor	Common	Deleterious missense
chr15	51507968	rs700519	CYP19A1	G	A	PASS	0.052	8	1	194	Missense	3 of 6 Predicted as Damaging	Benign	Minor	Common	Benign
chr15	51529112	rs700518	CYP19A1	T	C	PASS	0.396	48	14	192	Other	N/A	N/A	Minor	Common	Benign
chr15	51534995	rs2236722	CYP19A1	A	G	PASS	0.067	11	1	194	Missense	4 of 6 Predicted as Damaging	Benign	Minor	Common	Benign
chr15	74631963	rs895672441	CYP11A1	G	A	PASS	0.005208	1	0	192	Other	N/A	N/A	Minor	Rare	Benign
chr15	74636205	rs763831354	CYP11A1	G	A	PASS	0.01	0	1	194	Missense	6 of 6 Predicted as Damaging	Probably damaging	Minor	Common	Deleterious missense
chr15	74636211		CYP11A1	G	T	PASS	0.01	0	1	194	Missense	0 of 6 Predicted as Damaging	Benign	Minor	Common	Benign
chr15	74640300	rs530494910	CYP11A1	G	A	PASS	0.015	3	0	196	Other	N/A	N/A	Minor	Common	Benign
chr15	75012985	rs1048943	CYP1A1	T	C	PASS	0.219	37	3	196	Missense	3 of 6 Predicted as Damaging	Benign	Minor	Common	Benign
chr15	75013975		CYP1A1	T	C	PASS	0.01	0	1	196	Other	N/A	N/A	Minor	Common	Benign
chr15	75015110	rs756303548	CYP1A1	TAGAGGTCGGGCC	T	VQSRTrancheINDEL99.90to100.00	0.005155	1	0	194	ND	ND	ND	ND	ND	ND
chr15	75015181	rs1567197156	CYP1A1	C	T	PASS	0.015	3	0	194	Other	N/A	N/A	Minor	Common	Benign
chr15	75015305	rs4646422	CYP1A1	C	T	PASS	0.26	42	4	192	Missense	5 of 6 Predicted as Damaging	Possibly damaging	Minor	Common	Deleterious missense
chr15	75042220	rs200749915	CYP1A2	C	T	PASS	0.016	3	0	192	Other	N/A	N/A	Minor	Common	Benign
chr15	75042446	rs200550773	CYP1A2	T	C	PASS	0.01	0	1	196	Other	N/A	N/A	Minor	Common	Benign
chr15	75042447		CYP1A2	T	C	PASS	0.005102	1	0	196	Missense	4 of 6 Predicted as Damaging	Possibly damaging	Minor	Rare	Deleterious missense
chr15	75042455		CYP1A2	A	G	PASS	0.005102	1	0	196	Missense	2 of 6 Predicted as Damaging	Benign	Minor	Rare	Benign
chr15	75042472	rs34153904	CYP1A2	G	A	PASS	0.005102	1	0	196	Other	N/A	N/A	Minor	Rare	Benign
chr15	75043593	rs35796837	CYP1A2	G	A	PASS	0.015	3	0	194	Missense	0 of 6 Predicted as Damaging	Benign	Minor	Common	Benign
chr15	75047337	rs571663822	CYP1A2	G	A	PASS	0.005155	1	0	194	Missense	0 of 6 Predicted as Damaging	Benign	Minor	Rare	Benign
chr15	75047426	rs2470890	CYP1A2	C	T	PASS	0.098	17	1	194	Other	N/A	N/A	Minor	Common	Benign
chr15	85438311	rs17215836	SLC28A1	C	CTTG	PASS	0.314	45	8	194	Missense	N/A	N/A	Minor	Common	Benign
chr15	85447431	rs2290272	SLC28A1	G	A	PASS	0.245	42	3	196	Missense	0 of 6 Predicted as Damaging	Benign	Minor	Common	Benign
chr15	85448772	rs530670111	SLC28A1	G	A	PASS	0.005102	1	0	196	Other	N/A	N/A	Minor	Rare	Benign
chr15	85448855	rs17215934	SLC28A1	C	T	PASS	0.005102	1	0	196	Missense	3 of 6 Predicted as Damaging	Probably damaging	Minor	Rare	Benign
chr15	85448875	rs8187758	SLC28A1	C	A	PASS	0.184	34	1	196	Missense	3 of 6 Predicted as Damaging	Probably damaging	Minor	Common	Benign
chr15	85451984	rs141753029	SLC28A1	C	T	PASS	0.005102	1	0	196	Other	N/A	N/A	Minor	Rare	Benign
chr15	85467275	rs3803390	SLC28A1	C	T	PASS	0.557	54	27	194	Other	N/A	N/A	Major	Common	Benign
chr15	85476441	rs2305367	SLC28A1	G	A	PASS	0.918	14	83	196	Other	N/A	N/A	Major	Common	Benign
chr15	85478410	rs2242048	SLC28A1	A	G	PASS	0.964	7	89	192	Other	N/A	N/A	Major	Common	Benign
chr15	85478696	rs2242047	SLC28A1	C	T	PASS	0.32	46	8	194	Missense	4 of 6 Predicted as Damaging	Probably damaging	Minor	Common	Deleterious missense
chr15	85478729	rs2242046	SLC28A1	G	A	PASS	0.036	7	0	194	Missense	0 of 6 Predicted as Damaging	Benign	Minor	Common	Benign
chr15	85488005	rs970673161	SLC28A1	G	A	PASS	0.01	2	0	196	LoF	N/A	N/A	Minor	Common	LoF
chr15	85488082	rs762209775	SLC28A1	C	T	PASS	0.005102	1	0	196	Missense	3 of 6 Predicted as Damaging	Possibly damaging	Minor	Rare	Benign
chr16	16101842	rs41494447	ABCC1	C	T	PASS	0.041	6	1	196	Missense	2 of 6 Predicted as Damaging	Benign	Minor	Common	Benign
chr16	16138322	rs246221	ABCC1	T	C	PASS	0.258	48	1	194	Other	N/A	N/A	Minor	Common	Benign
chr16	16139699	rs8187851	ABCC1	C	T	PASS	0.005155	1	0	194	Other	N/A	N/A	Minor	Rare	Benign
chr16	16139714	rs35587	ABCC1	T	C	PASS	0.26	48	1	192	Other	N/A	N/A	Minor	Common	Benign
chr16	16162019	rs35605	ABCC1	T	C	PASS	0.781	35	59	196	Other	N/A	N/A	Major	Common	Benign
chr16	16165586	rs763357938	ABCC1	GGT	G	VQSRTrancheINDEL99.90to100.00	0.021	4	0	192	ND	ND	ND	ND	ND	ND
chr16	16177275	rs4148356	ABCC1	G	A	PASS	0.041	8	0	196	Missense	2 of 6 Predicted as Damaging	Benign	Minor	Common	Benign
chr16	16180788		ABCC1	C	T	PASS	0.005102	1	0	196	Other	N/A	N/A	Minor	Rare	Benign
chr16	16196533	rs556651702	ABCC1	T	C	PASS	0.015	3	0	196	Other	N/A	N/A	Minor	Common	Benign
chr16	16208652	rs377374178	ABCC1	G	A	PASS	0.052	10	0	194	Missense	3 of 6 Predicted as Damaging	Benign	Minor	Common	Benign
chr16	16228208		ABCC1	T	C	PASS	0.01	0	1	196	Missense	6 of 6 Predicted as Damaging	Possibly damaging	Minor	Common	Deleterious missense
chr16	16228242	rs2230671	ABCC1	G	A	PASS	0.163	24	4	196	Other	N/A	N/A	Minor	Common	Benign
chr16	16235066	rs199675896	ABCC1	C	T	PASS	0.005155	1	0	194	Other	N/A	N/A	Minor	Rare	Benign
chr16	28603655	rs1059491	SULT1A2	T	G	PASS	0.045	9	0	198	Missense	5 of 6 Predicted as Damaging	Probably damaging	Minor	Common	Deleterious missense
chr16	28603710	rs138147609	SULT1A2	C	A	PASS	0.005051	1	0	198	LoF	2 of 6 Predicted as Damaging	N/A	Minor	Rare	LoF
chr16	28604641	rs191186879	SULT1A2	C	T	PASS	0.01	2	0	196	Missense	5 of 6 Predicted as Damaging	Benign	Minor	Common	Benign
chr16	28606913	rs370207297	SULT1A2	G	A	PASS	0.005155	1	0	194	Missense	6 of 6 Predicted as Damaging	Probably damaging	Minor	Rare	Deleterious missense
chr16	28606960	rs4987024	SULT1A2	T	A	PASS	0.021	4	0	194	Missense	2 of 6 Predicted as Damaging	Probably damaging	Minor	Common	Benign
chr16	28607228	rs1059489	SULT1A2	A	G	PASS	0.041	8	0	194	Other	N/A	N/A	Minor	Common	Benign
chr16	28607232	rs1136703	SULT1A2	A	G	PASS	0.041	8	0	194	Missense	0 of 6 Predicted as Damaging	Benign	Minor	Common	Benign
chr16	28617209		SULT1A1	T	C	VQSRTrancheSNP99.90to100.00	0.005051	1	0	198	ND	ND	ND	ND	ND	ND
chr16	28617396	rs766817098	SULT1A1	G	A	PASS	0.005102	1	0	196	Other	N/A	N/A	Minor	Rare	Benign
chr16	28617507	rs41278160	SULT1A1	C	T	PASS	0.204	36	2	196	Other	N/A	N/A	Minor	Common	Benign
chr16	28617514	rs1042028	SULT1A1	C	T	PASS	0.03	6	0	198	Missense	2 of 6 Predicted as Damaging	Benign	Minor	Common	Benign
chr16	28617552	rs3176926	SULT1A1	C	G	PASS	0.26	47	2	196	Other	N/A	N/A	Minor	Common	Benign
chr16	28619891	rs1464325744	SULT1A1	A	G	PASS	0.005102	1	0	196	Missense	5 of 6 Predicted as Damaging	Probably damaging	Minor	Rare	Deleterious missense
chr16	28619911	rs1126447	SULT1A1	T	C	PASS	0.316	58	2	196	Other	N/A	N/A	Minor	Common	Benign
chr16	28619920	rs1126446	SULT1A1	A	G	PASS	0.316	58	2	196	Other	N/A	N/A	Minor	Common	Benign
chr16	28620120	rs34513973	SULT1A1	C	T	PASS	0.245	48	0	196	Other	N/A	N/A	Minor	Common	Benign
chr16	31102589	rs7200749	VKORC1	G	A	PASS	0.005155	1	0	194	Missense	4 of 6 Predicted as Damaging	Benign	Minor	Rare	Benign
chr16	31102596		VKORC1	A	G	PASS	0.005155	1	0	194	Missense	3 of 6 Predicted as Damaging	Benign	Minor	Rare	Benign
chr16	55844440	rs145088728	CES1	C	T	PASS	0.005102	1	0	196	Missense	1 of 6 Predicted as Damaging	Probably damaging	Minor	Rare	Benign
chr16	55844550	rs762836042	CES1	T	C	PASS	0.005102	1	0	196	Other	N/A	N/A	Minor	Rare	Benign
chr16	55844869	rs773651769	CES1	C	T	PASS	0.005051	1	0	198	Missense	0 of 6 Predicted as Damaging	Benign	Minor	Rare	Benign
chr16	55846918		CES1	A	G	PASS	0.01	0	1	194	Missense	4 of 6 Predicted as Damaging	Probably damaging	Minor	Common	Deleterious missense
chr16	55853491	rs144078935	CES1	G	A	PASS	0.005102	1	0	196	LoF	2 of 6 Predicted as Damaging	N/A	Minor	Rare	LoF
chr16	55853545	rs115629050	CES1	C	A	PASS	0.031	6	0	196	Missense	5 of 6 Predicted as Damaging	Possibly damaging	Minor	Common	Deleterious missense
chr16	55855361	rs2307227	CES1	G	T	PASS	0.031	6	0	196	Missense	2 of 6 Predicted as Damaging	Benign	Minor	Common	Benign
chr16	55862686		CES1	G	A	PASS	0.005051	1	0	198	Missense	4 of 6 Predicted as Damaging	Possibly damaging	Minor	Rare	Deleterious missense
chr16	55862712	rs2307240	CES1	C	T	PASS	0.061	10	1	198	Missense	0 of 6 Predicted as Damaging	Benign	Minor	Common	Benign
chr16	55862804	rs199509547	CES1	T	C	PASS	0.01	2	0	198	Other	N/A	N/A	Minor	Common	Benign
chr16	55862883	rs3826190	CES1	C	A	PASS	0.01	2	0	198	Missense	5 of 6 Predicted as Damaging	Probably damaging	Minor	Common	Deleterious missense
chr16	55866934	rs12149366	CES1	A	C	PASS	0.182	35	0	192	Missense	0 of 6 Predicted as Damaging	Benign	Minor	Common	Benign
chr16	55866949	rs114788146	CES1	T	C	PASS	0.167	32	0	192	Missense	0 of 6 Predicted as Damaging	Benign	Minor	Common	Benign
chr16	55866952	rs201577108	CES1	A	G	PASS	0.167	32	0	192	Missense	0 of 6 Predicted as Damaging	Benign	Minor	Common	Benign
chr16	55866953	rs566557773	CES1	G	A	PASS	0.161	31	0	192	Other	N/A	N/A	Minor	Common	Benign
chr16	55866957	rs111604615	CES1	C	G	PASS	0.172	31	1	192	Missense	0 of 6 Predicted as Damaging	Benign	Minor	Common	Benign
chr16	66972078	rs781527420	CES2	G	A	PASS	0.005155	1	0	194	Missense	6 of 6 Predicted as Damaging	Probably damaging	Minor	Rare	Deleterious missense
chr16	66977895	rs28382827	CES2	C	T	PASS	0.015	3	0	194	Other	N/A	N/A	Minor	Common	Benign
chr16	66977896	rs147694237	CES2	G	A	PASS	0.01	2	0	194	Missense	0 of 6 Predicted as Damaging	Benign	Minor	Common	Benign
chr17	19445761	rs77630697	SLC47A1	G	A	PASS	0.021	4	0	194	Missense	5 of 6 Predicted as Damaging	Probably damaging	Minor	Common	Deleterious missense
chr17	19445778		SLC47A1	G	GGAGGTGATT	PASS	0.036	7	0	194	LoF	N/A	N/A	Minor	Common	LoF
chr17	19451364	rs77474263	SLC47A1	C	T	PASS	0.005155	1	0	194	Missense	5 of 6 Predicted as Damaging	Probably damaging	Minor	Rare	Deleterious missense
chr17	19458972	rs16960203	SLC47A1	C	T	PASS	0.087	17	0	196	Other	N/A	N/A	Minor	Common	Benign
chr17	19459188	rs368041402	SLC47A1	G	A	PASS	0.005102	1	0	196	Other	N/A	N/A	Minor	Rare	Benign
chr17	19459326	rs749654482	SLC47A1	A	T	PASS	0.005102	1	0	196	Missense	5 of 6 Predicted as Damaging	Probably damaging	Minor	Rare	Deleterious missense
chr17	19463590	rs2289670	SLC47A1	C	T	PASS	0.005155	1	0	194	Other	N/A	N/A	Minor	Rare	Benign
chr17	19582075	rs138244461	SLC47A2	C	T	PASS	0.005102	1	0	196	Missense	3 of 6 Predicted as Damaging	Probably damaging	Minor	Rare	Benign
chr17	19608773	rs4925042	SLC47A2	G	A	PASS	0.667	50	39	192	Other	N/A	N/A	Major	Common	Benign
chr17	19617236	rs4924792	SLC47A2	G	T	PASS	0.464	54	18	194	Other	N/A	N/A	Minor	Common	Benign
chr17	19618447	rs149511988	SLC47A2	C	T	PASS	0.042	8	0	192	Other	N/A	N/A	Minor	Common	Benign
chr17	26732449		SLC46A1	A	C	PASS	0.005051	1	0	198	Missense	2 of 6 Predicted as Damaging	Benign	Minor	Rare	Benign
chr17	48735816	rs191757325	ABCC3	C	T	PASS	0.016	3	0	192	Other	N/A	N/A	Minor	Common	Benign
chr17	48750389	rs1030146977	ABCC3	A	G	PASS	0.005102	1	0	196	Missense	4 of 6 Predicted as Damaging	Possibly damaging	Minor	Rare	Deleterious missense
chr17	48750475	rs978930307	ABCC3	G	A	PASS	0.005102	1	0	196	Other	N/A	N/A	Minor	Rare	Benign
chr17	48753423	rs4148416	ABCC3	C	T	PASS	0.117	23	0	196	Other	N/A	N/A	Minor	Common	Benign
chr17	48753823		ABCC3	CCCT	C	PASS	0.005155	1	0	194	Missense	2 of 6 Predicted as Damaging	Benign	Minor	Rare	Benign
chr17	48761105	rs2277624	ABCC3	C	T	PASS	0.153	28	1	196	Other	N/A	N/A	Minor	Common	Benign
chr17	48761371	rs1216120620	ABCC3	T	C	PASS	0.005	1	0	200	Missense	5 of 6 Predicted as Damaging	Possibly damaging	Minor	Rare	Deleterious missense
chr17	48768486	rs1051640	ABCC3	A	G	PASS	0.046	9	0	194	Other	N/A	N/A	Minor	Common	Benign
chr17	48768532	rs781289518	ABCC3	G	A	PASS	0.005155	1	0	194	Missense	3 of 6 Predicted as Damaging	Benign	Minor	Rare	Benign
chr19	15726487	rs4646523	CYP4F8	G	T	PASS	0.371	48	12	194	Other	N/A	N/A	Minor	Common	Benign
chr19	15726560	rs73001907	CYP4F8	G	T	PASS	0.129	23	1	194	Missense	0 of 6 Predicted as Damaging	Benign	Minor	Common	Benign
chr19	15726589	rs11673150	CYP4F8	C	A	PASS	0.031	6	0	194	Other	N/A	N/A	Minor	Common	Benign
chr19	15730502	rs61746468	CYP4F8	C	T	PASS	0.031	6	0	194	Missense	2 of 6 Predicted as Damaging	Probably damaging	Minor	Common	Benign
chr19	15739597	rs2056822	CYP4F8	A	C	PASS	0.784	30	61	194	Other	N/A	N/A	Major	Common	Benign
chr19	15756539	rs138709476	CYP4F3	C	T	PASS	0.005155	1	0	194	Missense	2 of 6 Predicted as Damaging	Benign	Minor	Rare	Benign
chr19	15760053	rs1053037	CYP4F3	G	A	PASS	0.026	5	0	194	Other	N/A	N/A	Minor	Common	Benign
chr19	15760797	rs1191137323	CYP4F3	T	C	PASS	0.005051	1	0	198	Missense	2 of 6 Predicted as Damaging	Possibly damaging	Minor	Rare	Benign
chr19	15760881	rs1805040	CYP4F3	C	A	PASS	0.131	24	1	198	Missense	0 of 6 Predicted as Damaging	Benign	Minor	Common	Benign
chr19	15763691	rs1805041	CYP4F3	G	A	PASS	0.082	16	0	196	Other	N/A	N/A	Minor	Common	Benign
chr19	15763721	rs1805042	CYP4F3	G	A	PASS	0.699	43	47	196	Other	N/A	N/A	Major	Common	Benign
chr19	15769570		CYP4F3	A	G	PASS	0.005051	1	0	198	Missense	0 of 6 Predicted as Damaging	Benign	Minor	Rare	Benign
chr19	15770052	rs118159249	CYP4F3	G	A	PASS	0.02	4	0	196	Missense	6 of 6 Predicted as Damaging	Probably damaging	Minor	Common	Deleterious missense
chr19	15784377	rs16995376	CYP4F12	C	T	PASS	0.031	6	0	194	Missense	1 of 6 Predicted as Damaging	Benign	Minor	Common	Benign
chr19	15784386	rs16995378	CYP4F12	C	T	PASS	0.995	1	96	194	Missense	1 of 6 Predicted as Damaging	Benign	Major	Common	Benign
chr19	15784506	rs371592736	CYP4F12	A	C	PASS	0.01	2	0	194	Missense	2 of 6 Predicted as Damaging	Possibly damaging	Minor	Common	Benign
chr19	15793213	rs139528870	CYP4F12	C	A	PASS	0.005208	1	0	192	Missense	0 of 6 Predicted as Damaging	Benign	Minor	Rare	Benign
chr19	15793235	rs2285888	CYP4F12	T	C	PASS	0.828	27	66	192	Missense	N/A	N/A	Major	Common	Benign
chr19	15795949	rs780928113	CYP4F12	C	T	PASS	0.005208	1	0	192	Missense	4 of 6 Predicted as Damaging	Benign	Minor	Rare	Benign
chr19	15806783	rs199674848	CYP4F12	G	A	PASS	0.005102	1	0	196	Missense	1 of 6 Predicted as Damaging	Benign	Minor	Rare	Benign
chr19	15806834	rs191885206	CYP4F12	T	C	PASS	0.005051	1	0	198	Missense	5 of 6 Predicted as Damaging	Probably damaging	Minor	Rare	Deleterious missense
chr19	15807305	rs688755	CYP4F12	T	C	PASS	0.103	18	1	194	Other	N/A	N/A	Minor	Common	Benign
chr19	15807830	rs593421	CYP4F12	T	C	PASS	0.1	18	1	200	Other	N/A	N/A	Minor	Common	Benign
chr19	15807884	rs593818	CYP4F12	A	G	PASS	0.816	28	66	196	LoF	N/A	N/A	Major	Common	LoF
chr19	15990177	rs753169154	CYP4F2	A	G	PASS	0.01	2	0	196	Missense	5 of 6 Predicted as Damaging	Possibly damaging	Minor	Common	Deleterious missense
chr19	15990185	rs1234822837	CYP4F2	CA	C	VQSRTrancheINDEL99.90to100.00	0.005102	1	0	196	ND	ND	ND	ND	ND	ND
chr19	15990234	rs746723884	CYP4F2	T	A	PASS	0.005102	1	0	196	Missense	2 of 6 Predicted as Damaging	Benign	Minor	Rare	Benign
chr19	15990431	rs2108622	CYP4F2	C	T	PASS	0.136	27	0	198	Missense	5 of 6 Predicted as Damaging	Probably damaging	Minor	Common	Deleterious missense
chr19	15996820	rs2074900	CYP4F2	G	A	PASS	0.25	38	6	200	Other	N/A	N/A	Minor	Common	Benign
chr19	15997102		CYP4F2	T	C	PASS	0.005051	1	0	198	Missense	0 of 6 Predicted as Damaging	Benign	Minor	Rare	Benign
chr19	16003367	rs373859283	CYP4F2	G	C	PASS	0.005051	1	0	198	Missense	2 of 6 Predicted as Damaging	Benign	Minor	Rare	Benign
chr19	16006323	rs8110714	CYP4F2	G	A	PASS	0.005051	1	0	198	Other	N/A	N/A	Minor	Rare	Benign
chr19	16006380	rs8100960	CYP4F2	T	G	PASS	0.005051	1	0	198	Other	N/A	N/A	Minor	Rare	Benign
chr19	16006413	rs3093114	CYP4F2	G	A	PASS	0.035	7	0	198	Other	N/A	N/A	Minor	Common	Benign
chr19	16008257	rs3093106	CYP4F2	T	C	PASS	0.04	8	0	198	Other	N/A	N/A	Minor	Common	Benign
chr19	16008276	rs201380574	CYP4F2	C	T	PASS	0.01	2	0	198	Missense	1 of 6 Predicted as Damaging	Benign	Minor	Common	Benign
chr19	16008388	rs3093105	CYP4F2	A	C	PASS	0.035	7	0	198	Missense	1 of 6 Predicted as Damaging	Benign	Minor	Common	Benign
chr19	41350594	rs2002977	CYP2A6	G	A	PASS	0.053	6	2	190	Other	N/A	N/A	Minor	Common	Benign
chr19	41350600	rs143336165	CYP2A6	G	A	PASS	0.026	5	0	190	Other	N/A	N/A	Minor	Common	Benign
chr19	41350622	rs757892208	CYP2A6	G	C	PASS	0.005263	1	0	190	Missense	1 of 6 Predicted as Damaging	Benign	Minor	Rare	Benign
chr19	41350648	rs28399461	CYP2A6	A	G	PASS	0.053	6	2	190	Other	N/A	N/A	Minor	Common	Benign
chr19	41350664	rs1809810	CYP2A6	A	T	PASS	0.953	5	88	190	Missense	N/A	N/A	Major	Common	Benign
chr19	41351919	rs2644907	CYP2A6	G	C	PASS	0.005263	1	0	190	Other	N/A	N/A	Minor	Rare	Benign
chr19	41351950	rs1371337751	CYP2A6	G	A	PASS	0.005208	1	0	192	Missense	2 of 6 Predicted as Damaging	Probably damaging	Minor	Rare	Benign
chr19	41352840	rs1809811	CYP2A6	G	A	PASS	0.051	6	2	196	Other	N/A	N/A	Minor	Common	Benign
chr19	41352941	rs28399447	CYP2A6	A	G	PASS	0.01	2	0	194	Missense	0 of 6 Predicted as Damaging	Benign	Minor	Common	Benign
chr19	41354523	rs752606164	CYP2A6	A	G	PASS	0.011	0	1	190	Other	N/A	N/A	Minor	Common	Benign
chr19	41356188	rs8192721	CYP2A6	C	T	PASS	0.053	6	2	188	Other	N/A	N/A	Minor	Common	Benign
chr19	41356281	rs1137115	CYP2A6	T	C	PASS	0.895	12	79	190	Other	N/A	N/A	Major	Common	Benign
chr19	41356310	rs8192720	CYP2A6	G	A	PASS	0.184	19	8	190	Other	N/A	N/A	Minor	Common	Benign
chr19	41497274	rs8192709	CYP2B6	C	T	PASS	0.072	14	0	194	Missense	1 of 6 Predicted as Damaging	Benign	Minor	Common	Benign
chr19	41509950	rs2279341	CYP2B6	G	C	PASS	0.06	12	0	200	Other	N/A	N/A	Minor	Common	Benign
chr19	41510236		CYP2B6	G	T	PASS	0.005051	1	0	198	Other	N/A	N/A	Minor	Rare	Benign
chr19	41512841	rs3745274	CYP2B6	G	T	PASS	0.327	46	9	196	Missense	0 of 6 Predicted as Damaging	Benign	Minor	Common	Benign
chr19	41515188		CYP2B6	A	C	PASS	0.005208	1	0	192	Missense	2 of 6 Predicted as Damaging	Possibly damaging	Minor	Rare	Benign
chr19	41515203	rs763388535	CYP2B6	A	G	PASS	0.005208	1	0	192	Missense	0 of 6 Predicted as Damaging	Benign	Minor	Rare	Benign
chr19	41515263	rs2279343	CYP2B6	A	G	PASS	0.053	4	3	190	Missense	0 of 6 Predicted as Damaging	Benign	Minor	Common	Benign
chr19	41518244	rs34826503	CYP2B6	C	T	PASS	0.005155	1	0	194	Missense	2 of 6 Predicted as Damaging	Benign	Minor	Rare	Benign
chr19	41518245	rs567219326	CYP2B6	G	C	PASS	0.005155	1	0	194	Missense	4 of 6 Predicted as Damaging	Probably damaging	Minor	Rare	Deleterious missense
chr19	41518376	rs201500445	CYP2B6	T	C	PASS	0.005155	1	0	194	Missense	5 of 6 Predicted as Damaging	Probably damaging	Minor	Rare	Deleterious missense
chr19	41522715	rs3211371	CYP2B6	C	T	PASS	0.051	8	1	196	Missense	0 of 6 Predicted as Damaging	Benign	Minor	Common	Benign
chr19	41594450	rs8192784	CYP2A13	G	A	PASS	0.105	21	0	200	Missense	0 of 6 Predicted as Damaging	Benign	Minor	Common	Benign
chr19	41596414	rs377610120	CYP2A13	C	T	PASS	0.041	6	1	196	Missense	0 of 6 Predicted as Damaging	Benign	Minor	Common	Benign
chr19	41597751	rs8192789	CYP2A13	C	T	PASS	0.108	21	0	194	Missense	2 of 6 Predicted as Damaging	Benign	Minor	Common	Benign
chr19	41599619	rs368110735	CYP2A13	G	A	PASS	0.02	4	0	198	Missense	4 of 6 Predicted as Damaging	Probably damaging	Minor	Common	Deleterious missense
chr19	41600311	rs115698903	CYP2A13	A	C	PASS	0.01	2	0	194	Missense	0 of 6 Predicted as Damaging	Benign	Minor	Common	Benign
chr19	41700493	rs338599	CYP2S1	G	C	PASS	0.871	21	74	194	Other	N/A	N/A	Major	Common	Benign
chr19	41703730	rs1469860269	CYP2S1	T	C	PASS	0.005102	1	0	196	Other	N/A	N/A	Minor	Rare	Benign
chr19	41703770	rs201978576	CYP2S1	G	C	PASS	0.01	2	0	196	Missense	2 of 6 Predicted as Damaging	Possibly damaging	Minor	Common	Benign
chr19	41703798	rs1168328760	CYP2S1	C	A	PASS	0.005102	1	0	196	Missense	4 of 6 Predicted as Damaging	Probably damaging	Minor	Rare	Deleterious missense
chr19	41704370	rs45457494	CYP2S1	G	A	PASS	0.005155	1	0	194	Missense	0 of 6 Predicted as Damaging	Benign	Minor	Rare	Benign
chr19	41704648	rs8192795	CYP2S1	T	G	PASS	0.005102	1	0	196	Missense	5 of 6 Predicted as Damaging	Probably damaging	Minor	Rare	Deleterious missense
chr19	41711983		CYP2S1	G	A	PASS	0.01	0	1	196	Missense	4 of 6 Predicted as Damaging	Probably damaging	Minor	Common	Deleterious missense
chr19	49079224	rs117476816	SULT2B1	G	A	PASS	0.093	18	0	194	Missense	0 of 6 Predicted as Damaging	Benign	Minor	Common	Benign
chr19	49096065	rs2302948	SULT2B1	C	T	PASS	0.098	17	1	194	Other	N/A	N/A	Minor	Common	Benign
chr19	49102399	rs1132054	SULT2B1	C	T	PASS	0.119	21	1	194	Other	N/A	N/A	Minor	Common	Benign
chr19	49102513	rs1052131	SULT2B1	C	T	PASS	0.062	12	0	194	Other	N/A	N/A	Minor	Common	Benign
chr21	46951494	rs1253102203	SLC19A1	C	G	PASS	0.005102	1	0	196	Missense	6 of 6 Predicted as Damaging	Probably damaging	Minor	Rare	Deleterious missense
chr21	46951556	rs12659	SLC19A1	A	G	PASS	0.485	45	25	196	Other	N/A	N/A	Minor	Common	Benign
chr21	46951814	rs747438518	SLC19A1	G	A	PASS	0.005155	1	0	194	Other	N/A	N/A	Minor	Rare	Benign
chr21	46951915	rs769486029	SLC19A1	CCAG	C	VQSRTrancheINDEL99.90to100.00	0.02	4	0	196	ND	ND	ND	ND	ND	ND
chr21	46957735	rs1266165203	SLC19A1	A	G	PASS	0.013	2	0	156	Missense	6 of 6 Predicted as Damaging	Probably damaging	Minor	Common	Deleterious missense
chr21	46957794	rs1051266	SLC19A1	T	C	PASS	0.448	25	26	172	Missense	1 of 6 Predicted as Damaging	Benign	Minor	Common	Benign
chr22	24376925		GSTT1	A	T	PASS	0.016	0	1	126	Missense	N/A	N/A	Minor	Common	Benign
chr22	24376928	rs1601989136	GSTT1	T	C	PASS	0.024	1	1	126	Missense	N/A	N/A	Minor	Common	Benign
chr22	24376932	rs1601989152	GSTT1	A	G	PASS	0.016	0	1	126	Other	N/A	N/A	Minor	Common	Benign
chr22	24381727		GSTT1	T	C	PASS	0.014	0	1	146	Missense	N/A	N/A	Minor	Common	Benign
chr22	24381730		GSTT1	A	G	PASS	0.014	0	1	146	Missense	N/A	N/A	Minor	Common	Benign
chr22	42522613	rs1135840	CYP2D6	G	C	PASS	0.345	53	7	194	Missense	N/A	N/A	Minor	Common	Benign
chr22	42522965	rs28371732	CYP2D6	C	T	PASS	0.005155	1	0	194	Other	N/A	N/A	Minor	Rare	Benign
chr22	42523460	rs146271511	CYP2D6	G	A	PASS	0.005102	1	0	196	Missense	1 of 6 Predicted as Damaging	Possibly damaging	Minor	Rare	Benign
chr22	42523636	rs3915951	CYP2D6	C	A	PASS	0.005102	1	0	196	Missense	4 of 6 Predicted as Damaging	Benign	Minor	Rare	Benign
chr22	42523943	rs16947	CYP2D6	A	G	PASS	0.866	22	73	194	Missense	N/A	N/A	Major	Common	Benign
chr22	42524218	rs28371718	CYP2D6	G	T	PASS	0.031	4	1	196	LoF	N/A	N/A	Minor	Common	LoF
chr22	42524877		CYP2D6	C	T	PASS	0.005	1	0	200	Missense	4 of 6 Predicted as Damaging	Possibly damaging	Minor	Rare	Deleterious missense
chr22	42525035	rs5030865	CYP2D6	C	T	PASS	0.005102	1	0	196	Missense	5 of 6 Predicted as Damaging	Possibly damaging	Minor	Rare	Deleterious missense
chr22	42525132	rs1058164	CYP2D6	G	C	PASS	0.342	51	8	196	Other	N/A	N/A	Minor	Common	Benign
chr22	42525182	rs1135822	CYP2D6	A	T	PASS	0.005102	1	0	196	Missense	0 of 6 Predicted as Damaging	Benign	Minor	Rare	Benign
chr22	42525756	rs1081003	CYP2D6	G	A	PASS	0.505	49	25	196	Other	N/A	N/A	Major	Common	Benign
chr22	42525890		CYP2D6	C	T	PASS	0.005102	1	0	196	Missense	4 of 6 Predicted as Damaging	Probably damaging	Minor	Rare	Deleterious missense
chr22	42526669	rs118203758	CYP2D6	C	T	PASS	0.031	6	0	194	Missense	2 of 6 Predicted as Damaging	Probably damaging	Minor	Common	Benign
chr22	42526686	rs143218187	CYP2D6	G	A	PASS	0.005155	1	0	194	Other	N/A	N/A	Minor	Rare	Benign
chr22	42526694	rs1065852	CYP2D6	G	A	PASS	0.526	44	29	194	Missense	6 of 6 Predicted as Damaging	Probably damaging	Major	Common	Deleterious missense
chr22	42526763	rs769258	CYP2D6	C	T	PASS	0.005155	1	0	194	Missense	0 of 6 Predicted as Damaging	Benign	Minor	Rare	Benign

## Sheet: Multiallelic_PHL(N=100)
#CHROM	POS	rs (dbsnp 154)	Gene	REF	ALT	FILTER	AF	No. of Heterozygotes	No. of Homozygotes	Allele Number
chr7	87160618	rs2032582	ABCB1	A	C,T	PASS	0.453,0.161	A/C(39),A/T(9)	C/C(16),C/T(16),T/T(3)	192
chr11	63149670	rs78765214	SLC22A9	CA	CAA,C	VQSRTrancheINDEL99.90to100.00	0.021,0.479	CA/CAA(4),CA/C(93)	0	194
chr17	48753824		ABCC3	C	G,*	VQSRTrancheSNP99.90to100.00	5.435e-03,5.435e-03	C/G(1),C/*(1)	0	184
								* allele to reference overlapping deletions

## Sheet: Definition
	Term	Definition/Criteria
	Major allele	SNPs with an allele frequency from > 0.5 to 1.0
	Minor allele	SNPs with an allele frequency of less than 0.5
	common variant	SNPs with an allele frequency from > 0.01 to 1
	rare variant	SNPs with a minor allele frequency of less than 0.01
	Benign	Predicted as Benign by Polyphen2
	Deleterious missense	Predicted as Missenses with 2 conditions;
		1) 4 or more of 6 algorithms predicted as damaging
		2) predicted as probably or possibly damaging by Polyphen2
	LoF	Predicted as LoF (Loss-of-Function) by algorithms
	N/A	Not applicable
	ND	Not done
