# Supplementary material for: Prevalence of pharmacogenomic variants in 100 pharmacogenes among Southeast Asian populations under the collaboration of the Southeast Asian Pharmacogenomics Research Network (SEAPharm)
Source: Hum Genome Var. 2021 Feb 4;8:7. doi: 10.1038/s41439-021-00135-z (PMC7862625; doi:10.1038/s41439-021-00135-z)
Supplement: Supplementary file 5 — Supplementary Table 6 [file 41439_2021_135_MOESM5_ESM.xlsx]

## Sheet: Biallelic_THA(N=100)
#CHROM	POS	rs (dbsnp 154)	Gene	REF	ALT	FILTER	AF	No. of Heterozygotes	No. of Homozygotes	Allele Number	Effect	N of 6 Predicted Damaging	Polyphen2	Allele frequency	Defined variant	Predicted functional impact
chr1	47278169	rs45500401	CYP4B1	G	A	PASS	0.005	1	0	200	Other	N/A	N/A	Minor	Rare	Benign
chr1	47279175	rs4646487	CYP4B1	C	T	PASS	0.22	36	4	200	Missense	2 of 6 Predicted as Damaging	Possibly damaging	Minor	Common	Benign
chr1	47279954	rs45463299	CYP4B1	C	T	PASS	0.005	1	0	200	Other	N/A	N/A	Minor	Rare	Benign
chr1	47280746	rs3215983	CYP4B1	GAT	G	VQSRTrancheINDEL99.90to100.00	0.225	33	6	200	ND	ND	ND	ND	ND	ND
chr1	47280859	rs2297810	CYP4B1	G	A	PASS	0.23	34	6	200	Missense	3 of 6 Predicted as Damaging	Benign	Minor	Common	Benign
chr1	47280884	rs4646491	CYP4B1	C	T	PASS	0.225	33	6	200	Missense	3 of 6 Predicted as Damaging	Benign	Minor	Common	Benign
chr1	47282772	rs2297809	CYP4B1	C	T	PASS	0.225	33	6	200	Missense	6 of 6 Predicted as Damaging	Probably damaging	Minor	Common	Deleterious missense
chr1	47282804	rs750429274	CYP4B1	C	T	PASS	0.005	1	0	200	Other	N/A	N/A	Minor	Rare	Benign
chr1	47395828		CYP4A11	T	C	PASS	0.005	1	0	200	Missense	2 of 6 Predicted as Damaging	Benign	Minor	Rare	Benign
chr1	47395874	rs148507594	CYP4A11	A	C	PASS	0.005	1	0	200	Missense	0 of 6 Predicted as Damaging	Benign	Minor	Rare	Benign
chr1	47395973	rs1126743	CYP4A11	G	A	PASS	0.55	50	30	200	Other	N/A	N/A	Major	Common	Benign
chr1	47398496	rs1126742	CYP4A11	A	G	PASS	0.255	41	5	200	Missense	0 of 6 Predicted as Damaging	Benign	Minor	Common	Benign
chr1	47399670	rs145599381	CYP4A11	G	T	VQSRTrancheSNP99.90to100.00	0.045	7	1	200	ND	ND	ND	ND	ND	ND
chr1	47399686	rs58590117	CYP4A11	G	A	PASS	0.005	1	0	200	Missense	5 of 6 Predicted as Damaging	Possibly damaging	Minor	Rare	Deleterious missense
chr1	47399750	rs138802237	CYP4A11	T	C	PASS	0.005	1	0	200	Missense	1 of 6 Predicted as Damaging	Benign	Minor	Rare	Benign
chr1	47399915	rs779248380	CYP4A11	G	T	VQSRTrancheSNP99.90to100.00	0.005	1	0	200	ND	ND	ND	ND	ND	ND
chr1	47399928	rs76125935	CYP4A11	A	G	VQSRTrancheSNP99.90to100.00	0.04	6	1	200	ND	ND	ND	ND	ND	ND
chr1	47399967	rs28451040	CYP4A11	G	A	VQSRTrancheSNP99.90to100.00	0.455	51	20	200	ND	ND	ND	ND	ND	ND
chr1	47399985	rs754121044	CYP4A11	C	T	VQSRTrancheSNP99.90to100.00	0.005	1	0	200	ND	ND	ND	ND	ND	ND
chr1	47400808	rs12759935	CYP4A11	T	G	PASS	0.01	2	0	200	Other	N/A	N/A	Minor	Common	Benign
chr1	47402346	rs144065752	CYP4A11	C	T	PASS	0.005	1	0	200	Missense	0 of 6 Predicted as Damaging	Benign	Minor	Rare	Benign
chr1	47402372	rs777366856	CYP4A11	A	G	PASS	0.005	1	0	200	Other	N/A	N/A	Minor	Rare	Benign
chr1	47402375	rs753681362	CYP4A11	G	T	PASS	0.005	1	0	200	Other	N/A	N/A	Minor	Rare	Benign
chr1	47402415	rs148717576	CYP4A11	C	T	PASS	0.005	1	0	200	Missense	2 of 6 Predicted as Damaging	Possibly damaging	Minor	Rare	Benign
chr1	47534301	rs74509104	CYP4Z1	C	G	PASS	0.005	1	0	200	Missense	0 of 6 Predicted as Damaging	Benign	Minor	Rare	Benign
chr1	47564910	rs202100105	CYP4Z1	C	T	PASS	0.005	1	0	200	LoF	2 of 6 Predicted as Damaging	N/A	Minor	Rare	LoF
chr1	47571878	rs761531357	CYP4Z1	A	G	PASS	0.005	1	0	200	Missense	3 of 6 Predicted as Damaging	Probably damaging	Minor	Rare	Benign
chr1	47571902	rs4926802	CYP4Z1	C	T	PASS	0.91	12	85	200	Other	N/A	N/A	Major	Common	Benign
chr1	47571905	rs28463559	CYP4Z1	C	T	PASS	0.91	12	85	200	Other	N/A	N/A	Major	Common	Benign
chr1	60373500	rs2229191	CYP2J2	G	T	PASS	0.03	6	0	200	Other	N/A	N/A	Minor	Common	Benign
chr1	60373528	rs755892986	CYP2J2	G	A	PASS	0.005	1	0	200	Other	N/A	N/A	Minor	Rare	Benign
chr1	60377373	rs76900855	CYP2J2	G	A	PASS	0.005	1	0	200	Other	N/A	N/A	Minor	Rare	Benign
chr1	60381646	rs11572242	CYP2J2	C	T	PASS	0.005	1	0	200	Missense	0 of 6 Predicted as Damaging	Benign	Minor	Rare	Benign
chr1	60392236	rs2229189	CYP2J2	G	A	PASS	0.035	5	1	200	Other	N/A	N/A	Minor	Common	Benign
chr1	60392271	rs11572191	CYP2J2	G	A	PASS	0.005	1	0	200	Other	N/A	N/A	Minor	Rare	Benign
chr1	97544548	rs770320798	DPYD	A	G	PASS	0.005	1	0	200	Missense	4 of 6 Predicted as Damaging	Benign	Minor	Rare	Benign
chr1	97547956	rs753950237	DPYD	G	A	PASS	0.005	1	0	200	Missense	6 of 6 Predicted as Damaging	Probably damaging	Minor	Rare	Deleterious missense
chr1	97700514	rs199634007	DPYD	G	T	PASS	0.005	1	0	200	Missense	4 of 6 Predicted as Damaging	Benign	Minor	Rare	Benign
chr1	97770920	rs1801160	DPYD	C	T	PASS	0.025	5	0	200	Missense	3 of 6 Predicted as Damaging	Probably damaging	Minor	Common	Benign
chr1	97915624	rs17376848	DPYD	A	G	PASS	0.12	22	1	200	Other	N/A	N/A	Minor	Common	Benign
chr1	97915742	rs758489611	DPYD	C	T	PASS	0.005	1	0	200	Missense	5 of 6 Predicted as Damaging	Probably damaging	Minor	Rare	Deleterious missense
chr1	97981356	rs755407188	DPYD	T	G	PASS	0.005	1	0	200	Missense	5 of 6 Predicted as Damaging	Probably damaging	Minor	Rare	Deleterious missense
chr1	97981395	rs1801159	DPYD	T	C	PASS	0.215	29	7	200	Missense	1 of 6 Predicted as Damaging	Benign	Minor	Common	Benign
chr1	98039359	rs773600085	DPYD	A	G	PASS	0.005	1	0	200	Other	N/A	N/A	Minor	Rare	Benign
chr1	98144674	rs1313976976	DPYD	T	C	PASS	0.005	1	0	200	Missense	5 of 6 Predicted as Damaging	Benign	Minor	Rare	Benign
chr1	98144726	rs45589337	DPYD	T	C	PASS	0.005	1	0	200	Missense	5 of 6 Predicted as Damaging	Benign	Minor	Rare	Benign
chr1	98165091	rs2297595	DPYD	T	C	PASS	0.03	6	0	200	Missense	5 of 6 Predicted as Damaging	Probably damaging	Minor	Common	Deleterious missense
chr1	98206011	rs201841475	DPYD	C	T	PASS	0.005	1	0	200	Other	N/A	N/A	Minor	Rare	Benign
chr1	98293683	rs189768576	DPYD	G	A	PASS	0.005	1	0	200	LoF	2 of 6 Predicted as Damaging	N/A	Minor	Rare	LoF
chr1	98348885	rs1801265	DPYD	G	A	PASS	0.86	26	73	200	Missense	N/A	N/A	Major	Common	Benign
chr1	110231359	rs369022847	GSTM1	T	C	PASS	0.019	0	1	104	Other	N/A	N/A	Minor	Common	Benign
chr1	110231746	rs147668562	GSTM1	A	G	PASS	0.018	0	1	112	Missense	4 of 6 Predicted as Damaging	Benign	Minor	Common	Benign
chr1	110233138	rs1065411	GSTM1	G	C	PASS	0.606	5	29	104	Missense	2 of 6 Predicted as Damaging	Benign	Major	Common	Benign
chr1	110233147	rs1056806	GSTM1	C	T	PASS	0.255	6	10	102	Other	N/A	N/A	Minor	Common	Benign
chr1	110233153		GSTM1	C	T	PASS	0.009091	1	0	110	Other	N/A	N/A	Minor	Rare	Benign
chr1	146658627	rs376858269	FMO5	C	T	PASS	0.005	1	0	200	Missense	5 of 6 Predicted as Damaging	Probably damaging	Minor	Rare	Deleterious missense
chr1	146658748		FMO5	C	A	PASS	0.005	1	0	200	Missense	4 of 6 Predicted as Damaging	Probably damaging	Minor	Rare	Deleterious missense
chr1	146672906	rs894469	FMO5	C	T	PASS	0.955	9	91	200	Other	N/A	N/A	Major	Common	Benign
chr1	146684919	rs587710509	FMO5	G	T	PASS	0.005	1	0	200	Missense	3 of 6 Predicted as Damaging	Benign	Minor	Rare	Benign
chr1	171072965	rs144935285	FMO3	G	A	PASS	0.01	2	0	200	Missense	5 of 6 Predicted as Damaging	Possibly damaging	Minor	Common	Deleterious missense
chr1	171076835	rs186763441	FMO3	A	G	PASS	0.01	2	0	200	Missense	0 of 6 Predicted as Damaging	Benign	Minor	Common	Benign
chr1	171076935	rs1800822	FMO3	C	T	PASS	0.18	32	2	200	Other	N/A	N/A	Minor	Common	Benign
chr1	171076966	rs2266782	FMO3	G	A	PASS	0.14	26	1	200	Missense	0 of 6 Predicted as Damaging	Benign	Minor	Common	Benign
chr1	171080080	rs1736557	FMO3	G	A	PASS	0.28	38	9	200	Missense	0 of 6 Predicted as Damaging	Benign	Minor	Common	Benign
chr1	171083174	rs909530	FMO3	C	T	PASS	0.275	43	6	200	Other	N/A	N/A	Minor	Common	Benign
chr1	171083242	rs2266780	FMO3	A	G	PASS	0.09	18	0	200	Missense	3 of 6 Predicted as Damaging	Probably damaging	Minor	Common	Benign
chr1	171086252	rs372550552	FMO3	C	T	PASS	0.005	1	0	200	Other	N/A	N/A	Minor	Rare	Benign
chr1	171086276	rs780181357	FMO3	T	C	PASS	0.005	1	0	200	Other	N/A	N/A	Minor	Rare	Benign
chr1	171086513	rs28363595	FMO3	C	T	PASS	0.025	3	1	200	Other	N/A	N/A	Minor	Common	Benign
chr1	171154959	rs2020870	FMO2	A	G	PASS	0.17	24	5	200	Missense	5 of 6 Predicted as Damaging	Possibly damaging	Minor	Common	Deleterious missense
chr1	171168545	rs2307492	FMO2	T	C	PASS	0.09	18	0	200	Missense	3 of 6 Predicted as Damaging	Probably damaging	Minor	Common	Benign
chr1	171168584	rs2020862	FMO2	C	T	PASS	0.55	52	29	200	Missense	4 of 6 Predicted as Damaging	Benign	Major	Common	Benign
chr1	171168585	rs2020861	FMO2	A	G	PASS	0.64	44	42	200	Other	N/A	N/A	Major	Common	Benign
chr1	171174531	rs2020863	FMO2	A	G	PASS	0.25	46	2	200	Missense	5 of 6 Predicted as Damaging	Possibly damaging	Minor	Common	Deleterious missense
chr1	171236746	rs752430187	FMO1	T	A	PASS	0.005	1	0	200	Missense	5 of 6 Predicted as Damaging	Probably damaging	Minor	Rare	Deleterious missense
chr1	171236757	rs764099049	FMO1	T	C	PASS	0.005	1	0	200	Missense	3 of 6 Predicted as Damaging	Possibly damaging	Minor	Rare	Benign
chr1	171250044	rs742350	FMO1	C	T	PASS	0.025	5	0	200	Other	N/A	N/A	Minor	Common	Benign
chr1	171251196	rs16864314	FMO1	A	G	PASS	0.02	4	0	200	Missense	0 of 6 Predicted as Damaging	Benign	Minor	Common	Benign
chr1	171252287	rs1126692	FMO1	A	G	PASS	0.06	8	2	200	Other	N/A	N/A	Minor	Common	Benign
chr1	171300853	rs200809129	FMO4	G	A	PASS	0.005	1	0	200	Missense	1 of 6 Predicted as Damaging	Benign	Minor	Rare	Benign
chr1	171300906	rs555878454	FMO4	T	C	PASS	0.005	1	0	200	Other	N/A	N/A	Minor	Rare	Benign
chr1	171301968	rs200263204	FMO4	C	T	PASS	0.005	1	0	200	Missense	0 of 6 Predicted as Damaging	Benign	Minor	Rare	Benign
chr1	171303565	rs3737926	FMO4	C	T	PASS	0.05	10	0	200	Other	N/A	N/A	Minor	Common	Benign
chr1	171310769	rs765415005	FMO4	T	A	PASS	0.005	1	0	200	Missense	2 of 6 Predicted as Damaging	Benign	Minor	Rare	Benign
chr2	38298139	rs1800440	CYP1B1	T	C	PASS	0.01	2	0	200	Missense	2 of 6 Predicted as Damaging	Benign	Minor	Common	Benign
chr2	38298150	rs1056837	CYP1B1	A	G	PASS	0.915	15	84	200	Other	N/A	N/A	Major	Common	Benign
chr2	38298203	rs1056836	CYP1B1	C	G	PASS	0.905	17	82	200	Missense	N/A	N/A	Major	Common	Benign
chr2	38301803	rs9341249	CYP1B1	C	G	PASS	0.005	1	0	200	Other	N/A	N/A	Minor	Rare	Benign
chr2	38301847	rs57865060	CYP1B1	C	T	PASS	0.005	1	0	200	Missense	2 of 6 Predicted as Damaging	Benign	Minor	Rare	Benign
chr2	38302177	rs1056827	CYP1B1	C	A	PASS	0.185	31	3	200	Missense	0 of 6 Predicted as Damaging	Benign	Minor	Common	Benign
chr2	38302390	rs10012	CYP1B1	G	C	PASS	0.185	33	2	200	Missense	0 of 6 Predicted as Damaging	Benign	Minor	Common	Benign
chr2	169780180		ABCB11	T	C	PASS	0.005	1	0	200	Other	N/A	N/A	Minor	Rare	Benign
chr2	169787310	rs371859686	ABCB11	G	A	PASS	0.005	1	0	200	Other	N/A	N/A	Minor	Rare	Benign
chr2	169789016	rs497692	ABCB11	T	C	PASS	0.645	47	41	200	Other	N/A	N/A	Major	Common	Benign
chr2	169791869		ABCB11	C	A	PASS	0.01	2	0	200	LoF	2 of 6 Predicted as Damaging	N/A	Minor	Common	LoF
chr2	169792806		ABCB11	G	A	PASS	0.005	1	0	200	Other	N/A	N/A	Minor	Rare	Benign
chr2	169801131	rs118109635	ABCB11	G	A	PASS	0.015	3	0	200	Missense	5 of 6 Predicted as Damaging	Possibly damaging	Minor	Common	Deleterious missense
chr2	169801202	rs367874361	ABCB11	C	T	PASS	0.005	1	0	200	Other	N/A	N/A	Minor	Rare	Benign
chr2	169826573	rs11568371	ABCB11	C	A	PASS	0.005	1	0	200	Other	N/A	N/A	Minor	Rare	Benign
chr2	169826592	rs11568367	ABCB11	T	C	PASS	0.005	1	0	200	Missense	3 of 6 Predicted as Damaging	Possibly damaging	Minor	Rare	Benign
chr2	169828390	rs144848376	ABCB11	G	A	PASS	0.005	1	0	200	Other	N/A	N/A	Minor	Rare	Benign
chr2	169830328	rs2287622	ABCB11	A	G	PASS	0.725	41	52	200	Missense	3 of 6 Predicted as Damaging	Benign	Major	Common	Benign
chr2	169847412	rs2287616	ABCB11	A	G	PASS	0.25	30	10	200	Other	N/A	N/A	Minor	Common	Benign
chr2	169869892	rs375137002	ABCB11	G	A	PASS	0.005	1	0	200	Other	N/A	N/A	Minor	Rare	Benign
chr2	169869901	rs4148777	ABCB11	A	G	PASS	0.085	17	0	200	Other	N/A	N/A	Minor	Common	Benign
chr2	169870837	rs138800291	ABCB11	G	T	PASS	0.005	1	0	200	Other	N/A	N/A	Minor	Rare	Benign
chr2	169870855	rs3815675	ABCB11	A	G	PASS	0.245	31	9	200	Other	N/A	N/A	Minor	Common	Benign
chr2	234526780		UGT1A8	G	A	PASS	0.005	1	0	200	Missense	5 of 6 Predicted as Damaging	Probably damaging	Minor	Rare	Deleterious missense
chr2	234526871	rs1042597	UGT1A8	C	G	PASS	0.515	49	27	200	Missense	0 of 6 Predicted as Damaging	Benign	Major	Common	Benign
chr2	234527063	rs1331240331	UGT1A8	C	T	PASS	0.005	1	0	200	Missense	1 of 6 Predicted as Damaging	Benign	Minor	Rare	Benign
chr2	234527064	rs1126805	UGT1A8	A	C	PASS	0.025	5	0	200	Other	N/A	N/A	Minor	Common	Benign
chr2	234527118	rs1042605	UGT1A8	A	G	PASS	0.145	27	1	200	Other	N/A	N/A	Minor	Common	Benign
chr2	234527157	rs45567934	UGT1A8	T	C	PASS	0.005	1	0	200	Other	N/A	N/A	Minor	Rare	Benign
chr2	234527174	rs183687751	UGT1A8	G	C	PASS	0.005	1	0	200	Missense	5 of 6 Predicted as Damaging	Probably damaging	Minor	Rare	Deleterious missense
chr2	234545429		UGT1A8,UGT1A10	C	G	PASS	0.39	78	0	200	Missense	0 of 6 Predicted as Damaging	Benign	Minor	Common	Benign
chr2	234545449	rs1198943277	UGT1A8,UGT1A10	C	T	PASS	0.005	1	0	200	Missense	0 of 6 Predicted as Damaging	Benign	Minor	Rare	Benign
chr2	234545734	rs200208115	UGT1A8,UGT1A10	A	G	PASS	0.01	2	0	200	Missense	5 of 6 Predicted as Damaging	Probably damaging	Minor	Common	Deleterious missense
chr2	234545773	rs58704432	UGT1A8,UGT1A10	C	T	PASS	0.01	2	0	200	Missense	4 of 6 Predicted as Damaging	Possibly damaging	Minor	Common	Deleterious missense
chr2	234545861	rs17854828	UGT1A8,UGT1A10	C	T	PASS	0.15	26	2	200	Other	N/A	N/A	Minor	Common	Benign
chr2	234545961	rs142662851	UGT1A8,UGT1A10	G	A	PASS	0.005	1	0	200	Missense	3 of 6 Predicted as Damaging	Possibly damaging	Minor	Rare	Benign
chr2	234580678	rs72551330	UGT1A8,UGT1A9,UGT1A10	T	C	PASS	0.005	1	0	200	Missense	2 of 6 Predicted as Damaging	Benign	Minor	Rare	Benign
chr2	234580797	rs749791560	UGT1A8,UGT1A9,UGT1A10	A	G	PASS	0.005	1	0	200	Missense	1 of 6 Predicted as Damaging	Benign	Minor	Rare	Benign
chr2	234581299	rs561534651	UGT1A8,UGT1A9,UGT1A10	C	T	PASS	0.005	1	0	200	Missense	4 of 6 Predicted as Damaging	Probably damaging	Minor	Rare	Deleterious missense
chr2	234581360	rs200148096	UGT1A8,UGT1A9,UGT1A10	C	G	PASS	0.005	1	0	200	Missense	1 of 6 Predicted as Damaging	Benign	Minor	Rare	Benign
chr2	234590616	rs7577677	UGT1A7,UGT1A8,UGT1A9,UGT1A10	C	A	PASS	0.205	39	1	200	Other	N/A	N/A	Minor	Common	Benign
chr2	234590970	rs17868323	UGT1A7,UGT1A8,UGT1A9,UGT1A10	T	G	PASS	0.515	49	27	200	Missense	0 of 6 Predicted as Damaging	Benign	Major	Common	Benign
chr2	234590974	rs17863778	UGT1A7,UGT1A8,UGT1A9,UGT1A10	C	A	PASS	0.515	49	27	200	Other	N/A	N/A	Major	Common	Benign
chr2	234590975	rs17868324	UGT1A7,UGT1A8,UGT1A9,UGT1A10	G	A	PASS	0.515	49	27	200	Missense	0 of 6 Predicted as Damaging	Benign	Major	Common	Benign
chr2	234591180	rs759740806	UGT1A7,UGT1A8,UGT1A9,UGT1A10	C	T	PASS	0.005	1	0	200	Other	N/A	N/A	Minor	Rare	Benign
chr2	234591205	rs11692021	UGT1A7,UGT1A8,UGT1A9,UGT1A10	T	C	PASS	0.205	39	1	200	Missense	0 of 6 Predicted as Damaging	Benign	Minor	Common	Benign
chr2	234591339	rs17864686	UGT1A7,UGT1A8,UGT1A9,UGT1A10	G	A	PASS	0.295	49	5	200	Other	N/A	N/A	Minor	Common	Benign
chr2	234601669	rs6759892	UGT1A6,UGT1A7,UGT1A8,UGT1A9,UGT1A10	T	G	PASS	0.225	41	2	200	Missense	0 of 6 Predicted as Damaging	Benign	Minor	Common	Benign
chr2	234601755	rs45535938	UGT1A6,UGT1A7,UGT1A8,UGT1A9,UGT1A10	C	T	PASS	0.09	16	1	200	Other	N/A	N/A	Minor	Common	Benign
chr2	234601878	rs780046350	UGT1A6,UGT1A7,UGT1A8,UGT1A9,UGT1A10	A	C	PASS	0.005	1	0	200	Missense	3 of 6 Predicted as Damaging	Possibly damaging	Minor	Rare	Benign
chr2	234601958	rs750178604	UGT1A6,UGT1A7,UGT1A8,UGT1A9,UGT1A10	C	A	PASS	0.005	1	0	200	LoF	1 of 6 Predicted as Damaging	N/A	Minor	Rare	LoF
chr2	234601965	rs1105880	UGT1A6,UGT1A7,UGT1A8,UGT1A9,UGT1A10	A	G	PASS	0.225	41	2	200	Other	N/A	N/A	Minor	Common	Benign
chr2	234602191	rs2070959	UGT1A6,UGT1A7,UGT1A8,UGT1A9,UGT1A10	A	G	PASS	0.205	39	1	200	Missense	0 of 6 Predicted as Damaging	Benign	Minor	Common	Benign
chr2	234602202	rs1105879	UGT1A6,UGT1A7,UGT1A8,UGT1A9,UGT1A10	A	C	PASS	0.225	41	2	200	Missense	1 of 6 Predicted as Damaging	Benign	Minor	Common	Benign
chr2	234602277	rs17863783	UGT1A6,UGT1A7,UGT1A8,UGT1A9,UGT1A10	G	T	PASS	0.02	4	0	200	Other	N/A	N/A	Minor	Common	Benign
chr2	234621764	rs45441297	UGT1A5,UGT1A6,UGT1A7,UGT1A8,UGT1A9,UGT1A10	A	G	PASS	0.005	1	0	200	Missense	3 of 6 Predicted as Damaging	Benign	Minor	Rare	Benign
chr2	234621770	rs746932812	UGT1A5,UGT1A6,UGT1A7,UGT1A8,UGT1A9,UGT1A10	C	T	PASS	0.005	1	0	200	Missense	3 of 6 Predicted as Damaging	Benign	Minor	Rare	Benign
chr2	234621780	rs3755323	UGT1A5,UGT1A6,UGT1A7,UGT1A8,UGT1A9,UGT1A10	T	C	PASS	0.3	46	7	200	Missense	2 of 6 Predicted as Damaging	Benign	Minor	Common	Benign
chr2	234621783	rs369417360	UGT1A5,UGT1A6,UGT1A7,UGT1A8,UGT1A9,UGT1A10	G	A	PASS	0.005	1	0	200	Missense	0 of 6 Predicted as Damaging	Benign	Minor	Rare	Benign
chr2	234621787	rs3755322	UGT1A5,UGT1A6,UGT1A7,UGT1A8,UGT1A9,UGT1A10	C	G	PASS	0.3	46	7	200	Missense	1 of 6 Predicted as Damaging	Benign	Minor	Common	Benign
chr2	234621825	rs3755321	UGT1A5,UGT1A6,UGT1A7,UGT1A8,UGT1A9,UGT1A10	T	C	PASS	0.293	46	6	198	Missense	1 of 6 Predicted as Damaging	Benign	Minor	Common	Benign
chr2	234621848	rs181492639	UGT1A5,UGT1A6,UGT1A7,UGT1A8,UGT1A9,UGT1A10	G	T	PASS	0.005	1	0	200	LoF	1 of 6 Predicted as Damaging	N/A	Minor	Rare	LoF
chr2	234622061	rs3755320	UGT1A5,UGT1A6,UGT1A7,UGT1A8,UGT1A9,UGT1A10	C	A	PASS	0.305	45	8	200	Missense	0 of 6 Predicted as Damaging	Benign	Minor	Common	Benign
chr2	234622110	rs12475068	UGT1A5,UGT1A6,UGT1A7,UGT1A8,UGT1A9,UGT1A10	C	G	PASS	0.305	45	8	200	Missense	1 of 6 Predicted as Damaging	Benign	Minor	Common	Benign
chr2	234622157	rs763014830	UGT1A5,UGT1A6,UGT1A7,UGT1A8,UGT1A9,UGT1A10	A	G	PASS	0.015	3	0	200	Missense	2 of 6 Predicted as Damaging	Benign	Minor	Common	Benign
chr2	234622215		UGT1A5,UGT1A6,UGT1A7,UGT1A8,UGT1A9,UGT1A10	A	T	PASS	0.005	1	0	200	Missense	5 of 6 Predicted as Damaging	Probably damaging	Minor	Rare	Deleterious missense
chr2	234622224	rs573730250	UGT1A5,UGT1A6,UGT1A7,UGT1A8,UGT1A9,UGT1A10	G	A	PASS	0.005	1	0	200	Missense	1 of 6 Predicted as Damaging	Benign	Minor	Rare	Benign
chr2	234622282	rs17868333	UGT1A5,UGT1A6,UGT1A7,UGT1A8,UGT1A9,UGT1A10	C	T	PASS	0.295	47	6	200	Other	N/A	N/A	Minor	Common	Benign
chr2	234622294	rs17863790	UGT1A5,UGT1A6,UGT1A7,UGT1A8,UGT1A9,UGT1A10	C	T	PASS	0.295	47	6	200	Other	N/A	N/A	Minor	Common	Benign
chr2	234622310	rs17862867	UGT1A5,UGT1A6,UGT1A7,UGT1A8,UGT1A9,UGT1A10	C	T	PASS	0.295	47	6	200	Missense	0 of 6 Predicted as Damaging	Benign	Minor	Common	Benign
chr2	234622379	rs2012736	UGT1A5,UGT1A6,UGT1A7,UGT1A8,UGT1A9,UGT1A10	C	A	PASS	0.291	45	6	196	Missense	0 of 6 Predicted as Damaging	Benign	Minor	Common	Benign
chr2	234622382	rs17862868	UGT1A5,UGT1A6,UGT1A7,UGT1A8,UGT1A9,UGT1A10	G	C	PASS	0.288	45	6	198	Missense	0 of 6 Predicted as Damaging	Benign	Minor	Common	Benign
chr2	234622412	rs3892170	UGT1A5,UGT1A6,UGT1A7,UGT1A8,UGT1A9,UGT1A10	G	C	PASS	0.289	44	6	194	Missense	0 of 6 Predicted as Damaging	Benign	Minor	Common	Benign
chr2	234622420	rs17862869	UGT1A5,UGT1A6,UGT1A7,UGT1A8,UGT1A9,UGT1A10	T	C	PASS	0.289	44	6	194	Other	N/A	N/A	Minor	Common	Benign
chr2	234622429	rs2012734	UGT1A5,UGT1A6,UGT1A7,UGT1A8,UGT1A9,UGT1A10	T	C	PASS	0.412	50	15	194	Other	N/A	N/A	Minor	Common	Benign
chr2	234627608	rs2011425	UGT1A4,UGT1A5,UGT1A6,UGT1A7,UGT1A8,UGT1A9,UGT1A10	T	G	PASS	0.24	42	3	200	Missense	0 of 6 Predicted as Damaging	Benign	Minor	Common	Benign
chr2	234627914	rs12468274	UGT1A4,UGT1A5,UGT1A6,UGT1A7,UGT1A8,UGT1A9,UGT1A10	T	C	PASS	0.285	45	6	200	Other	N/A	N/A	Minor	Common	Benign
chr2	234627937	rs2011404	UGT1A4,UGT1A5,UGT1A6,UGT1A7,UGT1A8,UGT1A9,UGT1A10	T	C	PASS	0.96	8	92	200	Other	N/A	N/A	Major	Common	Benign
chr2	234628270	rs3732217	UGT1A4,UGT1A5,UGT1A6,UGT1A7,UGT1A8,UGT1A9,UGT1A10	G	A	PASS	0.3	48	6	200	Other	N/A	N/A	Minor	Common	Benign
chr2	234637789	rs28898617	UGT1A3,UGT1A4,UGT1A5,UGT1A6,UGT1A7,UGT1A8,UGT1A9,UGT1A10	A	G	PASS	0.03	6	0	200	Missense	0 of 6 Predicted as Damaging	Benign	Minor	Common	Benign
chr2	234637803	rs3821242	UGT1A3,UGT1A4,UGT1A5,UGT1A6,UGT1A7,UGT1A8,UGT1A9,UGT1A10	T	C	PASS	0.43	52	17	200	Missense	0 of 6 Predicted as Damaging	Benign	Minor	Common	Benign
chr2	234637853	rs6706232	UGT1A3,UGT1A4,UGT1A5,UGT1A6,UGT1A7,UGT1A8,UGT1A9,UGT1A10	G	A	PASS	0.43	52	17	200	Other	N/A	N/A	Minor	Common	Benign
chr2	234637905	rs45625338	UGT1A3,UGT1A4,UGT1A5,UGT1A6,UGT1A7,UGT1A8,UGT1A9,UGT1A10	C	T	PASS	0.035	7	0	200	Missense	4 of 6 Predicted as Damaging	Probably damaging	Minor	Common	Deleterious missense
chr2	234637912	rs6431625	UGT1A3,UGT1A4,UGT1A5,UGT1A6,UGT1A7,UGT1A8,UGT1A9,UGT1A10	T	C	PASS	0.135	23	2	200	Missense	0 of 6 Predicted as Damaging	Benign	Minor	Common	Benign
chr2	234638249	rs7574296	UGT1A3,UGT1A4,UGT1A5,UGT1A6,UGT1A7,UGT1A8,UGT1A9,UGT1A10	A	G	PASS	0.43	52	17	200	Other	N/A	N/A	Minor	Common	Benign
chr2	234638448	rs45547931	UGT1A3,UGT1A4,UGT1A5,UGT1A6,UGT1A7,UGT1A8,UGT1A9,UGT1A10	G	A	PASS	0.02	4	0	200	Missense	0 of 6 Predicted as Damaging	Benign	Minor	Common	Benign
chr2	234638580	rs45449995	UGT1A3,UGT1A4,UGT1A5,UGT1A6,UGT1A7,UGT1A8,UGT1A9,UGT1A10	A	G	PASS	0.01	2	0	200	Missense	5 of 6 Predicted as Damaging	Possibly damaging	Minor	Common	Deleterious missense
chr2	234638599	rs371021401	UGT1A3,UGT1A4,UGT1A5,UGT1A6,UGT1A7,UGT1A8,UGT1A9,UGT1A10	T	C	PASS	0.005	1	0	200	Missense	5 of 6 Predicted as Damaging	Probably damaging	Minor	Rare	Deleterious missense
chr2	234638622	rs201645683	UGT1A3,UGT1A4,UGT1A5,UGT1A6,UGT1A7,UGT1A8,UGT1A9,UGT1A10	A	G	PASS	0.01	2	0	200	Missense	0 of 6 Predicted as Damaging	Benign	Minor	Common	Benign
chr2	234669144	rs4148323	UGT1A1,UGT1A3,UGT1A4,UGT1A5,UGT1A6,UGT1A7,UGT1A8,UGT1A9,UGT1A10	G	A	PASS	0.13	26	0	200	Missense	2 of 6 Predicted as Damaging	Possibly damaging	Minor	Common	Benign
chr2	234669410	rs199766420	UGT1A1,UGT1A3,UGT1A4,UGT1A5,UGT1A6,UGT1A7,UGT1A8,UGT1A9,UGT1A10	C	T	PASS	0.005	1	0	200	Other	N/A	N/A	Minor	Rare	Benign
chr2	234669619	rs35350960	UGT1A1,UGT1A3,UGT1A4,UGT1A5,UGT1A6,UGT1A7,UGT1A8,UGT1A9,UGT1A10	C	A	PASS	0.015	3	0	200	Missense	1 of 6 Predicted as Damaging	Possibly damaging	Minor	Common	Benign
chr2	234675779	rs200903749	UGT1A1,UGT1A3,UGT1A4,UGT1A5,UGT1A6,UGT1A7,UGT1A8,UGT1A9,UGT1A10	A	G	PASS	0.005	1	0	200	Missense	5 of 6 Predicted as Damaging	Probably damaging	Minor	Rare	Deleterious missense
chr2	234676965	rs367897068	UGT1A1,UGT1A3,UGT1A4,UGT1A5,UGT1A6,UGT1A7,UGT1A8,UGT1A9,UGT1A10	G	C	PASS	0.005	1	0	200	Missense	4 of 6 Predicted as Damaging	Probably damaging	Minor	Rare	Deleterious missense
chr3	121613359	rs199586285	SLC15A2	T	A	PASS	0.005	1	0	200	Other	N/A	N/A	Minor	Rare	Benign
chr3	121641082	rs780007772	SLC15A2	G	A	PASS	0.005	1	0	200	Missense	5 of 6 Predicted as Damaging	Probably damaging	Minor	Rare	Deleterious missense
chr3	121641693	rs2293616	SLC15A2	G	A	PASS	0.595	51	34	200	Other	N/A	N/A	Major	Common	Benign
chr3	121643804	rs2257212	SLC15A2	C	T	PASS	0.595	51	34	200	Missense	1 of 6 Predicted as Damaging	Benign	Major	Common	Benign
chr3	121646641	rs1143670	SLC15A2	A	G	PASS	0.595	51	34	200	Other	N/A	N/A	Major	Common	Benign
chr3	121647286	rs1143671	SLC15A2	C	T	PASS	0.59	52	33	200	Missense	3 of 6 Predicted as Damaging	Possibly damaging	Major	Common	Benign
chr3	121647396	rs144786366	SLC15A2	C	T	PASS	0.02	4	0	200	Other	N/A	N/A	Minor	Common	Benign
chr3	121648168	rs1143672	SLC15A2	G	A	PASS	0.59	50	34	200	Missense	0 of 6 Predicted as Damaging	Benign	Major	Common	Benign
chr3	121650554	rs369390605	SLC15A2	G	A	PASS	0.005	1	0	200	Missense	5 of 6 Predicted as Damaging	Probably damaging	Minor	Rare	Deleterious missense
chr3	121659815	rs760311646	SLC15A2	G	A	PASS	0.005	1	0	200	Other	N/A	N/A	Minor	Rare	Benign
chr4	69962449	rs12233719	UGT2B7	G	T	PASS	0.09	18	0	200	Missense	0 of 6 Predicted as Damaging	Benign	Minor	Common	Benign
chr4	69962610	rs28365063	UGT2B7	A	G	PASS	0.19	30	4	200	Other	N/A	N/A	Minor	Common	Benign
chr4	69962949	rs759006419	UGT2B7	TG	T	VQSRTrancheINDEL99.90to100.00	0.005	1	0	200	ND	ND	ND	ND	ND	ND
chr4	69964271	rs28365062	UGT2B7	A	G	PASS	0.035	7	0	200	Other	N/A	N/A	Minor	Common	Benign
chr4	69964337	rs7438284	UGT2B7	A	T	PASS	0.695	47	46	200	Other	N/A	N/A	Major	Common	Benign
chr4	69964338	rs7439366	UGT2B7	T	C	PASS	0.695	47	46	200	Missense	0 of 6 Predicted as Damaging	Benign	Major	Common	Benign
chr4	69972949	rs4292394	UGT2B7	C	G	PASS	0.692	47	45	198	Other	N/A	N/A	Major	Common	Benign
chr4	69972952	rs4348159	UGT2B7	C	T	PASS	0.035	7	0	198	Other	N/A	N/A	Minor	Common	Benign
chr4	70713439	rs1431509890	SULT1E1	G	T	PASS	0.005	1	0	200	Missense	3 of 6 Predicted as Damaging	Possibly damaging	Minor	Rare	Benign
chr4	70715206	rs201072711	SULT1E1	G	C	PASS	0.025	5	0	200	Missense	5 of 6 Predicted as Damaging	Probably damaging	Minor	Common	Deleterious missense
chr4	89018717	rs1002012563	ABCG2	G	C	PASS	0.005	1	0	200	Missense	2 of 6 Predicted as Damaging	Benign	Minor	Rare	Benign
chr4	89020503	rs192169063	ABCG2	A	G	PASS	0.015	3	0	200	Missense	3 of 6 Predicted as Damaging	Benign	Minor	Common	Benign
chr4	89034551	rs35622453	ABCG2	C	T	PASS	0.01	2	0	200	Other	N/A	N/A	Minor	Common	Benign
chr4	89052323	rs2231142	ABCG2	G	T	PASS	0.295	35	12	200	Missense	2 of 6 Predicted as Damaging	Benign	Minor	Common	Benign
chr4	89060997		ABCG2	C	T	PASS	0.005	1	0	200	Missense	5 of 6 Predicted as Damaging	Possibly damaging	Minor	Rare	Deleterious missense
chr4	89061114	rs2231137	ABCG2	C	T	PASS	0.385	39	19	200	Missense	1 of 6 Predicted as Damaging	Benign	Minor	Common	Benign
chr5	131630399	rs777050701	SLC22A4	C	T	PASS	0.005	1	0	200	Other	N/A	N/A	Minor	Rare	Benign
chr5	131663062	rs272893	SLC22A4	T	C	PASS	0.354	42	14	198	Missense	1 of 6 Predicted as Damaging	Benign	Minor	Common	Benign
chr5	131670546	rs272879	SLC22A4	C	G	PASS	0.305	41	10	200	Other	N/A	N/A	Minor	Common	Benign
chr5	131671599	rs193043140	SLC22A4	G	A	PASS	0.015	3	0	200	Other	N/A	N/A	Minor	Common	Benign
chr5	131676320	rs1050152	SLC22A4	C	T	PASS	0.03	6	0	200	Missense	0 of 6 Predicted as Damaging	Benign	Minor	Common	Benign
chr5	131705949	rs2631365	SLC22A5	T	C	PASS	0.7	40	50	200	Other	N/A	N/A	Major	Common	Benign
chr5	131706024	rs1580868397	SLC22A5	T	C	PASS	0.517	83	5	180	Other	N/A	N/A	Major	Common	Benign
chr5	131721062	rs114269482	SLC22A5	C	T	PASS	0.005	1	0	200	Missense	5 of 6 Predicted as Damaging	Probably damaging	Minor	Rare	Deleterious missense
chr5	131721127	rs121908893	SLC22A5	C	T	PASS	0.005	1	0	200	LoF	1 of 6 Predicted as Damaging	N/A	Minor	Rare	LoF
chr5	131721174	rs274558	SLC22A5	A	G	PASS	0.7	40	50	200	Other	N/A	N/A	Major	Common	Benign
chr5	131722796	rs75783492	SLC22A5	A	G	PASS	0.005	1	0	200	Missense	2 of 6 Predicted as Damaging	Benign	Minor	Rare	Benign
chr5	131726506	rs368514254	SLC22A5	C	T	PASS	0.005	1	0	200	Other	N/A	N/A	Minor	Rare	Benign
chr5	131728257	rs60376624	SLC22A5	C	G	PASS	0.005	1	0	200	Missense	5 of 6 Predicted as Damaging	Probably damaging	Minor	Rare	Deleterious missense
chr6	18130918	rs1142345	TPMT	T	C	PASS	0.02	4	0	200	Missense	5 of 6 Predicted as Damaging	Probably damaging	Minor	Common	Deleterious missense
chr6	18139214	rs2842934	TPMT	G	A	PASS	0.82	36	64	200	Other	N/A	N/A	Major	Common	Benign
chr6	18143862		TPMT	G	T	PASS	0.005	1	0	200	Missense	2 of 6 Predicted as Damaging	Benign	Minor	Rare	Benign
chr6	52658962	rs1051775	GSTA1	T	C	PASS	0.195	33	3	200	Other	N/A	N/A	Minor	Common	Benign
chr6	52664051	rs75442307	GSTA1	G	A	PASS	0.01	2	0	200	Other	N/A	N/A	Minor	Common	Benign
chr6	160543123	rs1867351	SLC22A1	T	C	PASS	0.315	53	5	200	Other	N/A	N/A	Minor	Common	Benign
chr6	160543240		SLC22A1	T	C	PASS	0.01	2	0	200	Other	N/A	N/A	Minor	Common	Benign
chr6	160543243		SLC22A1	A	G	PASS	0.01	2	0	200	Other	N/A	N/A	Minor	Common	Benign
chr6	160551197	rs771548212	SLC22A1	G	A	PASS	0.005	1	0	200	Missense	6 of 6 Predicted as Damaging	Probably damaging	Minor	Rare	Deleterious missense
chr6	160551204	rs683369	SLC22A1	G	C	PASS	0.81	26	68	200	Missense	0 of 6 Predicted as Damaging	Benign	Major	Common	Benign
chr6	160551217	rs201942835	SLC22A1	G	T	PASS	0.005	1	0	200	Missense	1 of 6 Predicted as Damaging	Benign	Minor	Rare	Benign
chr6	160557643	rs2282143	SLC22A1	C	T	PASS	0.11	22	0	200	Missense	5 of 6 Predicted as Damaging	Probably damaging	Minor	Common	Deleterious missense
chr6	160560779	rs375891889	SLC22A1	G	A	PASS	0.005	1	0	200	Missense	5 of 6 Predicted as Damaging	Probably damaging	Minor	Rare	Deleterious missense
chr6	160560828	rs761349584	SLC22A1	G	A	PASS	0.005	1	0	200	Missense	6 of 6 Predicted as Damaging	Probably damaging	Minor	Rare	Deleterious missense
chr6	160560842	rs759429798	SLC22A1	G	A	PASS	0.005	1	0	200	Missense	5 of 6 Predicted as Damaging	Probably damaging	Minor	Rare	Deleterious missense
chr6	160560845	rs628031	SLC22A1	A	G	PASS	0.69	40	49	200	Missense	0 of 6 Predicted as Damaging	Benign	Major	Common	Benign
chr6	160560880	rs72552763	SLC22A1	CATG	C	PASS	0.025	5	0	200	Missense	N/A	N/A	Minor	Common	Benign
chr6	160560897		SLC22A1	CTGGTAAGT	C	PASS	0.685	41	48	200	Other	N/A	N/A	Major	Common	Benign
chr6	160579593		SLC22A1	C	G	PASS	0.005	1	0	200	Other	N/A	N/A	Minor	Rare	Benign
chr6	160645751	rs8177521	SLC22A2	G	A	PASS	0.005	1	0	200	Other	N/A	N/A	Minor	Rare	Benign
chr6	160645832	rs316003	SLC22A2	C	T	PASS	0.825	29	68	200	LoF	N/A	N/A	Major	Common	LoF
chr6	160664676	rs568574662	SLC22A2	G	A	PASS	0.005	1	0	200	Missense	6 of 6 Predicted as Damaging	Possibly damaging	Minor	Rare	Deleterious missense
chr6	160664682	rs1332039391	SLC22A2	T	C	PASS	0.005	1	0	200	Missense	0 of 6 Predicted as Damaging	Benign	Minor	Rare	Benign
chr6	160664790	rs770726619	SLC22A2	G	C	PASS	0.005	1	0	200	Missense	5 of 6 Predicted as Damaging	Possibly damaging	Minor	Rare	Deleterious missense
chr6	160670282	rs316019	SLC22A2	A	C	PASS	0.895	19	80	200	LoF	3 of 6 Predicted as Damaging	Benign	Major	Common	LoF
chr6	160670389	rs193032995	SLC22A2	C	T	PASS	0.005	1	0	200	Missense	6 of 6 Predicted as Damaging	Probably damaging	Minor	Rare	Deleterious missense
chr6	160679400	rs624249	SLC22A2	C	A	PASS	0.125	23	1	200	Other	N/A	N/A	Minor	Common	Benign
chr6	160679671		SLC22A2	AT	A	VQSRTrancheINDEL99.90to100.00	0.005	1	0	200	ND	ND	ND	ND	ND	ND
chr6	160679679	rs1327909917	SLC22A2	G	A	VQSRTrancheSNP99.90to100.00	0.005051	1	0	198	ND	ND	ND	ND	ND	ND
chr6	160679680		SLC22A2	T	C	VQSRTrancheSNP99.90to100.00	0.01	2	0	198	ND	ND	ND	ND	ND	ND
chr6	160828076	rs147281972	SLC22A3	T	C	PASS	0.005	1	0	200	Other	N/A	N/A	Minor	Rare	Benign
chr6	160829829	rs368056298	SLC22A3	G	A	PASS	0.005	1	0	200	Missense	2 of 6 Predicted as Damaging	Benign	Minor	Rare	Benign
chr6	160858188	rs2292334	SLC22A3	G	A	PASS	0.4	48	16	200	Other	N/A	N/A	Minor	Common	Benign
chr7	1024724		CYP2W1	A	G	PASS	0.005	1	0	200	Missense	2 of 6 Predicted as Damaging	Benign	Minor	Rare	Benign
chr7	1024820		CYP2W1	C	T	PASS	0.005	1	0	200	Missense	0 of 6 Predicted as Damaging	Benign	Minor	Rare	Benign
chr7	1024855	rs3735684	CYP2W1	G	A	PASS	0.005	1	0	200	Missense	0 of 6 Predicted as Damaging	Benign	Minor	Rare	Benign
chr7	1024885		CYP2W1	C	T	PASS	0.005	1	0	200	Missense	2 of 6 Predicted as Damaging	Possibly damaging	Minor	Rare	Benign
chr7	1026384	rs1198151133	CYP2W1	C	T	PASS	0.005	1	0	200	Missense	2 of 6 Predicted as Damaging	Benign	Minor	Rare	Benign
chr7	2284327	rs756430967	NUDT1	CAAG	C	VQSRTrancheINDEL99.90to100.00	0.005	1	0	200	ND	ND	ND	ND	ND	ND
chr7	2284343	rs755509970	NUDT1	T	C	PASS	0.005	1	0	200	Missense	4 of 6 Predicted as Damaging	Benign	Minor	Rare	Benign
chr7	2289586	rs4866	NUDT1	G	A	PASS	0.01	2	0	200	Missense	4 of 6 Predicted as Damaging	Probably damaging	Minor	Common	Deleterious missense
chr7	2289636	rs35932242	NUDT1	C	T	PASS	0.005	1	0	200	Other	N/A	N/A	Minor	Rare	Benign
chr7	2290470	rs202044583	NUDT1	G	A	PASS	0.015	3	0	200	Missense	3 of 6 Predicted as Damaging	Benign	Minor	Common	Benign
chr7	2290522	rs1799832	NUDT1	C	T	PASS	0.11	20	1	200	Other	N/A	N/A	Minor	Common	Benign
chr7	75583325	rs10262966	POR	A	G	PASS	0.005	1	0	200	Other	N/A	N/A	Minor	Rare	Benign
chr7	75608803		POR	C	G	PASS	0.005	1	0	200	Missense	5 of 6 Predicted as Damaging	Probably damaging	Minor	Rare	Deleterious missense
chr7	75609677	rs1135612	POR	A	G	PASS	0.4	48	16	200	Other	N/A	N/A	Minor	Common	Benign
chr7	75609803	rs372715546	POR	C	T	PASS	0.005	1	0	200	Other	N/A	N/A	Minor	Rare	Benign
chr7	75614264	rs41301424	POR	C	T	PASS	0.015	3	0	200	Other	N/A	N/A	Minor	Common	Benign
chr7	75614953	rs2228104	POR	T	C	PASS	0.84	22	73	200	Other	N/A	N/A	Major	Common	Benign
chr7	75615006	rs1057868	POR	C	T	PASS	0.365	45	14	200	Missense	1 of 6 Predicted as Damaging	Benign	Minor	Common	Benign
chr7	75615287	rs1057870	POR	G	A	PASS	0.055	11	0	200	Other	N/A	N/A	Minor	Common	Benign
chr7	87038639	rs549345313	ABCB4	A	G	PASS	0.005	1	0	200	Other	N/A	N/A	Minor	Rare	Benign
chr7	87049383	rs8187802	ABCB4	C	T	PASS	0.005	1	0	200	Other	N/A	N/A	Minor	Rare	Benign
chr7	87051465	rs540946679	ABCB4	A	G	PASS	0.005	1	0	200	Missense	5 of 6 Predicted as Damaging	Benign	Minor	Rare	Benign
chr7	87056102	rs376702091	ABCB4	C	T	PASS	0.015	3	0	200	Missense	1 of 6 Predicted as Damaging	Benign	Minor	Common	Benign
chr7	87056176	rs2230028	ABCB4	T	C	PASS	0.04	8	0	200	Missense	1 of 6 Predicted as Damaging	Benign	Minor	Common	Benign
chr7	87069714		ABCB4	T	G	PASS	0.005	1	0	200	Missense	1 of 6 Predicted as Damaging	Benign	Minor	Rare	Benign
chr7	87079406	rs2109505	ABCB4	T	A	PASS	0.225	39	3	200	Other	N/A	N/A	Minor	Common	Benign
chr7	87080951	rs8187791	ABCB4	G	A	PASS	0.02	4	0	200	Other	N/A	N/A	Minor	Common	Benign
chr7	87082273	rs58238559	ABCB4	T	C	PASS	0.005	1	0	200	Missense	4 of 6 Predicted as Damaging	Possibly damaging	Minor	Rare	Deleterious missense
chr7	87082292	rs1202283	ABCB4	G	A	PASS	0.45	44	23	200	Other	N/A	N/A	Minor	Common	Benign
chr7	87092185	rs2302387	ABCB4	G	A	PASS	0.14	24	2	200	Other	N/A	N/A	Minor	Common	Benign
chr7	87133655	rs2235051	ABCB1	G	C	PASS	0.02	4	0	200	Other	N/A	N/A	Minor	Common	Benign
chr7	87138645	rs1045642	ABCB1	A	G	PASS	0.535	49	29	200	Other	N/A	N/A	Major	Common	Benign
chr7	87148665	rs774029043	ABCB1	G	T	PASS	0.005	1	0	200	Other	N/A	N/A	Minor	Rare	Benign
chr7	87160690		ABCB1	C	T	PASS	0.005	1	0	200	Missense	5 of 6 Predicted as Damaging	Possibly damaging	Minor	Rare	Deleterious missense
chr7	87175262	rs201365503	ABCB1	C	T	PASS	0.005	1	0	200	Missense	3 of 6 Predicted as Damaging	Benign	Minor	Rare	Benign
chr7	87179601	rs1128503	ABCB1	A	G	PASS	0.32	48	8	200	Other	N/A	N/A	Minor	Common	Benign
chr7	87179809	rs2229109	ABCB1	C	T	PASS	0.005	1	0	200	Missense	3 of 6 Predicted as Damaging	Benign	Minor	Rare	Benign
chr7	99258235		CYP3A5	C	G	PASS	0.005	1	0	200	Missense	5 of 6 Predicted as Damaging	Probably damaging	Minor	Rare	Deleterious missense
chr7	99264684		CYP3A5	A	G	PASS	0.005	1	0	200	Missense	1 of 6 Predicted as Damaging	Benign	Minor	Rare	Benign
chr7	99270244	rs759099183	CYP3A5	C	A	PASS	0.005	1	0	200	Missense	4 of 6 Predicted as Damaging	Probably damaging	Minor	Rare	Deleterious missense
chr7	99273744		CYP3A5	A	G	PASS	0.005	1	0	200	Other	N/A	N/A	Minor	Rare	Benign
chr7	99306685	rs2257401	CYP3A7,CYP3A7-CYP3A51P	C	G	PASS	0.695	47	46	200	Missense	N/A	N/A	Major	Common	Benign
chr7	99306757	rs375588438	CYP3A7,CYP3A7-CYP3A51P	C	T	PASS	0.005	1	0	200	Missense	5 of 6 Predicted as Damaging	Probably damaging	Minor	Rare	Deleterious missense
chr7	99318025	rs778296509	CYP3A7,CYP3A7-CYP3A51P	A	C	PASS	0.005	1	0	200	Missense	0 of 6 Predicted as Damaging	Benign	Minor	Rare	Benign
chr7	99318026		CYP3A7,CYP3A7-CYP3A51P	G	A	PASS	0.005	1	0	200	Other	N/A	N/A	Minor	Rare	Benign
chr7	99318034		CYP3A7,CYP3A7-CYP3A51P	T	A	PASS	0.005	1	0	200	Missense	1 of 6 Predicted as Damaging	Benign	Minor	Rare	Benign
chr7	99318035		CYP3A7,CYP3A7-CYP3A51P	A	G	PASS	0.005	1	0	200	Other	N/A	N/A	Minor	Rare	Benign
chr7	99361550		CYP3A4	C	T	PASS	0.125	25	0	200	Missense	0 of 6 Predicted as Damaging	Benign	Minor	Common	Benign
chr7	99361618	rs138675831	CYP3A4	C	T	PASS	0.015	3	0	200	Missense	0 of 6 Predicted as Damaging	Benign	Minor	Common	Benign
chr7	99361626	rs28371759	CYP3A4	A	G	PASS	0.015	3	0	200	Missense	1 of 6 Predicted as Damaging	Possibly damaging	Minor	Common	Benign
chr7	99361631	rs187260898	CYP3A4	G	A	PASS	0.01	2	0	200	Other	N/A	N/A	Minor	Common	Benign
chr7	99365994	rs55901263	CYP3A4	G	C	PASS	0.01	2	0	200	Missense	4 of 6 Predicted as Damaging	Probably damaging	Minor	Common	Deleterious missense
chr7	99367825	rs55951658	CYP3A4	T	C	PASS	0.015	3	0	200	Missense	1 of 6 Predicted as Damaging	Benign	Minor	Common	Benign
chr7	99434077	rs61469810	CYP3A43	TA	T	PASS	0.005	1	0	200	LoF	N/A	N/A	Minor	Rare	LoF
chr7	99447241	rs800667	CYP3A43	T	C	PASS	0.01	2	0	200	Other	1 of 6 Predicted as Damaging	Benign	Minor	Common	Benign
chr7	99453258	rs150984481	CYP3A43	G	A	PASS	0.005	1	0	200	Missense	0 of 6 Predicted as Damaging	Benign	Minor	Rare	Benign
chr7	99453289	rs759645964	CYP3A43	T	A	PASS	0.005	1	0	200	LoF	2 of 6 Predicted as Damaging	N/A	Minor	Rare	LoF
chr7	99453321		CYP3A43	C	A	PASS	0.005	1	0	200	Missense	3 of 6 Predicted as Damaging	Probably damaging	Minor	Rare	Benign
chr7	99457517	rs45537741	CYP3A43	T	C	PASS	0.005	1	0	200	Other	N/A	N/A	Minor	Rare	Benign
chr7	99457605	rs680055	CYP3A43	C	G	PASS	0.005	1	0	200	Missense	4 of 6 Predicted as Damaging	Possibly damaging	Minor	Rare	Deleterious missense
chr8	18079575		NAT1	C	T	PASS	0.085	17	0	200	Missense	1 of 6 Predicted as Damaging	Benign	Minor	Common	Benign
chr8	18079598		NAT1	G	C	PASS	0.035	7	0	200	Missense	0 of 6 Predicted as Damaging	Benign	Minor	Common	Benign
chr8	18079641		NAT1	C	G	PASS	0.025	5	0	200	Missense	0 of 6 Predicted as Damaging	Benign	Minor	Common	Benign
chr8	18079643		NAT1	A	G	PASS	0.025	5	0	200	Other	N/A	N/A	Minor	Common	Benign
chr8	18079655		NAT1	A	G	PASS	0.015	3	0	200	Other	N/A	N/A	Minor	Common	Benign
chr8	18079775		NAT1	T	A	PASS	0.035	7	0	200	Missense	0 of 6 Predicted as Damaging	Benign	Minor	Common	Benign
chr8	18079785		NAT1	TG	T	VQSRTrancheINDEL99.90to100.00	0.005	1	0	200	ND	ND	ND	ND	ND	ND
chr8	18079789		NAT1	C	T	PASS	0.005	1	0	200	Missense	1 of 6 Predicted as Damaging	Benign	Minor	Rare	Benign
chr8	18079793		NAT1	GA	G	VQSRTrancheINDEL99.90to100.00	0.005	1	0	200	ND	ND	ND	ND	ND	ND
chr8	18079799		NAT1	T	A	PASS	0.45	90	0	200	Other	N/A	N/A	Minor	Common	Benign
chr8	18079802		NAT1	T	C	VQSRTrancheSNP99.90to100.00	0.465	92	0	198	ND	ND	ND	ND	ND	ND
chr8	18079898	rs371752075	NAT1	T	C	PASS	0.01	2	0	200	Other	N/A	N/A	Minor	Common	Benign
chr8	18079939	rs761199497	NAT1	C	T	PASS	0.005	1	0	200	Missense	4 of 6 Predicted as Damaging	Probably damaging	Minor	Rare	Deleterious missense
chr8	18079946	rs376036465	NAT1	G	A	PASS	0.005	1	0	200	Other	N/A	N/A	Minor	Rare	Benign
chr8	18080001	rs4987076	NAT1	G	A	PASS	0.005	1	0	200	Missense	0 of 6 Predicted as Damaging	Benign	Minor	Rare	Benign
chr8	18080015	rs4986990	NAT1	G	A	PASS	0.005	1	0	200	Other	N/A	N/A	Minor	Rare	Benign
chr8	18080196	rs4986783	NAT1	T	G	PASS	0.005	1	0	200	Missense	0 of 6 Predicted as Damaging	Benign	Minor	Rare	Benign
chr8	18257521	rs186884477	NAT2	T	A	PASS	0.005	1	0	200	Missense	5 of 6 Predicted as Damaging	Possibly damaging	Minor	Rare	Deleterious missense
chr8	18257532		NAT2	T	C	PASS	0.005	1	0	200	Missense	2 of 6 Predicted as Damaging	Benign	Minor	Rare	Benign
chr8	18257675		NAT2	T	C	PASS	0.005	1	0	200	Other	N/A	N/A	Minor	Rare	Benign
chr8	18257687		NAT2	C	A	PASS	0.015	3	0	200	Missense	0 of 6 Predicted as Damaging	Benign	Minor	Common	Benign
chr8	18257688		NAT2	A	G	PASS	0.015	3	0	200	Missense	1 of 6 Predicted as Damaging	Benign	Minor	Common	Benign
chr8	18257693		NAT2	A	G	PASS	0.015	3	0	200	Other	N/A	N/A	Minor	Common	Benign
chr8	18257756	rs758016738	NAT2	A	T	PASS	0.015	3	0	200	Other	N/A	N/A	Minor	Common	Benign
chr8	18257795	rs1041983	NAT2	C	T	PASS	0.505	45	28	200	Other	N/A	N/A	Major	Common	Benign
chr8	18257854	rs1801280	NAT2	T	C	PASS	0.08	14	1	200	Missense	3 of 6 Predicted as Damaging	Possibly damaging	Minor	Common	Benign
chr8	18257994	rs1799929	NAT2	C	T	PASS	0.075	15	0	200	Other	N/A	N/A	Minor	Common	Benign
chr8	18258091	rs79050330	NAT2	C	T	PASS	0.005	1	0	200	Missense	5 of 6 Predicted as Damaging	Probably damaging	Minor	Rare	Deleterious missense
chr8	18258103	rs1799930	NAT2	G	A	PASS	0.325	35	15	200	Missense	3 of 6 Predicted as Damaging	Probably damaging	Minor	Common	Benign
chr8	18258316	rs1208	NAT2	G	A	PASS	0.91	16	83	200	Missense	0 of 6 Predicted as Damaging	Benign	Major	Common	Benign
chr8	18258370	rs1799931	NAT2	G	A	PASS	0.155	25	3	200	Missense	0 of 6 Predicted as Damaging	Benign	Minor	Common	Benign
chr9	86895771	rs11568392	SLC28A3	G	A	PASS	0.08	16	0	200	Other	N/A	N/A	Minor	Common	Benign
chr9	86900369	rs56350726	SLC28A3	T	A	PASS	0.115	23	0	200	Missense	4 of 6 Predicted as Damaging	Possibly damaging	Minor	Common	Deleterious missense
chr9	86900926	rs7853758	SLC28A3	G	A	PASS	0.2	32	4	200	Other	N/A	N/A	Minor	Common	Benign
chr9	86914503	rs11140503	SLC28A3	G	T	PASS	0.005	1	0	200	Missense	4 of 6 Predicted as Damaging	Probably damaging	Minor	Rare	Deleterious missense
chr9	86917301	rs10868138	SLC28A3	T	C	PASS	0.095	19	0	200	Missense	4 of 6 Predicted as Damaging	Benign	Minor	Common	Benign
chr9	86920236	rs7867504	SLC28A3	T	C	PASS	0.625	49	38	200	Other	N/A	N/A	Major	Common	Benign
chr9	116019431	rs114287263	SLC31A1	A	G	PASS	0.015	3	0	200	Other	N/A	N/A	Minor	Common	Benign
chr10	73082563	rs2277257	SLC29A3	A	G	PASS	0.39	48	15	200	Other	1 of 6 Predicted as Damaging	Benign	Minor	Common	Benign
chr10	73111408	rs780668	SLC29A3	C	T	PASS	0.53	52	27	200	Missense	3 of 6 Predicted as Damaging	Benign	Major	Common	Benign
chr10	73111423	rs143557881	SLC29A3	G	T	PASS	0.02	4	0	200	Missense	1 of 6 Predicted as Damaging	Benign	Minor	Common	Benign
chr10	73111433	rs150879861	SLC29A3	G	C	PASS	0.02	4	0	200	Missense	N/A	N/A	Minor	Common	Benign
chr10	73115867	rs200339271	SLC29A3	G	A	PASS	0.015	3	0	200	Other	5 of 6 Predicted as Damaging	Probably damaging	Minor	Common	Damaging
chr10	73115941	rs2252997	SLC29A3	T	C	PASS	0.79	28	65	200	Missense	N/A	N/A	Major	Common	Benign
chr10	73115942	rs2252996	SLC29A3	G	A	PASS	0.79	28	65	200	Other	0 of 6 Predicted as Damaging	Benign	Major	Common	Benign
chr10	73121913	rs2487068	SLC29A3	A	G	PASS	0.785	31	63	200	Other	0 of 6 Predicted as Damaging	Benign	Major	Common	Benign
chr10	73121945	rs1084004	SLC29A3	T	C	PASS	0.795	35	62	200	Missense	N/A	N/A	Major	Common	Benign
chr10	73122139	rs199861210	SLC29A3	G	A	PASS	0.005	1	0	200	Missense	5 of 6 Predicted as Damaging	Possibly damaging	Minor	Rare	Deleterious missense
chr10	73122221	rs778269138	SLC29A3	C	T	PASS	0.005	1	0	200	Missense	N/A	N/A	Minor	Rare	Benign
chr10	94834163		CYP26A1	T	C	PASS	0.005	1	0	200	Other	N/A	N/A	Minor	Rare	Benign
chr10	94834946	rs367762887	CYP26A1	A	G	PASS	0.01	2	0	200	Missense	1 of 6 Predicted as Damaging	Benign	Minor	Common	Benign
chr10	94836881	rs2229104	CYP26A1	C	G	PASS	0.005	1	0	200	Other	N/A	N/A	Minor	Rare	Benign
chr10	96447562	rs41291550	CYP2C18	T	A	PASS	0.035	7	0	200	LoF	1 of 6 Predicted as Damaging	N/A	Minor	Common	LoF
chr10	96448025		CYP2C18	A	G	PASS	0.005	1	0	200	Missense	2 of 6 Predicted as Damaging	Probably damaging	Minor	Rare	Benign
chr10	96454719	rs139238143	CYP2C18	A	G	PASS	0.005	1	0	200	Missense	5 of 6 Predicted as Damaging	Possibly damaging	Minor	Rare	Deleterious missense
chr10	96454768	rs115269792	CYP2C18	G	C	PASS	0.01	2	0	200	Missense	2 of 6 Predicted as Damaging	Probably damaging	Minor	Common	Benign
chr10	96454794		CYP2C18	T	G	PASS	0.005	1	0	200	Missense	3 of 6 Predicted as Damaging	Possibly damaging	Minor	Rare	Benign
chr10	96454797	rs137908489	CYP2C18	A	G	PASS	0.005	1	0	200	Missense	2 of 6 Predicted as Damaging	Possibly damaging	Minor	Rare	Benign
chr10	96484145	rs41286880	CYP2C18	G	A	PASS	0.005	1	0	200	Missense	2 of 6 Predicted as Damaging	Benign	Minor	Rare	Benign
chr10	96484233	rs76498052	CYP2C18	C	T	PASS	0.02	4	0	200	Other	N/A	N/A	Minor	Common	Benign
chr10	96493058	rs1126545	CYP2C18	C	T	PASS	0.315	45	9	200	Missense	4 of 6 Predicted as Damaging	Probably damaging	Minor	Common	Deleterious missense
chr10	96522561	rs17885098	CYP2C19	T	C	PASS	0.095	19	0	200	Other	N/A	N/A	Minor	Common	Benign
chr10	96522626	rs572853437	CYP2C19	C	G	PASS	0.005	1	0	200	Missense	0 of 6 Predicted as Damaging	Benign	Minor	Rare	Benign
chr10	96534867	rs28399505	CYP2C19	T	C	PASS	0.005	1	0	200	Missense	0 of 6 Predicted as Damaging	Benign	Minor	Rare	Benign
chr10	96540292	rs61311738	CYP2C19	C	T	PASS	0.01	2	0	200	Missense	2 of 6 Predicted as Damaging	Benign	Minor	Common	Benign
chr10	96540410	rs4986893	CYP2C19	G	A	PASS	0.035	7	0	200	LoF	1 of 6 Predicted as Damaging	N/A	Minor	Common	LoF
chr10	96541616	rs4244285	CYP2C19	G	A	PASS	0.305	47	7	200	Other	N/A	N/A	Minor	Common	Benign
chr10	96541719	rs577255883	CYP2C19	G	A	PASS	0.005	1	0	200	Missense	4 of 6 Predicted as Damaging	Possibly damaging	Minor	Rare	Deleterious missense
chr10	96602622	rs3758580	CYP2C19	C	T	PASS	0.315	45	9	200	Other	N/A	N/A	Minor	Common	Benign
chr10	96602623	rs3758581	CYP2C19	G	A	PASS	0.06	12	0	200	Missense	N/A	N/A	Minor	Common	Benign
chr10	96602635	rs368758960	CYP2C19	C	T	PASS	0.005	1	0	200	Missense	3 of 6 Predicted as Damaging	Probably damaging	Minor	Rare	Benign
chr10	96609775	rs17886522	CYP2C19	A	C	PASS	0.035	7	0	200	Other	N/A	N/A	Minor	Common	Benign
chr10	96612500	rs1200149422	CYP2C19	T	G	PASS	0.08	16	0	200	Missense	0 of 6 Predicted as Damaging	Benign	Minor	Common	Benign
chr10	96612504		CYP2C19	G	A	PASS	0.08	16	0	200	Missense	0 of 6 Predicted as Damaging	Benign	Minor	Common	Benign
chr10	96612549	rs376426772	CYP2C19	T	A	PASS	0.09	18	0	200	Missense	1 of 6 Predicted as Damaging	Benign	Minor	Common	Benign
chr10	96612550	rs369665827	CYP2C19	T	C	PASS	0.095	19	0	200	Missense	0 of 6 Predicted as Damaging	Benign	Minor	Common	Benign
chr10	96612557		CYP2C19	A	G	PASS	0.09	18	0	200	Other	N/A	N/A	Minor	Common	Benign
chr10	96612580		CYP2C19	T	A	PASS	0.075	15	0	200	Missense	1 of 6 Predicted as Damaging	Benign	Minor	Common	Benign
chr10	96612582		CYP2C19	A	G	PASS	0.08	16	0	200	Missense	0 of 6 Predicted as Damaging	Benign	Minor	Common	Benign
chr10	96698460		CYP2C9	T	G	PASS	0.015	3	0	200	Other	N/A	N/A	Minor	Common	Benign
chr10	96698466		CYP2C9	C	G	PASS	0.015	3	0	200	Other	N/A	N/A	Minor	Common	Benign
chr10	96698475		CYP2C9	A	T	PASS	0.015	3	0	200	Other	N/A	N/A	Minor	Common	Benign
chr10	96698477		CYP2C9	G	T	PASS	0.015	3	0	200	Missense	0 of 6 Predicted as Damaging	Benign	Minor	Common	Benign
chr10	96698479		CYP2C9	T	A	PASS	0.015	3	0	200	Missense	0 of 6 Predicted as Damaging	Benign	Minor	Common	Benign
chr10	96701674	rs17847036	CYP2C9	G	A	PASS	0.005	1	0	200	Other	N/A	N/A	Minor	Rare	Benign
chr10	96701991	rs72558189	CYP2C9	G	A	PASS	0.005	1	0	200	Missense	4 of 6 Predicted as Damaging	Possibly damaging	Minor	Rare	Deleterious missense
chr10	96702047	rs1799853	CYP2C9	C	T	PASS	0.005	1	0	200	Missense	4 of 6 Predicted as Damaging	Probably damaging	Minor	Rare	Deleterious missense
chr10	96731925		CYP2C9	T	C	PASS	0.005	1	0	200	Missense	5 of 6 Predicted as Damaging	Probably damaging	Minor	Rare	Deleterious missense
chr10	96731936	rs72558192	CYP2C9	A	G	PASS	0.01	2	0	200	Missense	4 of 6 Predicted as Damaging	Probably damaging	Minor	Common	Deleterious missense
chr10	96740987	rs1274535931	CYP2C9	C	A	PASS	0.005	1	0	200	Missense	5 of 6 Predicted as Damaging	Probably damaging	Minor	Rare	Deleterious missense
chr10	96741053	rs1057910	CYP2C9	A	C	PASS	0.06	12	0	200	Missense	1 of 6 Predicted as Damaging	Benign	Minor	Common	Benign
chr10	96741062	rs578144976	CYP2C9	C	G	PASS	0.005	1	0	200	Missense	0 of 6 Predicted as Damaging	Benign	Minor	Rare	Benign
chr10	96745924		CYP2C9	C	A	PASS	0.005	1	0	200	Missense	6 of 6 Predicted as Damaging	Probably damaging	Minor	Rare	Deleterious missense
chr10	96748674	rs769942899	CYP2C9	G	C	PASS	0.005	1	0	200	Missense	5 of 6 Predicted as Damaging	Probably damaging	Minor	Rare	Deleterious missense
chr10	96748737	rs1057911	CYP2C9	A	T	PASS	0.06	12	0	200	Other	N/A	N/A	Minor	Common	Benign
chr10	96798715	rs148515896	CYP2C8	G	A	PASS	0.025	5	0	200	Other	N/A	N/A	Minor	Common	Benign
chr10	96798749	rs10509681	CYP2C8	T	C	PASS	0.005	1	0	200	Missense	2 of 6 Predicted as Damaging	Benign	Minor	Rare	Benign
chr10	96798756	rs186285658	CYP2C8	C	T	PASS	0.005	1	0	200	Missense	4 of 6 Predicted as Damaging	Possibly damaging	Minor	Rare	Deleterious missense
chr10	96798791	rs553009747	CYP2C8	G	A	PASS	0.005	1	0	200	Missense	5 of 6 Predicted as Damaging	Probably damaging	Minor	Rare	Deleterious missense
chr10	96802804	rs146806199	CYP2C8	A	G	PASS	0.005	1	0	200	Missense	5 of 6 Predicted as Damaging	Probably damaging	Minor	Rare	Deleterious missense
chr10	96818106	rs11572103	CYP2C8	T	A	PASS	0.005	1	0	200	Missense	5 of 6 Predicted as Damaging	Possibly damaging	Minor	Rare	Deleterious missense
chr10	96818199	rs188934928	CYP2C8	C	G	PASS	0.005	1	0	200	Missense	1 of 6 Predicted as Damaging	Benign	Minor	Rare	Benign
chr10	96818208	rs569886323	CYP2C8	T	C	PASS	0.005	1	0	200	Missense	0 of 6 Predicted as Damaging	Benign	Minor	Rare	Benign
chr10	96824614	rs530468858	CYP2C8	G	T	PASS	0.005	1	0	200	Other	N/A	N/A	Minor	Rare	Benign
chr10	96827030	rs11572080	CYP2C8	C	T	PASS	0.005	1	0	200	Missense	1 of 6 Predicted as Damaging	Benign	Minor	Rare	Benign
chr10	101554196		ABCC2	G	A	PASS	0.005	1	0	200	Other	N/A	N/A	Minor	Rare	Benign
chr10	101557019		ABCC2	G	T	PASS	0.005	1	0	200	Missense	1 of 6 Predicted as Damaging	Benign	Minor	Rare	Benign
chr10	101559051		ABCC2	T	C	PASS	0.005	1	0	200	Missense	1 of 6 Predicted as Damaging	Benign	Minor	Rare	Benign
chr10	101559054	rs375385616	ABCC2	A	G	PASS	0.005	1	0	200	Missense	1 of 6 Predicted as Damaging	Benign	Minor	Rare	Benign
chr10	101563815	rs2273697	ABCC2	G	A	PASS	0.085	17	0	200	Missense	1 of 6 Predicted as Damaging	Benign	Minor	Common	Benign
chr10	101567940	rs751940502	ABCC2	G	A	PASS	0.005	1	0	200	Missense	5 of 6 Predicted as Damaging	Probably damaging	Minor	Rare	Deleterious missense
chr10	101590090	rs911797034	ABCC2	G	C	PASS	0.005	1	0	200	Missense	4 of 6 Predicted as Damaging	Possibly damaging	Minor	Rare	Deleterious missense
chr10	101594145	rs772359510	ABCC2	C	T	PASS	0.005	1	0	200	Other	N/A	N/A	Minor	Rare	Benign
chr10	101594271	rs752707947	ABCC2	C	T	PASS	0.005	1	0	200	Other	N/A	N/A	Minor	Rare	Benign
chr10	101594274	rs17216345	ABCC2	T	C	PASS	0.015	3	0	200	Other	N/A	N/A	Minor	Common	Benign
chr10	101595996	rs17222723	ABCC2	T	A	PASS	0.015	3	0	200	Missense	1 of 6 Predicted as Damaging	Benign	Minor	Common	Benign
chr10	101604162	rs4148401	ABCC2	C	T	PASS	0.005	1	0	200	Other	N/A	N/A	Minor	Rare	Benign
chr10	101604207	rs3740066	ABCC2	C	T	PASS	0.25	40	5	200	Other	N/A	N/A	Minor	Common	Benign
chr10	101606861	rs1137968	ABCC2	G	T	PASS	0.015	3	0	200	Other	N/A	N/A	Minor	Common	Benign
chr10	101610393	rs56296335	ABCC2	G	T	PASS	0.005	1	0	200	Missense	5 of 6 Predicted as Damaging	Probably damaging	Minor	Rare	Deleterious missense
chr10	101610441		ABCC2	G	A	PASS	0.005	1	0	200	Missense	6 of 6 Predicted as Damaging	Probably damaging	Minor	Rare	Deleterious missense
chr10	101610533	rs8187707	ABCC2	C	T	PASS	0.015	3	0	200	Other	N/A	N/A	Minor	Common	Benign
chr10	101611294	rs8187710	ABCC2	G	A	PASS	0.015	3	0	200	Missense	0 of 6 Predicted as Damaging	Benign	Minor	Common	Benign
chr10	104591275	rs755050448	CYP17A1	C	T	PASS	0.005	1	0	200	Other	N/A	N/A	Minor	Rare	Benign
chr10	104591282	rs367833709	CYP17A1	G	C	PASS	0.005	1	0	200	Missense	6 of 6 Predicted as Damaging	Probably damaging	Minor	Rare	Deleterious missense
chr10	104596924	rs6163	CYP17A1	C	A	PASS	0.565	55	29	200	Other	N/A	N/A	Major	Common	Benign
chr10	104596981	rs6162	CYP17A1	G	A	PASS	0.59	52	33	200	Other	N/A	N/A	Major	Common	Benign
chr10	104597087	rs72559703	CYP17A1	G	A	PASS	0.01	2	0	200	Missense	0 of 6 Predicted as Damaging	Benign	Minor	Common	Benign
chr10	104597116	rs61754262	CYP17A1	C	T	PASS	0.005	1	0	200	LoF	4 of 6 Predicted as Damaging	Possibly damaging	Minor	Rare	LoF
chr10	135345657	rs60452492	CYP2E1	G	A	PASS	0.005	1	0	200	Missense	3 of 6 Predicted as Damaging	Probably damaging	Minor	Rare	Benign
chr10	135346202	rs41299426	CYP2E1	A	G	PASS	0.01	2	0	200	Missense	1 of 6 Predicted as Damaging	Probably damaging	Minor	Common	Benign
chr10	135347286		CYP2E1	C	G	PASS	0.005	1	0	200	LoF	1 of 6 Predicted as Damaging	N/A	Minor	Rare	LoF
chr10	135347296	rs61710826	CYP2E1	G	A	PASS	0.005	1	0	200	Missense	1 of 6 Predicted as Damaging	Possibly damaging	Minor	Rare	Benign
chr10	135347343	rs28371746	CYP2E1	C	A	PASS	0.015	3	0	200	Other	N/A	N/A	Minor	Common	Benign
chr10	135350739	rs567473242	CYP2E1	A	G	PASS	0.005	1	0	200	Other	N/A	N/A	Minor	Rare	Benign
chr10	135351362	rs2515641	CYP2E1	T	C	PASS	0.84	24	72	200	Other	N/A	N/A	Major	Common	Benign
chr10	135352317	rs764917641	CYP2E1	G	A	PASS	0.005	1	0	200	Missense	5 of 6 Predicted as Damaging	Probably damaging	Minor	Rare	Deleterious missense
chr11	62744726	rs565938595	SLC22A6	C	A	PASS	0.005	1	0	200	Missense	0 of 6 Predicted as Damaging	Benign	Minor	Rare	Benign
chr11	62744840	rs1411580094	SLC22A6	C	T	PASS	0.005	1	0	200	Missense	2 of 6 Predicted as Damaging	Benign	Minor	Rare	Benign
chr11	62748757		SLC22A6	T	C	PASS	0.045	9	0	200	Missense	4 of 6 Predicted as Damaging	Possibly damaging	Minor	Common	Deleterious missense
chr11	62748764		SLC22A6	T	C	PASS	0.075	15	0	200	Missense	4 of 6 Predicted as Damaging	Possibly damaging	Minor	Common	Deleterious missense
chr11	62751812	rs11568629	SLC22A6	T	C	PASS	0.025	3	1	200	Other	N/A	N/A	Minor	Common	Benign
chr11	62751911	rs11568628	SLC22A6	C	A	PASS	0.025	3	1	200	Other	N/A	N/A	Minor	Common	Benign
chr11	62751983	rs11568630	SLC22A6	G	A	PASS	0.005	1	0	200	Other	N/A	N/A	Minor	Rare	Benign
chr11	62752073	rs1423126550	SLC22A6	C	A	PASS	0.005	1	0	200	Other	N/A	N/A	Minor	Rare	Benign
chr11	62761043	rs267603083	SLC22A8	G	A	PASS	0.005	1	0	200	Missense	5 of 6 Predicted as Damaging	Probably damaging	Minor	Rare	Deleterious missense
chr11	62763264	rs11568482	SLC22A8	T	A	PASS	0.07	12	1	200	Missense	2 of 6 Predicted as Damaging	Benign	Minor	Common	Benign
chr11	62763544	rs45438191	SLC22A8	A	G	PASS	0.005	1	0	200	Missense	0 of 6 Predicted as Damaging	Benign	Minor	Rare	Benign
chr11	62766431	rs2276299	SLC22A8	A	T	PASS	0.25	42	4	200	Other	N/A	N/A	Minor	Common	Benign
chr11	62782211	rs370233107	SLC22A8	G	A	PASS	0.01	2	0	200	Missense	5 of 6 Predicted as Damaging	Probably damaging	Minor	Common	Deleterious missense
chr11	62782278	rs4149180	SLC22A8	C	T	PASS	0.035	7	0	200	Other	N/A	N/A	Minor	Common	Benign
chr11	63137597	rs191254812	SLC22A9	T	C	PASS	0.005	1	0	200	Other	N/A	N/A	Minor	Rare	Benign
chr11	63141217	rs372527720	SLC22A9	G	A	PASS	0.005	1	0	200	Missense	5 of 6 Predicted as Damaging	Probably damaging	Minor	Rare	Deleterious missense
chr11	63141373		SLC22A9	G	A	PASS	0.005	1	0	200	Other	N/A	N/A	Minor	Rare	Benign
chr11	63141470	rs764439492	SLC22A9	C	T	PASS	0.005	1	0	200	LoF	1 of 6 Predicted as Damaging	N/A	Minor	Rare	LoF
chr11	63149670	rs78765214	SLC22A9	CA	C	VQSRTrancheINDEL99.90to100.00	0.5	100	0	200	ND	ND	ND	ND	ND	ND
chr11	63175599	rs144303933	SLC22A9	G	A	PASS	0.005	1	0	200	Missense	1 of 6 Predicted as Damaging	Benign	Minor	Rare	Benign
chr11	63177310	rs192219452	SLC22A9	G	A	PASS	0.005	1	0	200	Other	N/A	N/A	Minor	Rare	Benign
chr11	64323656	rs200043601	SLC22A11	C	G	PASS	0.005	1	0	200	Missense	0 of 6 Predicted as Damaging	Benign	Minor	Rare	Benign
chr11	64323696	rs200367926	SLC22A11	G	T	PASS	0.01	2	0	200	Other	N/A	N/A	Minor	Common	Benign
chr11	64323783	rs2277313	SLC22A11	C	T	PASS	0.025	3	1	200	Other	N/A	N/A	Minor	Common	Benign
chr11	64323833	rs200647534	SLC22A11	G	A	PASS	0.005	1	0	200	Missense	0 of 6 Predicted as Damaging	Benign	Minor	Rare	Benign
chr11	64329760		SLC22A11	G	T	PASS	0.005	1	0	200	Missense	2 of 6 Predicted as Damaging	Benign	Minor	Rare	Benign
chr11	64331790	rs147522958	SLC22A11	G	A	PASS	0.005	1	0	200	Missense	5 of 6 Predicted as Damaging	Possibly damaging	Minor	Rare	Deleterious missense
chr11	64359265	rs571307205	SLC22A12	G	A	PASS	0.005	1	0	200	Other	N/A	N/A	Minor	Rare	Benign
chr11	64359266	rs1416558458	SLC22A12	G	A	PASS	0.005	1	0	200	Missense	5 of 6 Predicted as Damaging	Probably damaging	Minor	Rare	Deleterious missense
chr11	64359274	rs3825017	SLC22A12	C	T	PASS	0.295	35	12	200	Other	N/A	N/A	Minor	Common	Benign
chr11	64359286	rs3825016	SLC22A12	C	T	PASS	0.29	38	10	200	Other	N/A	N/A	Minor	Common	Benign
chr11	64360274	rs11231825	SLC22A12	T	C	PASS	0.29	38	10	200	Missense	0 of 6 Predicted as Damaging	Benign	Minor	Common	Benign
chr11	64360934	rs200050310	SLC22A12	G	A	PASS	0.01	2	0	200	Other	N/A	N/A	Minor	Common	Benign
chr11	64361031	rs781430958	SLC22A12	C	T	PASS	0.005	1	0	200	Other	N/A	N/A	Minor	Rare	Benign
chr11	64361145	rs751553272	SLC22A12	A	G	PASS	0.005	1	0	200	Missense	1 of 6 Predicted as Damaging	Benign	Minor	Rare	Benign
chr11	64367222	rs765990518	SLC22A12	A	T	PASS	0.01	2	0	200	Missense	5 of 6 Predicted as Damaging	Probably damaging	Minor	Common	Deleterious missense
chr11	64367272	rs543512307	SLC22A12	C	T	PASS	0.025	3	1	200	Other	N/A	N/A	Minor	Common	Benign
chr11	64367301	rs201081275	SLC22A12	G	A	PASS	0.005	1	0	200	Other	N/A	N/A	Minor	Rare	Benign
chr11	64367325	rs1630320	SLC22A12	A	G	PASS	0.995	1	99	200	Other	N/A	N/A	Major	Common	Benign
chr11	64367862	rs7932775	SLC22A12	T	C	PASS	0.505	37	32	200	Other	N/A	N/A	Major	Common	Benign
chr11	64368207	rs200515227	SLC22A12	G	A	PASS	0.005	1	0	200	Other	N/A	N/A	Minor	Rare	Benign
chr11	66131705		SLC29A2	A	G	PASS	0.02	4	0	198	Missense	6 of 6 Predicted as Damaging	Probably damaging	Minor	Common	Deleterious missense
chr11	66131717		SLC29A2	A	G	PASS	0.035	7	0	198	Missense	5 of 6 Predicted as Damaging	Probably damaging	Minor	Common	Deleterious missense
chr11	66131721	rs372698108	SLC29A2	A	G	PASS	0.05	10	0	200	Missense	5 of 6 Predicted as Damaging	Probably damaging	Minor	Common	Deleterious missense
chr11	66131786		SLC29A2	A	G	PASS	0.015	3	0	200	Missense	5 of 6 Predicted as Damaging	Probably damaging	Minor	Common	Deleterious missense
chr11	66131789		SLC29A2	A	G	PASS	0.02	4	0	200	Missense	5 of 6 Predicted as Damaging	Possibly damaging	Minor	Common	Deleterious missense
chr11	66133652	rs371097041	SLC29A2	G	A	PASS	0.005	1	0	200	Missense	2 of 6 Predicted as Damaging	Benign	Minor	Rare	Benign
chr11	66136552	rs193245057	SLC29A2	C	T	PASS	0.005	1	0	200	Missense	3 of 6 Predicted as Damaging	Possibly damaging	Minor	Rare	Benign
chr11	66136643		SLC29A2	G	C	PASS	0.005	1	0	200	Other	N/A	N/A	Minor	Rare	Benign
chr11	66136651		SLC29A2	T	TAA	VQSRTrancheINDEL99.90to100.00	0.005	1	0	200	ND	ND	ND	ND	ND	ND
chr11	66136653		SLC29A2	CGCACCGT	C	VQSRTrancheINDEL99.90to100.00	0.005	1	0	200	ND	ND	ND	ND	ND	ND
chr11	67351937	rs568270040	GSTP1	C	CGCTGCGCGGCCCTGCGCATGCT	VQSRTrancheINDEL99.90to100.00	0.005	1	0	200	ND	ND	ND	ND	ND	ND
chr11	67352689	rs1695	GSTP1	A	G	PASS	0.17	28	3	200	Other	0 of 6 Predicted as Damaging	Benign	Minor	Common	Benign
chr11	67353970	rs4891	GSTP1	T	C	PASS	0.155	27	2	200	Missense	N/A	N/A	Minor	Common	Benign
chr11	74873706	rs181644851	SLCO2B1	C	T	PASS	0.005	1	0	200	Missense	0 of 6 Predicted as Damaging	Benign	Minor	Rare	Benign
chr11	74873754	rs60113013	SLCO2B1	GCACAGAAAA	G	PASS	0.12	22	1	200	Missense	N/A	N/A	Minor	Common	Benign
chr11	74880370	rs35199625	SLCO2B1	G	A	PASS	0.095	19	0	200	Missense	4 of 6 Predicted as Damaging	Probably damaging	Minor	Common	Deleterious missense
chr11	74883577	rs12422149	SLCO2B1	G	A	PASS	0.32	46	9	200	Missense	0 of 6 Predicted as Damaging	Benign	Minor	Common	Benign
chr11	74907582	rs2306168	SLCO2B1	C	T	PASS	0.215	33	5	200	Missense	0 of 6 Predicted as Damaging	Benign	Minor	Common	Benign
chr11	74907721	rs61555831	SLCO2B1	C	T	PASS	0.06	12	0	200	Other	N/A	N/A	Minor	Common	Benign
chr11	74915562	rs1359799197	SLCO2B1	T	C	PASS	0.005	1	0	200	Other	N/A	N/A	Minor	Rare	Benign
chr11	74915611		SLCO2B1	G	T	PASS	0.005	1	0	200	Missense	3 of 6 Predicted as Damaging	Possibly damaging	Minor	Rare	Benign
chr12	21011410	rs374616195	SLCO1B3	A	C	PASS	0.01	2	0	200	Other	N/A	N/A	Minor	Common	Benign
chr12	21011480	rs4149117	SLCO1B3	T	G	PASS	0.76	42	55	200	Missense	0 of 6 Predicted as Damaging	Benign	Major	Common	Benign
chr12	21011481	rs145334570	SLCO1B3	C	A	PASS	0.005	1	0	200	Missense	4 of 6 Predicted as Damaging	Possibly damaging	Minor	Rare	Deleterious missense
chr12	21015456	rs368649517	SLCO1B3	G	A	PASS	0.005	1	0	200	Missense	3 of 6 Predicted as Damaging	Probably damaging	Minor	Rare	Benign
chr12	21015760	rs7311358	SLCO1B3	G	A	PASS	0.75	40	55	200	Missense	1 of 6 Predicted as Damaging	Benign	Major	Common	Benign
chr12	21028208	rs60140950	SLCO1B3	G	C	PASS	0.005	1	0	200	Missense	5 of 6 Predicted as Damaging	Probably damaging	Minor	Rare	Deleterious missense
chr12	21036411	rs2053098	SLCO1B3	A	G	PASS	0.755	41	55	200	Other	N/A	N/A	Major	Common	Benign
chr12	21036518	rs775300015	SLCO1B3	TTATC	T	VQSRTrancheINDEL99.90to100.00	0.005	1	0	200	ND	ND	ND	ND	ND	ND
chr12	21054369	rs3764006	SLCO1B3	G	A	PASS	0.775	33	61	200	Other	N/A	N/A	Major	Common	Benign
chr12	21069049	rs60571683	SLCO1B3	G	A	PASS	0.005	1	0	200	Other	N/A	N/A	Minor	Rare	Benign
chr12	21069079		SLCO1B3	A	G	PASS	0.005	1	0	200	Other	N/A	N/A	Minor	Rare	Benign
chr12	21327588		SLCO1B1	T	C	PASS	0.015	3	0	200	Missense	0 of 6 Predicted as Damaging	Benign	Minor	Common	Benign
chr12	21327591		SLCO1B1	A	C	PASS	0.015	3	0	200	Missense	0 of 6 Predicted as Damaging	Benign	Minor	Common	Benign
chr12	21327601	rs200227560	SLCO1B1	T	C	PASS	0.015	3	0	200	Missense	0 of 6 Predicted as Damaging	Benign	Minor	Common	Benign
chr12	21327606		SLCO1B1	G	A	PASS	0.015	3	0	200	Missense	0 of 6 Predicted as Damaging	Benign	Minor	Common	Benign
chr12	21327609		SLCO1B1	G	A	PASS	0.015	3	0	200	Missense	0 of 6 Predicted as Damaging	Benign	Minor	Common	Benign
chr12	21327617		SLCO1B1	T	A	PASS	0.015	3	0	200	Other	N/A	N/A	Minor	Common	Benign
chr12	21327623		SLCO1B1	G	A	PASS	0.015	3	0	200	Other	N/A	N/A	Minor	Common	Benign
chr12	21329738	rs2306283	SLCO1B1	A	G	PASS	0.795	29	65	200	Missense	0 of 6 Predicted as Damaging	Benign	Major	Common	Benign
chr12	21329761	rs11045818	SLCO1B1	G	A	PASS	0.005	1	0	200	Other	N/A	N/A	Minor	Rare	Benign
chr12	21329813	rs11045819	SLCO1B1	C	A	PASS	0.005	1	0	200	Missense	1 of 6 Predicted as Damaging	Benign	Minor	Rare	Benign
chr12	21329815	rs1385183901	SLCO1B1	T	G	PASS	0.005	1	0	200	Other	N/A	N/A	Minor	Rare	Benign
chr12	21331549	rs4149056	SLCO1B1	T	C	PASS	0.095	17	1	200	Missense	4 of 6 Predicted as Damaging	Probably damaging	Minor	Common	Deleterious missense
chr12	21331599	rs4149057	SLCO1B1	T	C	PASS	0.21	32	5	200	Other	N/A	N/A	Minor	Common	Benign
chr12	21331625	rs2291075	SLCO1B1	C	T	PASS	0.525	57	24	200	Other	N/A	N/A	Major	Common	Benign
chr12	21331860	rs201722521	SLCO1B1	A	G	PASS	0.005	1	0	200	Missense	3 of 6 Predicted as Damaging	Possibly damaging	Minor	Rare	Benign
chr12	21349909	rs183501729	SLCO1B1	C	T	PASS	0.005	1	0	200	LoF	2 of 6 Predicted as Damaging	N/A	Minor	Rare	LoF
chr12	21350034	rs11045854	SLCO1B1	G	A	PASS	0.01	2	0	200	Other	N/A	N/A	Minor	Common	Benign
chr12	21353557	rs57040246	SLCO1B1	C	T	PASS	0.005	1	0	200	Other	N/A	N/A	Minor	Rare	Benign
chr12	21355537	rs11045859	SLCO1B1	G	A	PASS	0.01	2	0	200	Other	N/A	N/A	Minor	Common	Benign
chr12	21355607		SLCO1B1	A	T	PASS	0.085	17	0	200	Missense	0 of 6 Predicted as Damaging	Benign	Minor	Common	Benign
chr12	21358877	rs374859808	SLCO1B1	A	G	PASS	0.015	3	0	200	Other	N/A	N/A	Minor	Common	Benign
chr12	21358922	rs74064211	SLCO1B1	C	T	PASS	0.01	2	0	200	Other	N/A	N/A	Minor	Common	Benign
chr12	21370145		SLCO1B1	T	TA	VQSRTrancheINDEL99.90to100.00	0.005	1	0	200	ND	ND	ND	ND	ND	ND
chr12	21391976	rs34671512	SLCO1B1	A	C	PASS	0.02	4	0	200	Missense	0 of 6 Predicted as Damaging	Benign	Minor	Common	Benign
chr12	60169133		SLC16A7	A	G	PASS	0.035	7	0	200	Missense	3 of 6 Predicted as Damaging	Possibly damaging	Minor	Common	Benign
chr12	60173219		SLC16A7	T	C	PASS	0.005	1	0	200	Missense	1 of 6 Predicted as Damaging	Benign	Minor	Rare	Benign
chr12	60173356	rs3763980	SLC16A7	A	T	PASS	0.295	39	10	200	Missense	1 of 6 Predicted as Damaging	Benign	Minor	Common	Benign
chr12	60173406	rs3763979	SLC16A7	C	T	PASS	0.045	9	0	200	Missense	0 of 6 Predicted as Damaging	Benign	Minor	Common	Benign
chr13	48611918	rs746071566	NUDT15	A	AGGAGTC	VQSRTrancheINDEL99.90to100.00	0.03	6	0	200	ND	ND	ND	ND	ND	ND
chr13	48611934	rs186364861	NUDT15	G	A	PASS	0.005	1	0	200	Missense	4 of 6 Predicted as Damaging	Probably damaging	Minor	Rare	Deleterious missense
chr13	48619855	rs116855232	NUDT15	C	T	PASS	0.085	17	0	200	Missense	2 of 6 Predicted as Damaging	Benign	Minor	Common	Benign
chr13	95673863	rs546745281	ABCC4	G	A	PASS	0.01	2	0	200	Missense	4 of 6 Predicted as Damaging	Benign	Minor	Common	Benign
chr13	95696015	rs756859429	ABCC4	AT	A	VQSRTrancheINDEL99.90to100.00	0.005	1	0	200	ND	ND	ND	ND	ND	ND
chr13	95714976	rs1751034	ABCC4	C	T	PASS	0.82	28	68	200	Other	N/A	N/A	Major	Common	Benign
chr13	95726541	rs1189466	ABCC4	A	G	PASS	0.82	28	68	200	Other	N/A	N/A	Major	Common	Benign
chr13	95726559	rs375610264	ABCC4	C	T	PASS	0.005	1	0	200	Other	N/A	N/A	Minor	Rare	Benign
chr13	95727780	rs1678339	ABCC4	T	C	PASS	0.82	28	68	200	Other	N/A	N/A	Major	Common	Benign
chr13	95813445		ABCC4	A	G	PASS	0.005	1	0	200	Missense	3 of 6 Predicted as Damaging	Benign	Minor	Rare	Benign
chr13	95815415	rs3765534	ABCC4	C	T	PASS	0.035	7	0	200	Missense	1 of 6 Predicted as Damaging	Benign	Minor	Common	Benign
chr13	95858978	rs2274405	ABCC4	T	C	PASS	0.475	45	25	200	Other	N/A	N/A	Minor	Common	Benign
chr13	95858996	rs2274406	ABCC4	T	C	PASS	0.475	45	25	200	Other	N/A	N/A	Minor	Common	Benign
chr13	95859035	rs2274407	ABCC4	C	A	PASS	0.165	29	2	200	Missense	5 of 6 Predicted as Damaging	Benign	Minor	Common	Benign
chr13	95861804	rs899494	ABCC4	A	G	PASS	0.815	31	66	200	Other	N/A	N/A	Major	Common	Benign
chr13	95863008	rs11568658	ABCC4	C	A	PASS	0.085	17	0	200	Missense	6 of 6 Predicted as Damaging	Probably damaging	Minor	Common	Deleterious missense
chr13	95886879	rs1366968924	ABCC4	AT	A	VQSRTrancheINDEL99.90to100.00	0.005	1	0	200	ND	ND	ND	ND	ND	ND
chr13	95899303	rs11568689	ABCC4	G	C	PASS	0.01	2	0	200	Missense	5 of 6 Predicted as Damaging	Possibly damaging	Minor	Common	Deleterious missense
chr13	95899313	rs539483537	ABCC4	G	A	PASS	0.005	1	0	200	Other	N/A	N/A	Minor	Rare	Benign
chr13	99337039	rs189869941	SLC15A1	T	C	PASS	0.01	2	0	200	Missense	0 of 6 Predicted as Damaging	Benign	Minor	Common	Benign
chr13	99337078	rs552772082	SLC15A1	G	A	PASS	0.005	1	0	200	Missense	1 of 6 Predicted as Damaging	Benign	Minor	Rare	Benign
chr13	99337105	rs769397773	SLC15A1	G	C	PASS	0.005	1	0	200	Missense	3 of 6 Predicted as Damaging	Benign	Minor	Rare	Benign
chr13	99337130	rs367765684	SLC15A1	C	T	PASS	0.005	1	0	200	Missense	4 of 6 Predicted as Damaging	Probably damaging	Minor	Rare	Deleterious missense
chr13	99340771	rs8187832	SLC15A1	G	A	PASS	0.01	2	0	200	Other	N/A	N/A	Minor	Common	Benign
chr13	99356584	rs2274827	SLC15A1	G	A	PASS	0.01	2	0	200	Missense	5 of 6 Predicted as Damaging	Probably damaging	Minor	Common	Deleterious missense
chr13	99356603	rs754461092	SLC15A1	G	A	PASS	0.005	1	0	200	Other	N/A	N/A	Minor	Rare	Benign
chr13	99356607	rs8187838	SLC15A1	G	T	PASS	0.01	2	0	200	Missense	0 of 6 Predicted as Damaging	Benign	Minor	Common	Benign
chr13	99356611	rs2274828	SLC15A1	C	T	PASS	0.115	19	2	200	Missense	0 of 6 Predicted as Damaging	Benign	Minor	Common	Benign
chr13	99356612	rs1339067	SLC15A1	A	G	PASS	0.455	55	18	200	Other	N/A	N/A	Minor	Common	Benign
chr13	99358401	rs4646227	SLC15A1	C	G	PASS	0.09	18	0	200	Missense	0 of 6 Predicted as Damaging	Benign	Minor	Common	Benign
chr13	99364161	rs375733107	SLC15A1	C	G	PASS	0.01	2	0	200	Missense	5 of 6 Predicted as Damaging	Probably damaging	Minor	Common	Deleterious missense
chr13	99364762	rs540714136	SLC15A1	T	C	PASS	0.005	1	0	200	Missense	4 of 6 Predicted as Damaging	Probably damaging	Minor	Rare	Deleterious missense
chr13	99364791		SLC15A1	C	T	PASS	0.005	1	0	200	Other	N/A	N/A	Minor	Rare	Benign
chr13	99374140	rs554444063	SLC15A1	C	A	PASS	0.005	1	0	200	Missense	5 of 6 Predicted as Damaging	Probably damaging	Minor	Rare	Deleterious missense
chr13	99376181	rs2297322	SLC15A1	C	T	PASS	0.405	45	18	200	Missense	0 of 6 Predicted as Damaging	Benign	Minor	Common	Benign
chr13	103704981		SLC10A2	T	A	PASS	0.005	1	0	200	Missense	2 of 6 Predicted as Damaging	Benign	Minor	Rare	Benign
chr13	103705044	rs188096	SLC10A2	A	C	PASS	0.72	34	55	200	Missense	0 of 6 Predicted as Damaging	Benign	Major	Common	Benign
chr13	103710648	rs199645187	SLC10A2	G	T	PASS	0.005	1	0	200	Missense	1 of 6 Predicted as Damaging	Benign	Minor	Rare	Benign
chr14	70245193	rs2296651	SLC10A1	G	A	PASS	0.085	17	0	200	Missense	5 of 6 Predicted as Damaging	Possibly damaging	Minor	Common	Deleterious missense
chr14	70252903	rs775025675	SLC10A1	C	T	PASS	0.005	1	0	200	Missense	0 of 6 Predicted as Damaging	Benign	Minor	Rare	Benign
chr14	70263610	rs148467625	SLC10A1	A	G	PASS	0.01	2	0	200	Missense	2 of 6 Predicted as Damaging	Benign	Minor	Common	Benign
chr14	70263648	rs4646285	SLC10A1	C	T	PASS	0.125	21	2	200	Other	N/A	N/A	Minor	Common	Benign
chr14	70263762	rs200032457	SLC10A1	G	A	PASS	0.005	1	0	200	Other	N/A	N/A	Minor	Rare	Benign
chr15	45545478	rs11854484	SLC28A2	C	T	PASS	0.27	42	6	200	Missense	0 of 6 Predicted as Damaging	Benign	Minor	Common	Benign
chr15	45554267	rs1060896	SLC28A2	C	A	PASS	0.315	47	8	200	Missense	0 of 6 Predicted as Damaging	Benign	Minor	Common	Benign
chr15	45555421	rs115740452	SLC28A2	G	A	PASS	0.01	2	0	200	Missense	1 of 6 Predicted as Damaging	Benign	Minor	Common	Benign
chr15	45556101		SLC28A2	G	A	PASS	0.005	1	0	200	Missense	2 of 6 Predicted as Damaging	Benign	Minor	Rare	Benign
chr15	45556163	rs8023604	SLC28A2	T	C	PASS	0.015	3	0	200	Other	N/A	N/A	Minor	Common	Benign
chr15	45559682	rs115124295	SLC28A2	C	A	PASS	0.005	1	0	200	LoF	2 of 6 Predicted as Damaging	N/A	Minor	Rare	LoF
chr15	45559697	rs774461333	SLC28A2	ACT	A	VQSRTrancheINDEL99.90to100.00	0.01	2	0	200	ND	ND	ND	ND	ND	ND
chr15	45560441	rs762075328	SLC28A2	C	T	PASS	0.005	1	0	200	Other	N/A	N/A	Minor	Rare	Benign
chr15	45560447	rs369804551	SLC28A2	C	T	PASS	0.005	1	0	200	Other	N/A	N/A	Minor	Rare	Benign
chr15	51503084	rs571532730	CYP19A1	G	A	PASS	0.005	1	0	200	Missense	5 of 6 Predicted as Damaging	Probably damaging	Minor	Rare	Deleterious missense
chr15	51507312	rs368902124	CYP19A1	G	A	PASS	0.005	1	0	200	Missense	6 of 6 Predicted as Damaging	Possibly damaging	Minor	Rare	Deleterious missense
chr15	51507968	rs700519	CYP19A1	G	A	PASS	0.205	35	3	200	Missense	3 of 6 Predicted as Damaging	Benign	Minor	Common	Benign
chr15	51514572	rs28757184	CYP19A1	G	A	PASS	0.005	1	0	200	Missense	0 of 6 Predicted as Damaging	Benign	Minor	Rare	Benign
chr15	51529112	rs700518	CYP19A1	T	C	PASS	0.375	45	15	200	Other	N/A	N/A	Minor	Common	Benign
chr15	51534995	rs2236722	CYP19A1	A	G	PASS	0.01	2	0	200	Missense	4 of 6 Predicted as Damaging	Benign	Minor	Common	Benign
chr15	74630435		CYP11A1	T	A	PASS	0.005	1	0	200	Missense	4 of 6 Predicted as Damaging	Probably damaging	Minor	Rare	Deleterious missense
chr15	74631038		CYP11A1	G	A	PASS	0.005	1	0	200	Other	N/A	N/A	Minor	Rare	Benign
chr15	74631619	rs200029503	CYP11A1	C	A	PASS	0.005	1	0	200	Missense	0 of 6 Predicted as Damaging	Benign	Minor	Rare	Benign
chr15	74631994	rs57982762	CYP11A1	T	C	PASS	0.005	1	0	200	Missense	1 of 6 Predicted as Damaging	Benign	Minor	Rare	Benign
chr15	74635378	rs544492511	CYP11A1	C	T	PASS	0.005	1	0	200	Other	N/A	N/A	Minor	Rare	Benign
chr15	74635420	rs534583261	CYP11A1	G	A	PASS	0.005	1	0	200	Other	N/A	N/A	Minor	Rare	Benign
chr15	74637560	rs768847979	CYP11A1	G	C	PASS	0.005	1	0	200	Missense	5 of 6 Predicted as Damaging	Benign	Minor	Rare	Benign
chr15	74640378	rs531523602	CYP11A1	C	T	PASS	0.015	3	0	200	Other	N/A	N/A	Minor	Common	Benign
chr15	75012837	rs56343424	CYP1A1	C	A	PASS	0.005	1	0	200	Missense	5 of 6 Predicted as Damaging	Possibly damaging	Minor	Rare	Deleterious missense
chr15	75012985	rs1048943	CYP1A1	T	C	PASS	0.245	35	7	200	Missense	3 of 6 Predicted as Damaging	Benign	Minor	Common	Benign
chr15	75013005	rs180744198	CYP1A1	C	T	PASS	0.01	2	0	200	Missense	6 of 6 Predicted as Damaging	Probably damaging	Minor	Common	Deleterious missense
chr15	75013026	rs72547509	CYP1A1	A	G	PASS	0.005	1	0	200	Missense	0 of 6 Predicted as Damaging	Benign	Minor	Rare	Benign
chr15	75013051	rs145198866	CYP1A1	C	T	PASS	0.005	1	0	200	Missense	0 of 6 Predicted as Damaging	Benign	Minor	Rare	Benign
chr15	75013577	rs768212140	CYP1A1	G	A	PASS	0.005	1	0	200	LoF	2 of 6 Predicted as Damaging	N/A	Minor	Rare	LoF
chr15	75013643	rs191792412	CYP1A1	G	A	PASS	0.005	1	0	200	Missense	5 of 6 Predicted as Damaging	Probably damaging	Minor	Rare	Deleterious missense
chr15	75014667	rs764497837	CYP1A1	ACTT	A	VQSRTrancheINDEL99.90to100.00	0.005	1	0	200	ND	ND	ND	ND	ND	ND
chr15	75014699		CYP1A1	G	A	PASS	0.005	1	0	200	Missense	3 of 6 Predicted as Damaging	Possibly damaging	Minor	Rare	Benign
chr15	75014921	rs28399427	CYP1A1	G	C	PASS	0.01	2	0	200	Missense	1 of 6 Predicted as Damaging	Benign	Minor	Common	Benign
chr15	75014926	rs28399426	CYP1A1	T	G	PASS	0.01	2	0	200	Other	N/A	N/A	Minor	Common	Benign
chr15	75014958	rs368890165	CYP1A1	C	T	PASS	0.01	2	0	200	Missense	3 of 6 Predicted as Damaging	Benign	Minor	Common	Benign
chr15	75015305	rs4646422	CYP1A1	C	T	PASS	0.09	14	2	200	Missense	5 of 6 Predicted as Damaging	Possibly damaging	Minor	Common	Deleterious missense
chr15	75042122	rs60086777	CYP1A2	C	T	PASS	0.005	1	0	200	Missense	4 of 6 Predicted as Damaging	Probably damaging	Minor	Rare	Deleterious missense
chr15	75042142	rs56160784	CYP1A2	C	G	PASS	0.005	1	0	200	Missense	3 of 6 Predicted as Damaging	Probably damaging	Minor	Rare	Benign
chr15	75042290	rs755565165	CYP1A2	C	T	PASS	0.005	1	0	200	Missense	2 of 6 Predicted as Damaging	Benign	Minor	Rare	Benign
chr15	75043593	rs35796837	CYP1A2	G	A	PASS	0.005	1	0	200	Missense	0 of 6 Predicted as Damaging	Benign	Minor	Rare	Benign
chr15	75047160	rs149710194	CYP1A2	C	T	PASS	0.005	1	0	200	Missense	2 of 6 Predicted as Damaging	Benign	Minor	Rare	Benign
chr15	75047176		CYP1A2	T	C	PASS	0.015	3	0	200	Missense	5 of 6 Predicted as Damaging	Probably damaging	Minor	Common	Deleterious missense
chr15	75047337	rs571663822	CYP1A2	G	A	PASS	0.005	1	0	200	Missense	0 of 6 Predicted as Damaging	Benign	Minor	Rare	Benign
chr15	75047426	rs2470890	CYP1A2	C	T	PASS	0.18	26	5	200	Other	N/A	N/A	Minor	Common	Benign
chr15	85431013	rs114194635	SLC28A1	C	T	PASS	0.005	1	0	200	LoF	1 of 6 Predicted as Damaging	N/A	Minor	Rare	LoF
chr15	85433744	rs755273707	SLC28A1	G	A	PASS	0.005	1	0	200	Missense	0 of 6 Predicted as Damaging	Benign	Minor	Rare	Benign
chr15	85438269	rs759745634	SLC28A1	C	T	PASS	0.005	1	0	200	Missense	2 of 6 Predicted as Damaging	Possibly damaging	Minor	Rare	Benign
chr15	85438311	rs17215836	SLC28A1	C	CTTG	VQSRTrancheINDEL99.90to100.00	0.135	21	3	200	ND	ND	ND	ND	ND	ND
chr15	85447431	rs2290272	SLC28A1	G	A	PASS	0.475	47	24	200	Missense	0 of 6 Predicted as Damaging	Benign	Minor	Common	Benign
chr15	85448855	rs17215934	SLC28A1	C	T	PASS	0.01	2	0	200	Missense	3 of 6 Predicted as Damaging	Probably damaging	Minor	Common	Benign
chr15	85448875	rs8187758	SLC28A1	C	A	PASS	0.415	49	17	200	Missense	3 of 6 Predicted as Damaging	Probably damaging	Minor	Common	Benign
chr15	85461794	rs17215975	SLC28A1	G	A	PASS	0.005	1	0	200	Missense	0 of 6 Predicted as Damaging	Benign	Minor	Rare	Benign
chr15	85467275	rs3803390	SLC28A1	C	T	PASS	0.425	49	18	200	Other	N/A	N/A	Minor	Common	Benign
chr15	85476425		SLC28A1	C	T	PASS	0.01	2	0	200	Missense	5 of 6 Predicted as Damaging	Probably damaging	Minor	Common	Deleterious missense
chr15	85476441	rs2305367	SLC28A1	G	A	PASS	0.87	20	77	200	Other	N/A	N/A	Major	Common	Benign
chr15	85478410	rs2242048	SLC28A1	A	G	PASS	0.96	8	92	200	Other	N/A	N/A	Major	Common	Benign
chr15	85478696	rs2242047	SLC28A1	C	T	PASS	0.34	38	15	200	Missense	4 of 6 Predicted as Damaging	Probably damaging	Minor	Common	Deleterious missense
chr15	85478729	rs2242046	SLC28A1	G	A	PASS	0.09	14	2	200	Missense	0 of 6 Predicted as Damaging	Benign	Minor	Common	Benign
chr16	16101842	rs41494447	ABCC1	C	T	PASS	0.005	1	0	200	Missense	2 of 6 Predicted as Damaging	Benign	Minor	Rare	Benign
chr16	16138322	rs246221	ABCC1	T	C	PASS	0.355	45	13	200	Other	N/A	N/A	Minor	Common	Benign
chr16	16138350	rs192398298	ABCC1	C	A	PASS	0.005	1	0	200	Missense	1 of 6 Predicted as Damaging	Benign	Minor	Rare	Benign
chr16	16139699	rs8187851	ABCC1	C	T	PASS	0.005	1	0	200	Other	N/A	N/A	Minor	Rare	Benign
chr16	16139714	rs35587	ABCC1	T	C	PASS	0.355	45	13	200	Other	N/A	N/A	Minor	Common	Benign
chr16	16162019	rs35605	ABCC1	T	C	PASS	0.81	24	69	200	Other	N/A	N/A	Major	Common	Benign
chr16	16162039	rs8187858	ABCC1	C	T	PASS	0.005	1	0	200	Other	N/A	N/A	Minor	Rare	Benign
chr16	16165520	rs543410633	ABCC1	C	T	PASS	0.005	1	0	200	Other	N/A	N/A	Minor	Rare	Benign
chr16	16173227	rs2301666	ABCC1	C	T	PASS	0.025	5	0	200	Other	N/A	N/A	Minor	Common	Benign
chr16	16177275	rs4148356	ABCC1	G	A	PASS	0.07	14	0	200	Missense	2 of 6 Predicted as Damaging	Benign	Minor	Common	Benign
chr16	16180761	rs748257791	ABCC1	C	T	PASS	0.005	1	0	200	Other	N/A	N/A	Minor	Rare	Benign
chr16	16200614		ABCC1	T	A	PASS	0.005	1	0	200	Missense	2 of 6 Predicted as Damaging	Benign	Minor	Rare	Benign
chr16	16200706	rs755262159	ABCC1	G	A	PASS	0.005	1	0	200	Other	N/A	N/A	Minor	Rare	Benign
chr16	16219724		ABCC1	G	T	PASS	0.005	1	0	200	Missense	5 of 6 Predicted as Damaging	Probably damaging	Minor	Rare	Deleterious missense
chr16	16228242	rs2230671	ABCC1	G	A	PASS	0.08	12	2	200	Other	N/A	N/A	Minor	Common	Benign
chr16	16232380	rs35148086	ABCC1	C	T	PASS	0.005	1	0	200	Other	N/A	N/A	Minor	Rare	Benign
chr16	16235066	rs199675896	ABCC1	C	T	PASS	0.01	2	0	200	Other	N/A	N/A	Minor	Common	Benign
chr16	28603362	rs375140568	SULT1A2	C	T	PASS	0.005	1	0	200	Missense	0 of 6 Predicted as Damaging	Benign	Minor	Rare	Benign
chr16	28603585	rs55845129	SULT1A2	T	A	PASS	0.005	1	0	200	Missense	5 of 6 Predicted as Damaging	Possibly damaging	Minor	Rare	Deleterious missense
chr16	28603588		SULT1A2	C	T	PASS	0.005	1	0	200	Other	N/A	N/A	Minor	Rare	Benign
chr16	28603655	rs1059491	SULT1A2	T	G	PASS	0.08	16	0	200	Missense	5 of 6 Predicted as Damaging	Probably damaging	Minor	Common	Deleterious missense
chr16	28603710	rs138147609	SULT1A2	C	A	PASS	0.015	3	0	200	LoF	2 of 6 Predicted as Damaging	N/A	Minor	Common	LoF
chr16	28604641	rs191186879	SULT1A2	C	T	PASS	0.005	1	0	200	Missense	5 of 6 Predicted as Damaging	Benign	Minor	Rare	Benign
chr16	28604819	rs1298621535	SULT1A2	A	G	PASS	0.005	1	0	200	Missense	3 of 6 Predicted as Damaging	Benign	Minor	Rare	Benign
chr16	28606760	rs111978347	SULT1A2	T	C	PASS	0.02	4	0	200	Other	0 of 6 Predicted as Damaging	N/A	Minor	Common	Benign
chr16	28606768	rs747728105	SULT1A2	T	C	PASS	0.02	4	0	200	Missense	1 of 6 Predicted as Damaging	Benign	Minor	Common	Benign
chr16	28606888	rs1126451	SULT1A2	A	G	PASS	0.005	1	0	200	Missense	1 of 6 Predicted as Damaging	Benign	Minor	Rare	Benign
chr16	28606960	rs4987024	SULT1A2	T	A	PASS	0.025	5	0	200	Missense	2 of 6 Predicted as Damaging	Probably damaging	Minor	Common	Benign
chr16	28606970		SULT1A2	C	A	PASS	0.005	1	0	200	Missense	6 of 6 Predicted as Damaging	Probably damaging	Minor	Rare	Deleterious missense
chr16	28606983	rs559578354	SULT1A2	C	T	PASS	0.005	1	0	200	Other	N/A	N/A	Minor	Rare	Benign
chr16	28607210	rs187587434	SULT1A2	G	A	PASS	0.005	1	0	200	Other	N/A	N/A	Minor	Rare	Benign
chr16	28607228	rs1059489	SULT1A2	A	G	PASS	0.08	16	0	200	Other	N/A	N/A	Minor	Common	Benign
chr16	28607232	rs1136703	SULT1A2	A	G	PASS	0.075	15	0	200	Missense	0 of 6 Predicted as Damaging	Benign	Minor	Common	Benign
chr16	28617221	rs199923901	SULT1A1	A	C	PASS	0.005	1	0	200	Missense	6 of 6 Predicted as Damaging	Probably damaging	Minor	Rare	Deleterious missense
chr16	28617222	rs201219890	SULT1A1	C	T	VQSRTrancheSNP99.90to100.00	0.005	1	0	200	ND	ND	ND	ND	ND	ND
chr16	28617413	rs28374453	SULT1A1	A	G	VQSRTrancheSNP99.90to100.00	0.025	5	0	200	ND	ND	ND	ND	ND	ND
chr16	28617474		SULT1A1	G	C	VQSRTrancheSNP99.90to100.00	0.005	1	0	200	ND	ND	ND	ND	ND	ND
chr16	28617507	rs41278160	SULT1A1	C	T	PASS	0.22	44	0	200	Other	N/A	N/A	Minor	Common	Benign
chr16	28617514	rs1042028	SULT1A1	C	T	PASS	0.09	16	1	200	Missense	2 of 6 Predicted as Damaging	Benign	Minor	Common	Benign
chr16	28617552	rs3176926	SULT1A1	C	G	PASS	0.285	55	1	200	Other	N/A	N/A	Minor	Common	Benign
chr16	28618273	rs766014920	SULT1A1	T	G	PASS	0.005	1	0	200	Missense	2 of 6 Predicted as Damaging	Benign	Minor	Rare	Benign
chr16	28619911	rs1126447	SULT1A1	T	C	PASS	0.28	54	1	200	Other	N/A	N/A	Minor	Common	Benign
chr16	28619920	rs1126446	SULT1A1	A	G	PASS	0.28	54	1	200	Other	N/A	N/A	Minor	Common	Benign
chr16	28620045	rs564981473	SULT1A1	G	A	PASS	0.005	1	0	200	Other	N/A	N/A	Minor	Rare	Benign
chr16	28620046	rs199959449	SULT1A1	C	T	PASS	0.005	1	0	200	Missense	4 of 6 Predicted as Damaging	Benign	Minor	Rare	Benign
chr16	28620120	rs34513973	SULT1A1	C	T	PASS	0.23	46	0	200	Other	N/A	N/A	Minor	Common	Benign
chr16	31102589	rs7200749	VKORC1	G	A	PASS	0.005	1	0	200	Missense	4 of 6 Predicted as Damaging	Benign	Minor	Rare	Benign
chr16	31104713	rs201044348	VKORC1	T	C	PASS	0.005	1	0	200	Missense	1 of 6 Predicted as Damaging	Benign	Minor	Rare	Benign
chr16	31105894	rs781304132	VKORC1	G	T	PASS	0.005	1	0	200	Missense	6 of 6 Predicted as Damaging	Probably damaging	Minor	Rare	Deleterious missense
chr16	55846929	rs150396959	CES1	A	G	PASS	0.005	1	0	200	Other	N/A	N/A	Minor	Rare	Benign
chr16	55850853		CES1	G	GT	VQSRTrancheINDEL99.90to100.00	0.005	1	0	200	ND	ND	ND	ND	ND	ND
chr16	55853495	rs572986714	CES1	G	A	PASS	0.005	1	0	200	Other	N/A	N/A	Minor	Rare	Benign
chr16	55853545	rs115629050	CES1	C	A	PASS	0.02	4	0	200	Missense	5 of 6 Predicted as Damaging	Possibly damaging	Minor	Common	Deleterious missense
chr16	55854305		CES1	A	C	VQSRTrancheSNP99.90to100.00	0.005	1	0	200	ND	ND	ND	ND	ND	ND
chr16	55855361	rs2307227	CES1	G	T	PASS	0.02	4	0	200	Missense	2 of 6 Predicted as Damaging	Benign	Minor	Common	Benign
chr16	55857509		CES1	C	T	PASS	0.005	1	0	200	Other	N/A	N/A	Minor	Rare	Benign
chr16	55862712	rs2307240	CES1	C	T	PASS	0.065	11	1	200	Missense	0 of 6 Predicted as Damaging	Benign	Minor	Common	Benign
chr16	55862804	rs199509547	CES1	T	C	PASS	0.025	5	0	200	Other	N/A	N/A	Minor	Common	Benign
chr16	55862883	rs3826190	CES1	C	A	PASS	0.035	7	0	200	Missense	5 of 6 Predicted as Damaging	Probably damaging	Minor	Common	Deleterious missense
chr16	55866934	rs12149366	CES1	A	C	VQSRTrancheSNP99.90to100.00	0.26	36	8	200	ND	ND	ND	ND	ND	ND
chr16	55866949	rs114788146	CES1	T	C	PASS	0.255	37	7	200	Missense	0 of 6 Predicted as Damaging	Benign	Minor	Common	Benign
chr16	55866952	rs201577108	CES1	A	G	PASS	0.255	37	7	200	Missense	0 of 6 Predicted as Damaging	Benign	Minor	Common	Benign
chr16	55866953	rs566557773	CES1	G	A	PASS	0.25	36	7	200	Other	N/A	N/A	Minor	Common	Benign
chr16	55866957	rs111604615	CES1	C	G	PASS	0.255	37	7	200	Missense	0 of 6 Predicted as Damaging	Benign	Minor	Common	Benign
chr16	66969453	rs1392313173	CES2	T	TG	VQSRTrancheINDEL99.90to100.00	0.005	1	0	200	ND	ND	ND	ND	ND	ND
chr16	66974397	rs985457932	CES2	A	G	PASS	0.005	1	0	200	Other	N/A	N/A	Minor	Rare	Benign
chr16	66976621	rs768040510	CES2	G	A	PASS	0.005	1	0	200	Other	N/A	N/A	Minor	Rare	Benign
chr16	66977895	rs28382827	CES2	C	T	PASS	0.02	4	0	200	Other	N/A	N/A	Minor	Common	Benign
chr17	19445761	rs77630697	SLC47A1	G	A	PASS	0.005	1	0	200	Missense	5 of 6 Predicted as Damaging	Probably damaging	Minor	Rare	Deleterious missense
chr17	19458972	rs16960203	SLC47A1	C	T	PASS	0.025	5	0	200	Other	N/A	N/A	Minor	Common	Benign
chr17	19582147		SLC47A2	C	T	PASS	0.005	1	0	200	Missense	0 of 6 Predicted as Damaging	Benign	Minor	Rare	Benign
chr17	19584752	rs34416664	SLC47A2	G	C	PASS	0.005	1	0	200	Other	N/A	N/A	Minor	Rare	Benign
chr17	19607432	rs34169093	SLC47A2	C	T	PASS	0.005	1	0	200	Other	N/A	N/A	Minor	Rare	Benign
chr17	19608773	rs4925042	SLC47A2	G	A	PASS	0.58	42	37	200	Other	N/A	N/A	Major	Common	Benign
chr17	19611113	rs143558800	SLC47A2	C	T	PASS	0.005	1	0	200	Missense	0 of 6 Predicted as Damaging	Benign	Minor	Rare	Benign
chr17	19617236	rs4924792	SLC47A2	G	T	PASS	0.48	40	28	200	Other	N/A	N/A	Minor	Common	Benign
chr17	19618447	rs149511988	SLC47A2	C	T	PASS	0.025	5	0	200	Other	N/A	N/A	Minor	Common	Benign
chr17	26731655		SLC46A1	T	C	PASS	0.005	1	0	200	Missense	1 of 6 Predicted as Damaging	Benign	Minor	Rare	Benign
chr17	48735816	rs191757325	ABCC3	C	T	PASS	0.01	2	0	200	Other	N/A	N/A	Minor	Common	Benign
chr17	48741060	rs11568604	ABCC3	C	T	PASS	0.04	8	0	200	Other	N/A	N/A	Minor	Common	Benign
chr17	48745059	rs180746726	ABCC3	C	T	PASS	0.01	2	0	200	Missense	6 of 6 Predicted as Damaging	Possibly damaging	Minor	Common	Deleterious missense
chr17	48753272	rs1251708759	ABCC3	C	T	PASS	0.005	1	0	200	Missense	3 of 6 Predicted as Damaging	Benign	Minor	Rare	Benign
chr17	48753367		ABCC3	T	C	PASS	0.005	1	0	200	Missense	6 of 6 Predicted as Damaging	Probably damaging	Minor	Rare	Deleterious missense
chr17	48753423	rs4148416	ABCC3	C	T	PASS	0.175	29	3	200	Other	N/A	N/A	Minor	Common	Benign
chr17	48755188	rs373837079	ABCC3	A	G	PASS	0.005	1	0	200	Other	N/A	N/A	Minor	Rare	Benign
chr17	48761105	rs2277624	ABCC3	C	T	PASS	0.295	35	12	200	Other	N/A	N/A	Minor	Common	Benign
chr17	48762173	rs140060241	ABCC3	C	T	PASS	0.005	1	0	200	Missense	2 of 6 Predicted as Damaging	Benign	Minor	Rare	Benign
chr17	48762174	rs532964362	ABCC3	G	A	PASS	0.005	1	0	200	Other	N/A	N/A	Minor	Rare	Benign
chr17	48762190		ABCC3	C	T	PASS	0.005	1	0	200	Missense	4 of 6 Predicted as Damaging	Probably damaging	Minor	Rare	Deleterious missense
chr17	48768486	rs1051640	ABCC3	A	G	PASS	0.065	13	0	200	Other	N/A	N/A	Minor	Common	Benign
chr19	15726487	rs4646523	CYP4F8	G	T	PASS	0.45	46	22	200	Other	N/A	N/A	Minor	Common	Benign
chr19	15726560	rs73001907	CYP4F8	G	T	PASS	0.175	27	4	200	Missense	0 of 6 Predicted as Damaging	Benign	Minor	Common	Benign
chr19	15730502	rs61746468	CYP4F8	C	T	PASS	0.05	10	0	200	Missense	2 of 6 Predicted as Damaging	Probably damaging	Minor	Common	Benign
chr19	15739115	rs367977820	CYP4F8	C	A	PASS	0.005	1	0	200	Missense	0 of 6 Predicted as Damaging	Benign	Minor	Rare	Benign
chr19	15739359	rs556499777	CYP4F8	A	G	PASS	0.005	1	0	200	Missense	0 of 6 Predicted as Damaging	Benign	Minor	Rare	Benign
chr19	15739597	rs2056822	CYP4F8	A	C	PASS	0.725	29	58	200	Other	N/A	N/A	Major	Common	Benign
chr19	15756539	rs138709476	CYP4F3	C	T	PASS	0.025	5	0	200	Missense	2 of 6 Predicted as Damaging	Benign	Minor	Common	Benign
chr19	15760046	rs139007171	CYP4F3	A	G	PASS	0.02	4	0	200	Missense	6 of 6 Predicted as Damaging	Probably damaging	Minor	Common	Deleterious missense
chr19	15760053	rs1053037	CYP4F3	G	A	PASS	0.055	11	0	200	Other	N/A	N/A	Minor	Common	Benign
chr19	15760881	rs1805040	CYP4F3	C	A	PASS	0.205	35	3	200	Missense	0 of 6 Predicted as Damaging	Benign	Minor	Common	Benign
chr19	15763691	rs1805041	CYP4F3	G	A	PASS	0.165	27	3	200	Other	N/A	N/A	Minor	Common	Benign
chr19	15763721	rs1805042	CYP4F3	G	A	PASS	0.655	47	42	200	Other	N/A	N/A	Major	Common	Benign
chr19	15763727	rs112083753	CYP4F3	G	A	PASS	0.005	1	0	200	Other	N/A	N/A	Minor	Rare	Benign
chr19	15770052	rs118159249	CYP4F3	G	A	PASS	0.005	1	0	200	Missense	6 of 6 Predicted as Damaging	Probably damaging	Minor	Rare	Deleterious missense
chr19	15784377	rs16995376	CYP4F12	C	T	PASS	0.045	7	1	200	Missense	1 of 6 Predicted as Damaging	Benign	Minor	Common	Benign
chr19	15784386	rs16995378	CYP4F12	C	T	PASS	0.99	2	98	200	Missense	1 of 6 Predicted as Damaging	Benign	Major	Common	Benign
chr19	15784506	rs371592736	CYP4F12	A	C	PASS	0.01	2	0	200	Missense	2 of 6 Predicted as Damaging	Possibly damaging	Minor	Common	Benign
chr19	15784508	rs558393549	CYP4F12	C	T	PASS	0.015	3	0	200	Missense	1 of 6 Predicted as Damaging	Benign	Minor	Common	Benign
chr19	15789098	rs609636	CYP4F12	A	G	PASS	0.99	2	98	200	Missense	1 of 6 Predicted as Damaging	Benign	Major	Common	Benign
chr19	15789140	rs609290	CYP4F12	A	G	PASS	0.99	2	98	200	Missense	N/A	N/A	Major	Common	Benign
chr19	15791241	rs201727887	CYP4F12	G	A	PASS	0.01	2	0	200	Missense	0 of 6 Predicted as Damaging	Benign	Minor	Common	Benign
chr19	15793213	rs139528870	CYP4F12	C	A	PASS	0.02	2	1	200	Missense	0 of 6 Predicted as Damaging	Benign	Minor	Common	Benign
chr19	15793235	rs2285888	CYP4F12	T	C	PASS	0.655	47	42	200	Missense	N/A	N/A	Major	Common	Benign
chr19	15794415		CYP4F12	C	G	PASS	0.005	1	0	200	Missense	2 of 6 Predicted as Damaging	Possibly damaging	Minor	Rare	Benign
chr19	15794530		CYP4F12	A	G	PASS	0.005	1	0	200	Missense	1 of 6 Predicted as Damaging	Benign	Minor	Rare	Benign
chr19	15796003		CYP4F12	G	C	PASS	0.005	1	0	200	Missense	2 of 6 Predicted as Damaging	Possibly damaging	Minor	Rare	Benign
chr19	15806783	rs199674848	CYP4F12	G	A	PASS	0.015	3	0	200	Missense	1 of 6 Predicted as Damaging	Benign	Minor	Common	Benign
chr19	15806834	rs191885206	CYP4F12	T	C	PASS	0.005	1	0	200	Missense	5 of 6 Predicted as Damaging	Probably damaging	Minor	Rare	Deleterious missense
chr19	15806851		CYP4F12	T	G	PASS	0.025	5	0	200	Other	N/A	N/A	Minor	Common	Benign
chr19	15806860	rs1383956301	CYP4F12	T	C	PASS	0.045	9	0	200	Other	N/A	N/A	Minor	Common	Benign
chr19	15806866		CYP4F12	A	G	PASS	0.035	7	0	200	Other	N/A	N/A	Minor	Common	Benign
chr19	15806872	rs117812386	CYP4F12	C	A	PASS	0.03	6	0	200	Other	N/A	N/A	Minor	Common	Benign
chr19	15807016	rs201153990	CYP4F12	C	A	PASS	0.005	1	0	200	Missense	0 of 6 Predicted as Damaging	Benign	Minor	Rare	Benign
chr19	15807305	rs688755	CYP4F12	T	C	PASS	0.045	7	1	200	Other	N/A	N/A	Minor	Common	Benign
chr19	15807830	rs593421	CYP4F12	T	C	PASS	0.045	7	1	200	Other	N/A	N/A	Minor	Common	Benign
chr19	15807837	rs184430991	CYP4F12	T	A	PASS	0.005	1	0	200	Missense	2 of 6 Predicted as Damaging	Benign	Minor	Rare	Benign
chr19	15807884	rs593818	CYP4F12	A	G	PASS	0.655	47	42	200	LoF	N/A	N/A	Major	Common	LoF
chr19	15989589	rs3093200	CYP4F2	G	T	PASS	0.005	1	0	200	Missense	4 of 6 Predicted as Damaging	Possibly damaging	Minor	Rare	Deleterious missense
chr19	15989682	rs752587468	CYP4F2	G	A	PASS	0.005	1	0	200	Missense	4 of 6 Predicted as Damaging	Benign	Minor	Rare	Benign
chr19	15989696	rs3952537	CYP4F2	G	C	PASS	0.005	1	0	200	Missense	4 of 6 Predicted as Damaging	Benign	Minor	Rare	Benign
chr19	15990431	rs2108622	CYP4F2	C	T	PASS	0.295	47	6	200	Missense	5 of 6 Predicted as Damaging	Probably damaging	Minor	Common	Deleterious missense
chr19	15990432	rs752416373	CYP4F2	A	G	PASS	0.01	2	0	200	Other	N/A	N/A	Minor	Common	Benign
chr19	15990453	rs757244897	CYP4F2	G	A	PASS	0.035	7	0	200	Other	N/A	N/A	Minor	Common	Benign
chr19	15990611		CYP4F2	C	T	PASS	0.005	1	0	200	Other	N/A	N/A	Minor	Rare	Benign
chr19	15996820	rs2074900	CYP4F2	G	A	PASS	0.23	32	7	200	Other	N/A	N/A	Minor	Common	Benign
chr19	16001127		CYP4F2	A	G	PASS	0.01	2	0	200	Other	N/A	N/A	Minor	Common	Benign
chr19	16001199	rs1294840236	CYP4F2	A	G	PASS	0.01	2	0	200	Other	N/A	N/A	Minor	Common	Benign
chr19	16001204		CYP4F2	A	G	PASS	0.01	2	0	200	Other	N/A	N/A	Minor	Common	Benign
chr19	16001207		CYP4F2	A	G	PASS	0.01	2	0	200	Missense	0 of 6 Predicted as Damaging	Benign	Minor	Common	Benign
chr19	16003367	rs373859283	CYP4F2	G	C	PASS	0.01	2	0	200	Missense	2 of 6 Predicted as Damaging	Benign	Minor	Common	Benign
chr19	16006323	rs8110714	CYP4F2	G	A	PASS	0.01	2	0	200	Other	N/A	N/A	Minor	Common	Benign
chr19	16006380	rs8100960	CYP4F2	T	G	PASS	0.01	2	0	200	Other	N/A	N/A	Minor	Common	Benign
chr19	16006413	rs3093114	CYP4F2	G	A	PASS	0.1	20	0	200	Other	N/A	N/A	Minor	Common	Benign
chr19	16008257	rs3093106	CYP4F2	T	C	PASS	0.11	22	0	200	Other	N/A	N/A	Minor	Common	Benign
chr19	16008276	rs201380574	CYP4F2	C	T	PASS	0.015	3	0	200	Missense	1 of 6 Predicted as Damaging	Benign	Minor	Common	Benign
chr19	16008388	rs3093105	CYP4F2	A	C	PASS	0.11	22	0	200	Missense	1 of 6 Predicted as Damaging	Benign	Minor	Common	Benign
chr19	16008401		CYP4F2	G	A	PASS	0.01	2	0	200	Other	N/A	N/A	Minor	Common	Benign
chr19	16008414		CYP4F2	T	A	PASS	0.01	2	0	200	Missense	1 of 6 Predicted as Damaging	Benign	Minor	Common	Benign
chr19	16008416		CYP4F2	G	C	PASS	0.01	2	0	200	Other	N/A	N/A	Minor	Common	Benign
chr19	41350582	rs8192730	CYP2A6	C	G	PASS	0.01	0	1	200	Missense	0 of 6 Predicted as Damaging	Benign	Minor	Common	Benign
chr19	41350587	rs28399463	CYP2A6	T	C	PASS	0.01	0	1	200	Missense	0 of 6 Predicted as Damaging	Benign	Minor	Common	Benign
chr19	41350594	rs2002977	CYP2A6	G	A	PASS	0.055	7	2	200	Other	N/A	N/A	Minor	Common	Benign
chr19	41350600	rs143336165	CYP2A6	G	A	PASS	0.02	4	0	200	Other	N/A	N/A	Minor	Common	Benign
chr19	41350630	rs56314118	CYP2A6	A	G	PASS	0.005	1	0	200	Other	N/A	N/A	Minor	Rare	Benign
chr19	41350648	rs28399461	CYP2A6	A	G	PASS	0.005	1	0	200	Other	N/A	N/A	Minor	Rare	Benign
chr19	41350664	rs1809810	CYP2A6	A	T	PASS	0.973	3	88	184	Missense	N/A	N/A	Major	Common	Benign
chr19	41350671	rs376817657	CYP2A6	C	T	PASS	0.005263	1	0	190	Missense	1 of 6 Predicted as Damaging	Probably damaging	Minor	Rare	Benign
chr19	41350672	rs59389036	CYP2A6	G	A	PASS	0.005263	1	0	190	Other	N/A	N/A	Minor	Rare	Benign
chr19	41352813		CYP2A6	G	A	PASS	0.005	1	0	200	Other	N/A	N/A	Minor	Rare	Benign
chr19	41352840	rs1809811	CYP2A6	G	A	PASS	0.045	7	1	200	Other	N/A	N/A	Minor	Common	Benign
chr19	41352896	rs138978736	CYP2A6	G	T	PASS	0.005	1	0	200	Missense	0 of 6 Predicted as Damaging	Benign	Minor	Rare	Benign
chr19	41352941	rs28399447	CYP2A6	A	G	PASS	0.01	2	0	200	Missense	0 of 6 Predicted as Damaging	Benign	Minor	Common	Benign
chr19	41354198	rs199916117	CYP2A6	T	C	PASS	0.005	1	0	200	Missense	0 of 6 Predicted as Damaging	Benign	Minor	Rare	Benign
chr19	41354661	rs79584535	CYP2A6	T	C	PASS	0.005	1	0	200	Other	N/A	N/A	Minor	Rare	Benign
chr19	41356188	rs8192721	CYP2A6	C	T	PASS	0.045	7	1	200	Other	N/A	N/A	Minor	Common	Benign
chr19	41356246	rs28399435	CYP2A6	C	T	PASS	0.015	1	1	200	Missense	0 of 6 Predicted as Damaging	Benign	Minor	Common	Benign
chr19	41356281	rs1137115	CYP2A6	T	C	PASS	0.8	28	66	200	Other	N/A	N/A	Major	Common	Benign
chr19	41356310	rs8192720	CYP2A6	G	A	PASS	0.15	20	5	200	Other	N/A	N/A	Minor	Common	Benign
chr19	41497256	rs34477445	CYP2B6	T	C	PASS	0.005	1	0	200	Other	N/A	N/A	Minor	Rare	Benign
chr19	41497274	rs8192709	CYP2B6	C	T	PASS	0.03	6	0	200	Missense	1 of 6 Predicted as Damaging	Benign	Minor	Common	Benign
chr19	41497287		CYP2B6	C	T	PASS	0.005	1	0	200	Missense	0 of 6 Predicted as Damaging	Benign	Minor	Rare	Benign
chr19	41509950	rs2279341	CYP2B6	G	C	PASS	0.035	7	0	200	Other	N/A	N/A	Minor	Common	Benign
chr19	41509998	rs149403002	CYP2B6	T	G	PASS	0.005	1	0	200	Other	N/A	N/A	Minor	Rare	Benign
chr19	41510007	rs772100005	CYP2B6	G	C	PASS	0.005	1	0	200	Missense	0 of 6 Predicted as Damaging	Benign	Minor	Rare	Benign
chr19	41510244	rs772413158	CYP2B6	G	A	PASS	0.005	1	0	200	Missense	2 of 6 Predicted as Damaging	Benign	Minor	Rare	Benign
chr19	41512841	rs3745274	CYP2B6	G	T	PASS	0.28	46	5	200	Missense	0 of 6 Predicted as Damaging	Benign	Minor	Common	Benign
chr19	41515153	rs563079673	CYP2B6	A	T	PASS	0.005	1	0	200	Missense	1 of 6 Predicted as Damaging	Probably damaging	Minor	Rare	Benign
chr19	41515262		CYP2B6	A	C	VQSRTrancheSNP99.90to100.00	0.005	1	0	200	ND	ND	ND	ND	ND	ND
chr19	41515263	rs2279343	CYP2B6	A	G	VQSRTrancheSNP99.90to100.00	0.056	3	4	198	ND	ND	ND	ND	ND	ND
chr19	41518254	rs565104467	CYP2B6	A	C	PASS	0.005	1	0	200	Missense	0 of 6 Predicted as Damaging	Benign	Minor	Rare	Benign
chr19	41518255	rs142806708	CYP2B6	G	A	PASS	0.005	1	0	200	Other	N/A	N/A	Minor	Rare	Benign
chr19	41518259	rs138030127	CYP2B6	C	G	PASS	0.005	1	0	200	Missense	0 of 6 Predicted as Damaging	Benign	Minor	Rare	Benign
chr19	41518265	rs201134384	CYP2B6	C	T	PASS	0.005	1	0	200	LoF	1 of 6 Predicted as Damaging	N/A	Minor	Rare	LoF
chr19	41518337	rs143979776	CYP2B6	G	T	PASS	0.005	1	0	200	Missense	0 of 6 Predicted as Damaging	Benign	Minor	Rare	Benign
chr19	41518383	rs200238771	CYP2B6	T	A	PASS	0.01	2	0	200	Missense	5 of 6 Predicted as Damaging	Probably damaging	Minor	Common	Deleterious missense
chr19	41522715	rs3211371	CYP2B6	C	T	PASS	0.02	4	0	200	Missense	0 of 6 Predicted as Damaging	Benign	Minor	Common	Benign
chr19	41594450	rs8192784	CYP2A13	G	A	PASS	0.06	12	0	200	Missense	0 of 6 Predicted as Damaging	Benign	Minor	Common	Benign
chr19	41595991		CYP2A13	G	C	PASS	0.01	2	0	200	Missense	5 of 6 Predicted as Damaging	Probably damaging	Minor	Common	Deleterious missense
chr19	41596005	rs57082577	CYP2A13	G	GCCA	VQSRTrancheINDEL99.90to100.00	0.005	1	0	200	ND	ND	ND	ND	ND	ND
chr19	41596082	rs112337232	CYP2A13	C	G	PASS	0.005	1	0	200	Missense	0 of 6 Predicted as Damaging	Benign	Minor	Rare	Benign
chr19	41596346	rs59722942	CYP2A13	A	C	PASS	0.005	1	0	200	Other	N/A	N/A	Minor	Rare	Benign
chr19	41597751	rs8192789	CYP2A13	C	T	PASS	0.06	12	0	200	Missense	2 of 6 Predicted as Damaging	Benign	Minor	Common	Benign
chr19	41600311	rs115698903	CYP2A13	A	C	PASS	0.05	10	0	200	Missense	0 of 6 Predicted as Damaging	Benign	Minor	Common	Benign
chr19	41700493	rs338599	CYP2S1	G	C	PASS	0.82	30	67	200	Other	N/A	N/A	Major	Common	Benign
chr19	41703715		CYP2S1	G	T	PASS	0.005	1	0	200	Missense	2 of 6 Predicted as Damaging	Benign	Minor	Rare	Benign
chr19	41703770	rs201978576	CYP2S1	G	C	PASS	0.015	3	0	200	Missense	2 of 6 Predicted as Damaging	Possibly damaging	Minor	Common	Benign
chr19	41704648	rs8192795	CYP2S1	T	G	PASS	0.005	1	0	200	Missense	5 of 6 Predicted as Damaging	Probably damaging	Minor	Rare	Deleterious missense
chr19	41711977		CYP2S1	C	G	PASS	0.005	1	0	200	Missense	1 of 6 Predicted as Damaging	Benign	Minor	Rare	Benign
chr19	49079224	rs117476816	SULT2B1	G	A	PASS	0.11	18	2	200	Missense	0 of 6 Predicted as Damaging	Benign	Minor	Common	Benign
chr19	49079246	rs2544794	SULT2B1	C	T	PASS	0.005	1	0	200	Other	N/A	N/A	Minor	Rare	Benign
chr19	49090527	rs200817158	SULT2B1	G	A	PASS	0.005	1	0	200	Missense	0 of 6 Predicted as Damaging	Benign	Minor	Rare	Benign
chr19	49096065	rs2302948	SULT2B1	C	T	PASS	0.1	18	1	200	Other	N/A	N/A	Minor	Common	Benign
chr19	49102399	rs1132054	SULT2B1	C	T	PASS	0.175	29	3	200	Other	N/A	N/A	Minor	Common	Benign
chr19	49102503	rs143292540	SULT2B1	C	T	PASS	0.005	1	0	200	Missense	0 of 6 Predicted as Damaging	Benign	Minor	Rare	Benign
chr19	49102513	rs1052131	SULT2B1	C	T	PASS	0.13	16	5	200	Other	N/A	N/A	Minor	Common	Benign
chr19	49102655	rs566268776	SULT2B1	C	T	PASS	0.005	1	0	200	Missense	1 of 6 Predicted as Damaging	Benign	Minor	Rare	Benign
chr21	46945782	rs57725551	SLC19A1	G	T	PASS	0.005	1	0	200	Other	N/A	N/A	Minor	Rare	Benign
chr21	46951325	rs537671561	SLC19A1	T	G	PASS	0.005	1	0	200	Other	N/A	N/A	Minor	Rare	Benign
chr21	46951556	rs12659	SLC19A1	A	G	PASS	0.51	44	29	200	Other	N/A	N/A	Major	Common	Benign
chr21	46951784	rs544971901	SLC19A1	C	A	PASS	0.005	1	0	200	Other	N/A	N/A	Minor	Rare	Benign
chr21	46951831		SLC19A1	A	G	PASS	0.015	3	0	200	Missense	6 of 6 Predicted as Damaging	Possibly damaging	Minor	Common	Deleterious missense
chr21	46957794	rs1051266	SLC19A1	T	C	PASS	0.456	27	28	182	Missense	1 of 6 Predicted as Damaging	Benign	Minor	Common	Benign
chr21	46957809		SLC19A1	A	G	PASS	0.005208	1	0	192	Missense	2 of 6 Predicted as Damaging	Benign	Minor	Rare	Benign
chr22	24379431	rs1601990468	GSTT1	C	T	PASS	0.013	0	1	152	Missense	N/A	N/A	Minor	Common	Benign
chr22	42522613	rs1135840	CYP2D6	G	C	PASS	0.24	34	7	200	Missense	N/A	N/A	Minor	Common	Benign
chr22	42522660	rs1135836	CYP2D6	A	G	PASS	0.005	1	0	200	Other	N/A	N/A	Minor	Rare	Benign
chr22	42522662	rs1135835	CYP2D6	T	C	PASS	0.005	1	0	200	Missense	0 of 6 Predicted as Damaging	Benign	Minor	Rare	Benign
chr22	42522665	rs1135833	CYP2D6	G	C	PASS	0.005	1	0	200	Missense	4 of 6 Predicted as Damaging	Benign	Minor	Rare	Benign
chr22	42522669	rs1135832	CYP2D6	C	G	PASS	0.01	2	0	200	Other	N/A	N/A	Minor	Common	Benign
chr22	42522879	rs3021084	CYP2D6	G	A	PASS	0.005	1	0	200	Missense	3 of 6 Predicted as Damaging	Possibly damaging	Minor	Rare	Benign
chr22	42523505	rs61737946	CYP2D6	C	T	PASS	0.005	1	0	200	Missense	0 of 6 Predicted as Damaging	Benign	Minor	Rare	Benign
chr22	42523514	rs61745683	CYP2D6	C	T	PASS	0.005	1	0	200	Missense	0 of 6 Predicted as Damaging	Benign	Minor	Rare	Benign
chr22	42523539	rs28371726	CYP2D6	A	G	PASS	0.005	1	0	200	Other	N/A	N/A	Minor	Rare	Benign
chr22	42523612	rs748712690	CYP2D6	T	C	PASS	0.005	1	0	200	Missense	0 of 6 Predicted as Damaging	Benign	Minor	Rare	Benign
chr22	42523636	rs3915951	CYP2D6	C	A	PASS	0.01	2	0	200	Missense	4 of 6 Predicted as Damaging	Benign	Minor	Common	Benign
chr22	42523855	rs140513104	CYP2D6	G	A	PASS	0.01	2	0	200	LoF	N/A	N/A	Minor	Common	LoF
chr22	42523857	rs28371724	CYP2D6	A	G	PASS	0.01	2	0	200	LoF	N/A	N/A	Minor	Common	LoF
chr22	42523943	rs16947	CYP2D6	A	G	PASS	0.79	32	63	200	Missense	N/A	N/A	Major	Common	Benign
chr22	42524183	rs1135828	CYP2D6	A	T	PASS	0.005	1	0	200	Missense	3 of 6 Predicted as Damaging	Benign	Minor	Rare	Benign
chr22	42524213	rs72549352	CYP2D6	C	CG	PASS	0.005	1	0	200	LoF	N/A	N/A	Minor	Rare	LoF
chr22	42524214	rs72549352	CYP2D6	G	A	VQSRTrancheSNP99.90to100.00	0.005	1	0	200	ND	ND	ND	ND	ND	ND
chr22	42524218	rs28371718	CYP2D6	G	T	PASS	0.005	1	0	200	LoF	N/A	N/A	Minor	Rare	LoF
chr22	42524814	rs199535154	CYP2D6	A	G	PASS	0.005	1	0	200	Missense	4 of 6 Predicted as Damaging	Probably damaging	Minor	Rare	Deleterious missense
chr22	42524815	rs150163869	CYP2D6	G	A	PASS	0.005	1	0	200	Other	N/A	N/A	Minor	Rare	Benign
chr22	42524820	rs763609904	CYP2D6	T	TC	VQSRTrancheINDEL99.90to100.00	0.005	1	0	200	ND	ND	ND	ND	ND	ND
chr22	42525035	rs5030865	CYP2D6	C	T	PASS	0.025	5	0	200	Missense	5 of 6 Predicted as Damaging	Possibly damaging	Minor	Common	Deleterious missense
chr22	42525132	rs1058164	CYP2D6	G	C	PASS	0.245	35	7	200	Other	N/A	N/A	Minor	Common	Benign
chr22	42525136	rs781457579	CYP2D6	G	A	PASS	0.005	1	0	200	Missense	5 of 6 Predicted as Damaging	Probably damaging	Minor	Rare	Deleterious missense
chr22	42525182	rs1135822	CYP2D6	A	T	PASS	0.005	1	0	200	Missense	0 of 6 Predicted as Damaging	Benign	Minor	Rare	Benign
chr22	42525756	rs1081003	CYP2D6	G	A	PASS	0.535	41	33	200	Other	N/A	N/A	Major	Common	Benign
chr22	42525798	rs28371705	CYP2D6	G	C	PASS	0.005	1	0	200	Other	N/A	N/A	Minor	Rare	Benign
chr22	42525811	rs28371704	CYP2D6	T	C	PASS	0.005	1	0	200	Missense	0 of 6 Predicted as Damaging	Benign	Minor	Rare	Benign
chr22	42525821	rs28371703	CYP2D6	G	T	PASS	0.005	1	0	200	Missense	4 of 6 Predicted as Damaging	Possibly damaging	Minor	Rare	Deleterious missense
chr22	42525838	rs267608310	CYP2D6	G	A	PASS	0.005	1	0	200	Missense	1 of 6 Predicted as Damaging	Benign	Minor	Rare	Benign
chr22	42526614		CYP2D6	C	T	PASS	0.005	1	0	200	Other	N/A	N/A	Minor	Rare	Benign
chr22	42526694	rs1065852	CYP2D6	G	A	PASS	0.545	39	35	200	Missense	6 of 6 Predicted as Damaging	Probably damaging	Major	Common	Deleterious missense
chr22	42526717	rs28371696	CYP2D6	C	T	PASS	0.005	1	0	200	Missense	1 of 6 Predicted as Damaging	Benign	Minor	Rare	Benign
chr22	42526763	rs769258	CYP2D6	C	T	PASS	0.005	1	0	200	Missense	0 of 6 Predicted as Damaging	Benign	Minor	Rare	Benign

## Sheet: Multiallelic_THA(N=100)
#CHROM	POS	rs (dbsnp154)	Gene	REF	ALT	FILTER	AF	No. of Heterozygotes	No. of Homozygotes	Allele Number
chr7	1024081	rs373912411	CYP2W1	C	T,A	PASS	5.000e-03,5.000e-03	C/T(1),C/A(1)	0	200
chr7	87160618	rs2032582	ABCB1	A	C,T	PASS	0.460,0.070	A/C(40),A/T(8)	C/C(23),C/T(6)	200
chr11	64326696	rs72559737	SLC22A11	CCT	ACT,C	VQSRTrancheINDEL99.90to100.00	0.015,5.000e-03	CCT/ACT(3),CCT/C(1)	0	200
chr19	15726589	rs11673150	CYP4F8	C	T,A	PASS	0.020,0.050	C/T(4),C/A(10)	0	200

## Sheet: Definition
	Term	Definition/Criteria
	Major allele	SNPs with an allele frequency from > 0.5 to 1.0
	Minor allele	SNPs with an allele frequency of less than 0.5
	common variant	SNPs with an allele frequency from > 0.01 to 1
	rare variant	SNPs with a minor allele frequency of less than 0.01
	Benign	Predicted as Benign by Polyphen2
	Deleterious missense	Predicted as Missenses with 2 conditions;
		1) 4 or more of 6 algorithms predicted as damaging
		2) predicted as probably or possibly damaging by Polyphen2
	LoF	Predicted as LoF (Loss-of-Function) by algorithms
	N/A	Not applicable
	ND	Not done
