# Supplementary material for: Prevalence of pharmacogenomic variants in 100 pharmacogenes among Southeast Asian populations under the collaboration of the Southeast Asian Pharmacogenomics Research Network (SEAPharm)
Source: Hum Genome Var. 2021 Feb 4;8:7. doi: 10.1038/s41439-021-00135-z (PMC7862625; doi:10.1038/s41439-021-00135-z)
Supplement: Supplementary file 6 — Supplementary Table 7 [file 41439_2021_135_MOESM6_ESM.xlsx]

## Sheet: Biallelic_MYS(N=105)
#CHROM	POS	rs(dbsnp 154)	Gene	REF	ALT	FILTER	AF	No. of Heterozygotes	No. of Homozygotes	Allele Number	Effect	N of 6 Predicted Damaging	Polyphen2	Allele frequency	Defined variant	Predicted functional impact
chr1	47276840	rs200440657	CYP4B1	C	T	PASS	0.004762	1	0	210	Other	N/A	N/A	Minor	Rare	Benign
chr1	47278169	rs45500401	CYP4B1	G	A	PASS	0.019	4	0	210	Other	N/A	N/A	Minor	Common	Benign
chr1	47279175	rs4646487	CYP4B1	C	T	PASS	0.267	46	5	210	Missense	2 of 6 Predicted as Damaging	Possibly damaging	Minor	Common	Benign
chr1	47279176	rs144896315	CYP4B1	G	A	PASS	0.004762	1	0	210	Missense	0 of 6 Predicted as Damaging	Benign	Minor	Rare	Benign
chr1	47279240	rs373861086	CYP4B1	G	A	PASS	0.004762	1	0	210	Other	N/A	N/A	Minor	Rare	Benign
chr1	47279671	rs377304060	CYP4B1	C	T	PASS	0.004762	1	0	210	Other	N/A	N/A	Minor	Rare	Benign
chr1	47279680	rs375257941	CYP4B1	C	T	PASS	0.004762	1	0	210	Other	N/A	N/A	Minor	Rare	Benign
chr1	47279899	rs138537119	CYP4B1	G	A	PASS	0.004762	1	0	210	Missense	6 of 6 Predicted as Damaging	Probably damaging	Minor	Rare	Deleterious missense
chr1	47279909	rs370689909	CYP4B1	C	G	PASS	0.004762	1	0	210	Other	N/A	N/A	Minor	Rare	Benign
chr1	47280746	rs3215983	CYP4B1	GAT	G	PASS	0.205	39	2	210	LoF	N/A	N/A	Minor	Common	LoF
chr1	47280859	rs2297810	CYP4B1	G	A	PASS	0.224	43	2	210	Missense	3 of 6 Predicted as Damaging	Benign	Minor	Common	Benign
chr1	47280884	rs4646491	CYP4B1	C	T	PASS	0.205	39	2	210	Missense	3 of 6 Predicted as Damaging	Benign	Minor	Common	Benign
chr1	47282772	rs2297809	CYP4B1	C	T	PASS	0.205	39	2	210	Missense	6 of 6 Predicted as Damaging	Probably damaging	Minor	Common	Deleterious missense
chr1	47283878	rs141281141	CYP4B1	G	A	PASS	0.004762	1	0	210	Missense	6 of 6 Predicted as Damaging	Probably damaging	Minor	Rare	Deleterious missense
chr1	47395833	rs144175060	CYP4A11	C	T	PASS	0.009524	2	0	210	Missense	0 of 6 Predicted as Damaging	Benign	Minor	Rare	Benign
chr1	47395874	rs148507594	CYP4A11	A	C	PASS	0.004762	1	0	210	Missense	0 of 6 Predicted as Damaging	Benign	Minor	Rare	Benign
chr1	47395973	rs1126743	CYP4A11	G	A	PASS	0.6	50	38	210	Other	N/A	N/A	Major	Common	Benign
chr1	47398496	rs1126742	CYP4A11	A	G	PASS	0.29	45	8	210	Missense	0 of 6 Predicted as Damaging	Benign	Minor	Common	Benign
chr1	47399670	rs145599381	CYP4A11	G	T	PASS	0.014	3	0	210	Other	N/A	N/A	Minor	Common	Benign
chr1	47399928	rs76125935	CYP4A11	A	G	PASS	0.014	3	0	210	Other	N/A	N/A	Minor	Common	Benign
chr1	47399967	rs28451040	CYP4A11	G	A	PASS	0.4	50	17	210	Other	N/A	N/A	Minor	Common	Benign
chr1	47400808	rs12759935	CYP4A11	T	G	PASS	0.009524	0	1	210	Other	N/A	N/A	Minor	Rare	Benign
chr1	47401265	rs140345183	CYP4A11	C	T	PASS	0.004762	1	0	210	Missense	0 of 6 Predicted as Damaging	Benign	Minor	Rare	Benign
chr1	47534301	rs74509104	CYP4Z1	C	G	PASS	0.009524	2	0	210	Missense	0 of 6 Predicted as Damaging	Benign	Minor	Rare	Benign
chr1	47548008	rs774973940	CYP4Z1	C	T	PASS	0.004762	1	0	210	LoF	1 of 6 Predicted as Damaging	N/A	Minor	Rare	LoF
chr1	47564768	rs531653571	CYP4Z1	C	T	PASS	0.009524	2	0	210	Other	N/A	N/A	Minor	Rare	Benign
chr1	47571902	rs4926802	CYP4Z1	C	T	PASS	0.9	19	85	210	Other	N/A	N/A	Major	Common	Benign
chr1	47571905	rs28463559	CYP4Z1	C	T	PASS	0.9	19	85	210	Other	N/A	N/A	Major	Common	Benign
chr1	60370613	rs199717190	CYP2J2	T	A	PASS	0.004762	1	0	210	Missense	5 of 6 Predicted as Damaging	Probably damaging	Minor	Rare	Deleterious missense
chr1	60373500	rs2229191	CYP2J2	G	T	PASS	0.029	6	0	210	Other	N/A	N/A	Minor	Common	Benign
chr1	60375507	rs568437594	CYP2J2	ATTCCAATCCT	A	VQSRTrancheINDEL99.90to100.00	0.004762	1	0	210	ND	ND	ND	ND	ND	ND
chr1	60381646	rs11572242	CYP2J2	C	T	PASS	0.024	5	0	210	Missense	0 of 6 Predicted as Damaging	Benign	Minor	Common	Benign
chr1	60392236	rs2229189	CYP2J2	G	A	PASS	0.024	5	0	210	Other	N/A	N/A	Minor	Common	Benign
chr1	60392271	rs11572191	CYP2J2	G	A	PASS	0.014	3	0	210	Other	N/A	N/A	Minor	Common	Benign
chr1	97658719	rs571114616	DPYD	A	G	PASS	0.004762	1	0	210	Missense	5 of 6 Predicted as Damaging	Possibly damaging	Minor	Rare	Deleterious missense
chr1	97770920	rs1801160	DPYD	C	T	PASS	0.043	9	0	210	Missense	3 of 6 Predicted as Damaging	Probably damaging	Minor	Common	Benign
chr1	97839126	rs183475941	DPYD	G	C	PASS	0.004762	1	0	210	Other	N/A	N/A	Minor	Rare	Benign
chr1	97915624	rs17376848	DPYD	A	G	PASS	0.157	27	3	210	Other	N/A	N/A	Minor	Common	Benign
chr1	97981395	rs1801159	DPYD	T	C	PASS	0.219	30	8	210	Missense	1 of 6 Predicted as Damaging	Benign	Minor	Common	Benign
chr1	98144695	rs768915005	DPYD	C	T	PASS	0.004762	1	0	210	Missense	1 of 6 Predicted as Damaging	Benign	Minor	Rare	Benign
chr1	98165091	rs2297595	DPYD	T	C	PASS	0.024	5	0	210	Missense	5 of 6 Predicted as Damaging	Probably damaging	Minor	Common	Deleterious missense
chr1	98293677		DPYD	C	T	PASS	0.004762	1	0	210	Missense	5 of 6 Predicted as Damaging	Probably damaging	Minor	Rare	Deleterious missense
chr1	98293683	rs189768576	DPYD	G	A	PASS	0.004762	1	0	210	LoF	2 of 6 Predicted as Damaging	N/A	Minor	Rare	LoF
chr1	98348885	rs1801265	DPYD	G	A	PASS	0.876	26	79	210	Missense	N/A	N/A	Major	Common	Benign
chr1	110231296		GSTM1	T	C	PASS	0.013	0	1	150	Other	N/A	N/A	Minor	Common	Benign
chr1	110231339		GSTM1	C	T	PASS	0.013	0	1	150	Other	N/A	N/A	Minor	Common	Benign
chr1	110231359	rs369022847	GSTM1	T	C	PASS	0.006667	1	0	150	Other	N/A	N/A	Minor	Rare	Benign
chr1	110231712		GSTM1	A	G	PASS	0.012	0	1	168	Missense	5 of 6 Predicted as Damaging	Probably damaging	Minor	Common	Deleterious missense
chr1	110231847		GSTM1	G	A	PASS	0.012	0	1	168	Missense	4 of 6 Predicted as Damaging	Probably damaging	Minor	Common	Deleterious missense
chr1	110231911		GSTM1	T	C	PASS	0.005882	1	0	170	Other	1 of 6 Predicted as Damaging	N/A	Minor	Rare	Benign
chr1	110233093		GSTM1	TC	T	VQSRTrancheINDEL99.90to100.00	0.012	0	1	168	ND	ND	ND	ND	ND	ND
chr1	110233138	rs1065411	GSTM1	G	C	PASS	0.453	14	27	150	Missense	2 of 6 Predicted as Damaging	Benign	Minor	Common	Benign
chr1	110233147	rs1056806	GSTM1	C	T	PASS	0.286	12	16	154	Other	N/A	N/A	Minor	Common	Benign
chr1	146658510	rs781959760	FMO5	G	T	PASS	0.004762	1	0	210	Missense	2 of 6 Predicted as Damaging	Possibly damaging	Minor	Rare	Benign
chr1	146658604	rs143837136	FMO5	C	G	PASS	0.004762	1	0	210	Missense	4 of 6 Predicted as Damaging	Probably damaging	Minor	Rare	Deleterious missense
chr1	146658812		FMO5	G	C	PASS	0.004762	1	0	210	Missense	3 of 6 Predicted as Damaging	Benign	Minor	Rare	Benign
chr1	146672906	rs894469	FMO5	C	T	PASS	0.962	8	97	210	Other	N/A	N/A	Major	Common	Benign
chr1	146685013		FMO5	GCTT	G	VQSRTrancheINDEL99.90to100.00	0.004762	1	0	210	ND	ND	ND	ND	ND	ND
chr1	171076835	rs186763441	FMO3	A	G	PASS	0.004762	1	0	210	Missense	0 of 6 Predicted as Damaging	Benign	Minor	Rare	Benign
chr1	171076935	rs1800822	FMO3	C	T	PASS	0.138	21	4	210	Other	N/A	N/A	Minor	Common	Benign
chr1	171076966	rs2266782	FMO3	G	A	PASS	0.229	36	6	210	Missense	0 of 6 Predicted as Damaging	Benign	Minor	Common	Benign
chr1	171077284	rs368194307	FMO3	T	C	PASS	0.014	3	0	210	Other	N/A	N/A	Minor	Common	Benign
chr1	171080080	rs1736557	FMO3	G	A	PASS	0.219	38	4	210	Missense	0 of 6 Predicted as Damaging	Benign	Minor	Common	Benign
chr1	171083174	rs909530	FMO3	C	T	PASS	0.3	45	9	210	Other	N/A	N/A	Minor	Common	Benign
chr1	171083242	rs2266780	FMO3	A	G	PASS	0.171	30	3	210	Missense	3 of 6 Predicted as Damaging	Probably damaging	Minor	Common	Benign
chr1	171086252	rs372550552	FMO3	C	T	PASS	0.004762	1	0	210	Other	N/A	N/A	Minor	Rare	Benign
chr1	171086389	rs376814445	FMO3	A	G	PASS	0.004762	1	0	210	LoF	N/A	N/A	Minor	Rare	LoF
chr1	171086513	rs28363595	FMO3	C	T	PASS	0.009524	2	0	210	Other	N/A	N/A	Minor	Rare	Benign
chr1	171154959	rs2020870	FMO2	A	G	PASS	0.229	40	4	210	Missense	5 of 6 Predicted as Damaging	Possibly damaging	Minor	Common	Deleterious missense
chr1	171162545	rs566177430	FMO2	T	C	PASS	0.004762	1	0	210	Other	N/A	N/A	Minor	Rare	Benign
chr1	171162633		FMO2	T	A	PASS	0.004762	1	0	210	Missense	5 of 6 Predicted as Damaging	Probably damaging	Minor	Rare	Deleterious missense
chr1	171165867	rs766360649	FMO2	A	T	PASS	0.004762	1	0	210	Missense	3 of 6 Predicted as Damaging	Probably damaging	Minor	Rare	Benign
chr1	171165872	rs1279693289	FMO2	C	T	PASS	0.004762	1	0	210	LoF	2 of 6 Predicted as Damaging	N/A	Minor	Rare	LoF
chr1	171168500		FMO2	A	G	PASS	0.004762	1	0	210	Missense	1 of 6 Predicted as Damaging	Benign	Minor	Rare	Benign
chr1	171168511	rs764194399	FMO2	T	A	PASS	0.004762	1	0	210	Missense	2 of 6 Predicted as Damaging	Benign	Minor	Rare	Benign
chr1	171168545	rs2307492	FMO2	T	C	PASS	0.11	21	1	210	Missense	3 of 6 Predicted as Damaging	Probably damaging	Minor	Common	Benign
chr1	171168584	rs2020862	FMO2	C	T	PASS	0.533	66	23	210	Missense	4 of 6 Predicted as Damaging	Benign	Major	Common	Benign
chr1	171168585	rs2020861	FMO2	A	G	PASS	0.643	59	38	210	Other	N/A	N/A	Major	Common	Benign
chr1	171173119		FMO2	C	T	PASS	0.004762	1	0	210	Missense	5 of 6 Predicted as Damaging	Probably damaging	Minor	Rare	Deleterious missense
chr1	171174531	rs2020863	FMO2	A	G	PASS	0.148	27	2	210	Missense	5 of 6 Predicted as Damaging	Possibly damaging	Minor	Common	Deleterious missense
chr1	171178072	rs368359446	FMO2	G	A	PASS	0.004762	1	0	210	Missense	5 of 6 Predicted as Damaging	Probably damaging	Minor	Rare	Deleterious missense
chr1	171236837		FMO1	C	A	PASS	0.004762	1	0	210	Missense	1 of 6 Predicted as Damaging	Benign	Minor	Rare	Benign
chr1	171250044	rs742350	FMO1	C	T	PASS	0.067	14	0	210	Other	N/A	N/A	Minor	Common	Benign
chr1	171251196	rs16864314	FMO1	A	G	PASS	0.014	3	0	210	Missense	0 of 6 Predicted as Damaging	Benign	Minor	Common	Benign
chr1	171251417	rs370684152	FMO1	C	T	PASS	0.004762	1	0	210	Other	N/A	N/A	Minor	Rare	Benign
chr1	171252287	rs1126692	FMO1	A	G	PASS	0.086	16	1	210	Other	N/A	N/A	Minor	Common	Benign
chr1	171252330		FMO1	G	T	PASS	0.004762	1	0	210	Missense	0 of 6 Predicted as Damaging	Benign	Minor	Rare	Benign
chr1	171254449	rs371282480	FMO1	G	A	PASS	0.004762	1	0	210	Other	N/A	N/A	Minor	Rare	Benign
chr1	171254622	rs372231381	FMO1	G	A	PASS	0.009524	2	0	210	Missense	0 of 6 Predicted as Damaging	Benign	Minor	Rare	Benign
chr1	171300853	rs200809129	FMO4	G	A	PASS	0.014	3	0	210	Missense	1 of 6 Predicted as Damaging	Benign	Minor	Common	Benign
chr1	171300906	rs555878454	FMO4	T	C	PASS	0.004762	1	0	210	Other	N/A	N/A	Minor	Rare	Benign
chr1	171301855		FMO4	T	C	PASS	0.004762	1	0	210	Missense	5 of 6 Predicted as Damaging	Probably damaging	Minor	Rare	Deleterious missense
chr1	171303565	rs3737926	FMO4	C	T	PASS	0.024	5	0	210	Other	N/A	N/A	Minor	Common	Benign
chr1	171306520	rs45445497	FMO4	A	G	PASS	0.014	3	0	210	Other	N/A	N/A	Minor	Common	Benign
chr1	171310596		FMO4	C	T	PASS	0.004762	1	0	210	Missense	0 of 6 Predicted as Damaging	Benign	Minor	Rare	Benign
chr1	171310768	rs1383907384	FMO4	G	A	PASS	0.004762	1	0	210	Other	N/A	N/A	Minor	Rare	Benign
chr1	171310970	rs776381577	FMO4	C	T	PASS	0.004762	1	0	210	LoF	0 of 6 Predicted as Damaging	N/A	Minor	Rare	LoF
chr2	38298139	rs1800440	CYP1B1	T	C	PASS	0.009524	2	0	210	Missense	2 of 6 Predicted as Damaging	Benign	Minor	Rare	Benign
chr2	38298150	rs1056837	CYP1B1	A	G	PASS	0.91	17	87	210	Other	N/A	N/A	Major	Common	Benign
chr2	38298183		CYP1B1	C	T	PASS	0.004762	1	0	210	Other	N/A	N/A	Minor	Rare	Benign
chr2	38298203	rs1056836	CYP1B1	C	G	PASS	0.905	18	86	210	Missense	N/A	N/A	Major	Common	Benign
chr2	38301847	rs57865060	CYP1B1	C	T	PASS	0.004762	1	0	210	Missense	2 of 6 Predicted as Damaging	Benign	Minor	Rare	Benign
chr2	38301940	rs59472972	CYP1B1	C	T	PASS	0.004762	1	0	210	Missense	1 of 6 Predicted as Damaging	Benign	Minor	Rare	Benign
chr2	38302177	rs1056827	CYP1B1	C	A	PASS	0.219	30	8	210	Missense	0 of 6 Predicted as Damaging	Benign	Minor	Common	Benign
chr2	38302390	rs10012	CYP1B1	G	C	PASS	0.224	31	8	210	Missense	0 of 6 Predicted as Damaging	Benign	Minor	Common	Benign
chr2	169787310	rs371859686	ABCB11	G	A	PASS	0.004762	1	0	210	Other	N/A	N/A	Minor	Rare	Benign
chr2	169789016	rs497692	ABCB11	T	C	PASS	0.662	47	46	210	Other	N/A	N/A	Major	Common	Benign
chr2	169792932		ABCB11	A	AGAGCC	VQSRTrancheINDEL99.90to100.00	0.004762	1	0	210	ND	ND	ND	ND	ND	ND
chr2	169801131	rs118109635	ABCB11	G	A	PASS	0.004762	1	0	210	Missense	5 of 6 Predicted as Damaging	Possibly damaging	Minor	Rare	Deleterious missense
chr2	169824983	rs11568364	ABCB11	T	C	PASS	0.004762	1	0	210	Missense	1 of 6 Predicted as Damaging	Benign	Minor	Rare	Benign
chr2	169826573	rs11568371	ABCB11	C	A	PASS	0.014	3	0	210	Other	N/A	N/A	Minor	Common	Benign
chr2	169826592	rs11568367	ABCB11	T	C	PASS	0.014	3	0	210	Missense	3 of 6 Predicted as Damaging	Possibly damaging	Minor	Common	Benign
chr2	169828390	rs144848376	ABCB11	G	A	PASS	0.038	8	0	210	Other	N/A	N/A	Minor	Common	Benign
chr2	169830310	rs769782500	ABCB11	A	G	PASS	0.004762	1	0	210	Missense	2 of 6 Predicted as Damaging	Benign	Minor	Rare	Benign
chr2	169830328	rs2287622	ABCB11	A	G	PASS	0.648	46	45	210	Missense	3 of 6 Predicted as Damaging	Benign	Major	Common	Benign
chr2	169833147	rs183390670	ABCB11	G	T	PASS	0.004762	1	0	210	Other	N/A	N/A	Minor	Rare	Benign
chr2	169842746	rs7563233	ABCB11	T	C	PASS	0.009524	2	0	210	Other	N/A	N/A	Minor	Rare	Benign
chr2	169842773	rs372382608	ABCB11	G	A	PASS	0.004762	1	0	210	Other	N/A	N/A	Minor	Rare	Benign
chr2	169847323	rs2287617	ABCB11	C	T	PASS	0.004762	1	0	210	Missense	0 of 6 Predicted as Damaging	Benign	Minor	Rare	Benign
chr2	169847412	rs2287616	ABCB11	A	G	PASS	0.333	52	9	210	Other	N/A	N/A	Minor	Common	Benign
chr2	169853220	rs11568377	ABCB11	G	A	PASS	0.004762	1	0	210	Other	N/A	N/A	Minor	Rare	Benign
chr2	169869901	rs4148777	ABCB11	A	G	PASS	0.048	10	0	210	Other	N/A	N/A	Minor	Common	Benign
chr2	169870855	rs3815675	ABCB11	A	G	PASS	0.314	52	7	210	Other	N/A	N/A	Minor	Common	Benign
chr2	234526386		UGT1A8	C	G	PASS	0.004762	1	0	210	Other	N/A	N/A	Minor	Rare	Benign
chr2	234526794	rs1042591	UGT1A8	T	G	PASS	0.004762	1	0	210	Other	N/A	N/A	Minor	Rare	Benign
chr2	234526871	rs1042597	UGT1A8	C	G	PASS	0.457	54	21	210	Missense	0 of 6 Predicted as Damaging	Benign	Minor	Common	Benign
chr2	234527064	rs1126805	UGT1A8	A	C	PASS	0.038	8	0	210	Other	N/A	N/A	Minor	Common	Benign
chr2	234527118	rs1042605	UGT1A8	A	G	PASS	0.148	23	4	210	Other	N/A	N/A	Minor	Common	Benign
chr2	234527183	rs17863762	UGT1A8	G	A	PASS	0.004762	1	0	210	Missense	5 of 6 Predicted as Damaging	Probably damaging	Minor	Rare	Deleterious missense
chr2	234545449	rs1198943277	UGT1A8,UGT1A10	C	T	PASS	0.033	7	0	210	Missense	0 of 6 Predicted as Damaging	Benign	Minor	Common	Benign
chr2	234545861	rs17854828	UGT1A8,UGT1A10	C	T	PASS	0.143	24	3	210	Other	N/A	N/A	Minor	Common	Benign
chr2	234580617	rs199516931	UGT1A8,UGT1A9,UGT1A10	T	G	PASS	0.004762	1	0	210	Missense	0 of 6 Predicted as Damaging	Benign	Minor	Rare	Benign
chr2	234580861	rs780464022	UGT1A8,UGT1A9,UGT1A10	C	T	PASS	0.333	70	0	210	Missense	0 of 6 Predicted as Damaging	Benign	Minor	Common	Benign
chr2	234580888	rs555995846	UGT1A8,UGT1A9,UGT1A10	G	A	PASS	0.004762	1	0	210	Missense	0 of 6 Predicted as Damaging	Benign	Minor	Rare	Benign
chr2	234581157	rs762199881	UGT1A8,UGT1A9,UGT1A10	A	C	PASS	0.004762	1	0	210	Missense	0 of 6 Predicted as Damaging	Benign	Minor	Rare	Benign
chr2	234581340	rs772500318	UGT1A8,UGT1A9,UGT1A10	C	T	PASS	0.004762	1	0	210	LoF	1 of 6 Predicted as Damaging	N/A	Minor	Rare	LoF
chr2	234590616	rs7577677	UGT1A7,UGT1A8,UGT1A9,UGT1A10	C	A	PASS	0.186	31	4	210	Other	N/A	N/A	Minor	Common	Benign
chr2	234590924	rs1357541469	UGT1A7,UGT1A8,UGT1A9,UGT1A10	A	G	PASS	0.004762	1	0	210	Missense	0 of 6 Predicted as Damaging	Benign	Minor	Rare	Benign
chr2	234590970	rs17868323	UGT1A7,UGT1A8,UGT1A9,UGT1A10	T	G	PASS	0.533	52	30	210	Missense	0 of 6 Predicted as Damaging	Benign	Major	Common	Benign
chr2	234590974	rs17863778	UGT1A7,UGT1A8,UGT1A9,UGT1A10	C	A	PASS	0.533	52	30	210	Other	N/A	N/A	Major	Common	Benign
chr2	234590975	rs17868324	UGT1A7,UGT1A8,UGT1A9,UGT1A10	G	A	PASS	0.533	52	30	210	Missense	0 of 6 Predicted as Damaging	Benign	Major	Common	Benign
chr2	234591060	rs139969318	UGT1A7,UGT1A8,UGT1A9,UGT1A10	A	G	PASS	0.004762	1	0	210	Other	N/A	N/A	Minor	Rare	Benign
chr2	234591205	rs11692021	UGT1A7,UGT1A8,UGT1A9,UGT1A10	T	C	PASS	0.186	31	4	210	Missense	0 of 6 Predicted as Damaging	Benign	Minor	Common	Benign
chr2	234591339	rs17864686	UGT1A7,UGT1A8,UGT1A9,UGT1A10	G	A	PASS	0.286	38	11	210	Other	N/A	N/A	Minor	Common	Benign
chr2	234601669	rs6759892	UGT1A6,UGT1A7,UGT1A8,UGT1A9,UGT1A10	T	G	PASS	0.248	42	5	210	Missense	0 of 6 Predicted as Damaging	Benign	Minor	Common	Benign
chr2	234601755	rs45535938	UGT1A6,UGT1A7,UGT1A8,UGT1A9,UGT1A10	C	T	PASS	0.038	8	0	210	Other	N/A	N/A	Minor	Common	Benign
chr2	234601965	rs1105880	UGT1A6,UGT1A7,UGT1A8,UGT1A9,UGT1A10	A	G	PASS	0.243	41	5	210	Other	N/A	N/A	Minor	Common	Benign
chr2	234602191	rs2070959	UGT1A6,UGT1A7,UGT1A8,UGT1A9,UGT1A10	A	G	PASS	0.181	30	4	210	Missense	0 of 6 Predicted as Damaging	Benign	Minor	Common	Benign
chr2	234602202	rs1105879	UGT1A6,UGT1A7,UGT1A8,UGT1A9,UGT1A10	A	C	PASS	0.243	41	5	210	Missense	1 of 6 Predicted as Damaging	Benign	Minor	Common	Benign
chr2	234602277	rs17863783	UGT1A6,UGT1A7,UGT1A8,UGT1A9,UGT1A10	G	T	PASS	0.062	11	1	210	Other	N/A	N/A	Minor	Common	Benign
chr2	234621780	rs3755323	UGT1A5,UGT1A6,UGT1A7,UGT1A8,UGT1A9,UGT1A10	T	C	PASS	0.262	39	8	210	Missense	2 of 6 Predicted as Damaging	Benign	Minor	Common	Benign
chr2	234621787	rs3755322	UGT1A5,UGT1A6,UGT1A7,UGT1A8,UGT1A9,UGT1A10	C	G	PASS	0.262	39	8	210	Missense	1 of 6 Predicted as Damaging	Benign	Minor	Common	Benign
chr2	234621825	rs3755321	UGT1A5,UGT1A6,UGT1A7,UGT1A8,UGT1A9,UGT1A10	T	C	PASS	0.262	39	8	210	Missense	1 of 6 Predicted as Damaging	Benign	Minor	Common	Benign
chr2	234621848	rs181492639	UGT1A5,UGT1A6,UGT1A7,UGT1A8,UGT1A9,UGT1A10	G	T	PASS	0.004762	1	0	210	LoF	1 of 6 Predicted as Damaging	N/A	Minor	Rare	LoF
chr2	234622061	rs3755320	UGT1A5,UGT1A6,UGT1A7,UGT1A8,UGT1A9,UGT1A10	C	A	PASS	0.262	39	8	210	Missense	0 of 6 Predicted as Damaging	Benign	Minor	Common	Benign
chr2	234622110	rs12475068	UGT1A5,UGT1A6,UGT1A7,UGT1A8,UGT1A9,UGT1A10	C	G	PASS	0.262	39	8	210	Missense	1 of 6 Predicted as Damaging	Benign	Minor	Common	Benign
chr2	234622133	rs200788361	UGT1A5,UGT1A6,UGT1A7,UGT1A8,UGT1A9,UGT1A10	T	C	PASS	0.009524	2	0	210	Missense	3 of 6 Predicted as Damaging	Possibly damaging	Minor	Rare	Benign
chr2	234622157	rs763014830	UGT1A5,UGT1A6,UGT1A7,UGT1A8,UGT1A9,UGT1A10	A	G	PASS	0.004762	1	0	210	Missense	2 of 6 Predicted as Damaging	Benign	Minor	Rare	Benign
chr2	234622282	rs17868333	UGT1A5,UGT1A6,UGT1A7,UGT1A8,UGT1A9,UGT1A10	C	T	PASS	0.262	39	8	210	Other	N/A	N/A	Minor	Common	Benign
chr2	234622294	rs17863790	UGT1A5,UGT1A6,UGT1A7,UGT1A8,UGT1A9,UGT1A10	C	T	PASS	0.262	39	8	210	Other	N/A	N/A	Minor	Common	Benign
chr2	234622310	rs17862867	UGT1A5,UGT1A6,UGT1A7,UGT1A8,UGT1A9,UGT1A10	C	T	PASS	0.262	39	8	210	Missense	0 of 6 Predicted as Damaging	Benign	Minor	Common	Benign
chr2	234622379	rs2012736	UGT1A5,UGT1A6,UGT1A7,UGT1A8,UGT1A9,UGT1A10	C	A	PASS	0.114	11	4	166	Missense	0 of 6 Predicted as Damaging	Benign	Minor	Common	Benign
chr2	234622382	rs17862868	UGT1A5,UGT1A6,UGT1A7,UGT1A8,UGT1A9,UGT1A10	G	C	PASS	0.114	11	4	166	Missense	0 of 6 Predicted as Damaging	Benign	Minor	Common	Benign
chr2	234622411	rs1575504597	UGT1A5,UGT1A6,UGT1A7,UGT1A8,UGT1A9,UGT1A10	A	G	PASS	0.004762	1	0	210	Other	N/A	N/A	Minor	Rare	Benign
chr2	234622412	rs3892170	UGT1A5,UGT1A6,UGT1A7,UGT1A8,UGT1A9,UGT1A10	G	C	VQSRTrancheSNP99.90to100.00	0.045	6	0	134	ND	ND	ND	ND	ND	ND
chr2	234622420	rs17862869	UGT1A5,UGT1A6,UGT1A7,UGT1A8,UGT1A9,UGT1A10	T	C	VQSRTrancheSNP99.90to100.00	0.038	5	0	132	ND	ND	ND	ND	ND	ND
chr2	234622424	rs1288878856	UGT1A5,UGT1A6,UGT1A7,UGT1A8,UGT1A9,UGT1A10	A	G	PASS	0.009524	2	0	210	Missense	2 of 6 Predicted as Damaging	Benign	Minor	Rare	Benign
chr2	234622426		UGT1A5,UGT1A6,UGT1A7,UGT1A8,UGT1A9,UGT1A10	G	A	PASS	0.004762	1	0	210	Missense	2 of 6 Predicted as Damaging	Benign	Minor	Rare	Benign
chr2	234622427		UGT1A5,UGT1A6,UGT1A7,UGT1A8,UGT1A9,UGT1A10	G	T	PASS	0.004762	1	0	210	Missense	4 of 6 Predicted as Damaging	Benign	Minor	Rare	Benign
chr2	234622428	rs778636981	UGT1A5,UGT1A6,UGT1A7,UGT1A8,UGT1A9,UGT1A10	A	G	PASS	0.004762	1	0	210	Missense	4 of 6 Predicted as Damaging	Benign	Minor	Rare	Benign
chr2	234622429	rs2012734	UGT1A5,UGT1A6,UGT1A7,UGT1A8,UGT1A9,UGT1A10	T	C	PASS	0.181	21	0	116	Other	N/A	N/A	Minor	Common	Benign
chr2	234622486	rs149208140	UGT1A5,UGT1A6,UGT1A7,UGT1A8,UGT1A9,UGT1A10	C	T	PASS	0.004762	1	0	210	Other	N/A	N/A	Minor	Rare	Benign
chr2	234627520	rs369139290	UGT1A4,UGT1A5,UGT1A6,UGT1A7,UGT1A8,UGT1A9,UGT1A10	C	T	PASS	0.004762	1	0	210	Other	N/A	N/A	Minor	Rare	Benign
chr2	234627536	rs6755571	UGT1A4,UGT1A5,UGT1A6,UGT1A7,UGT1A8,UGT1A9,UGT1A10	C	A	PASS	0.004762	1	0	210	Missense	0 of 6 Predicted as Damaging	Benign	Minor	Rare	Benign
chr2	234627608	rs2011425	UGT1A4,UGT1A5,UGT1A6,UGT1A7,UGT1A8,UGT1A9,UGT1A10	T	G	PASS	0.229	34	7	210	Missense	0 of 6 Predicted as Damaging	Benign	Minor	Common	Benign
chr2	234627639	rs757477070	UGT1A4,UGT1A5,UGT1A6,UGT1A7,UGT1A8,UGT1A9,UGT1A10	CG	C	VQSRTrancheINDEL99.90to100.00	0.004762	1	0	210	ND	ND	ND	ND	ND	ND
chr2	234627695	rs544702876	UGT1A4,UGT1A5,UGT1A6,UGT1A7,UGT1A8,UGT1A9,UGT1A10	C	G	PASS	0.009524	2	0	210	Missense	1 of 6 Predicted as Damaging	Probably damaging	Minor	Rare	Benign
chr2	234627791	rs539093785	UGT1A4,UGT1A5,UGT1A6,UGT1A7,UGT1A8,UGT1A9,UGT1A10	A	G	PASS	0.004762	1	0	210	Missense	0 of 6 Predicted as Damaging	Benign	Minor	Rare	Benign
chr2	234627914	rs12468274	UGT1A4,UGT1A5,UGT1A6,UGT1A7,UGT1A8,UGT1A9,UGT1A10	T	C	PASS	0.257	40	7	210	Other	N/A	N/A	Minor	Common	Benign
chr2	234627937	rs2011404	UGT1A4,UGT1A5,UGT1A6,UGT1A7,UGT1A8,UGT1A9,UGT1A10	T	C	PASS	0.938	13	92	210	Other	N/A	N/A	Major	Common	Benign
chr2	234627977		UGT1A4,UGT1A5,UGT1A6,UGT1A7,UGT1A8,UGT1A9,UGT1A10	T	G	PASS	0.004762	1	0	210	Missense	2 of 6 Predicted as Damaging	Benign	Minor	Rare	Benign
chr2	234628270	rs3732217	UGT1A4,UGT1A5,UGT1A6,UGT1A7,UGT1A8,UGT1A9,UGT1A10	G	A	PASS	0.248	38	7	210	Other	N/A	N/A	Minor	Common	Benign
chr2	234637789	rs28898617	UGT1A3,UGT1A4,UGT1A5,UGT1A6,UGT1A7,UGT1A8,UGT1A9,UGT1A10	A	G	PASS	0.033	7	0	210	Missense	0 of 6 Predicted as Damaging	Benign	Minor	Common	Benign
chr2	234637803	rs3821242	UGT1A3,UGT1A4,UGT1A5,UGT1A6,UGT1A7,UGT1A8,UGT1A9,UGT1A10	T	C	PASS	0.429	52	19	210	Missense	0 of 6 Predicted as Damaging	Benign	Minor	Common	Benign
chr2	234637853	rs6706232	UGT1A3,UGT1A4,UGT1A5,UGT1A6,UGT1A7,UGT1A8,UGT1A9,UGT1A10	G	A	PASS	0.433	53	19	210	Other	N/A	N/A	Minor	Common	Benign
chr2	234637905	rs45625338	UGT1A3,UGT1A4,UGT1A5,UGT1A6,UGT1A7,UGT1A8,UGT1A9,UGT1A10	C	T	PASS	0.014	3	0	210	Missense	4 of 6 Predicted as Damaging	Probably damaging	Minor	Common	Deleterious missense
chr2	234637912	rs6431625	UGT1A3,UGT1A4,UGT1A5,UGT1A6,UGT1A7,UGT1A8,UGT1A9,UGT1A10	T	C	PASS	0.181	32	3	210	Missense	0 of 6 Predicted as Damaging	Benign	Minor	Common	Benign
chr2	234638243	rs375083511	UGT1A3,UGT1A4,UGT1A5,UGT1A6,UGT1A7,UGT1A8,UGT1A9,UGT1A10	C	T	PASS	0.009524	2	0	210	Other	N/A	N/A	Minor	Rare	Benign
chr2	234638245	rs61764030	UGT1A3,UGT1A4,UGT1A5,UGT1A6,UGT1A7,UGT1A8,UGT1A9,UGT1A10	C	T	PASS	0.004762	1	0	210	Missense	3 of 6 Predicted as Damaging	Benign	Minor	Rare	Benign
chr2	234638249	rs7574296	UGT1A3,UGT1A4,UGT1A5,UGT1A6,UGT1A7,UGT1A8,UGT1A9,UGT1A10	A	G	PASS	0.429	52	19	210	Other	N/A	N/A	Minor	Common	Benign
chr2	234638580	rs45449995	UGT1A3,UGT1A4,UGT1A5,UGT1A6,UGT1A7,UGT1A8,UGT1A9,UGT1A10	A	G	PASS	0.004762	1	0	210	Missense	5 of 6 Predicted as Damaging	Possibly damaging	Minor	Rare	Deleterious missense
chr2	234638599	rs371021401	UGT1A3,UGT1A4,UGT1A5,UGT1A6,UGT1A7,UGT1A8,UGT1A9,UGT1A10	T	C	PASS	0.004762	1	0	210	Missense	5 of 6 Predicted as Damaging	Probably damaging	Minor	Rare	Deleterious missense
chr2	234638627	rs747249815	UGT1A3,UGT1A4,UGT1A5,UGT1A6,UGT1A7,UGT1A8,UGT1A9,UGT1A10	G	A	PASS	0.004762	1	0	210	Other	N/A	N/A	Minor	Rare	Benign
chr2	234669144	rs4148323	UGT1A1,UGT1A3,UGT1A4,UGT1A5,UGT1A6,UGT1A7,UGT1A8,UGT1A9,UGT1A10	G	A	PASS	0.071	13	1	210	Missense	2 of 6 Predicted as Damaging	Possibly damaging	Minor	Common	Benign
chr2	234669619	rs35350960	UGT1A1,UGT1A3,UGT1A4,UGT1A5,UGT1A6,UGT1A7,UGT1A8,UGT1A9,UGT1A10	C	A	PASS	0.043	9	0	210	Missense	1 of 6 Predicted as Damaging	Possibly damaging	Minor	Common	Benign
chr2	234676573	rs267599273	UGT1A1,UGT1A3,UGT1A4,UGT1A5,UGT1A6,UGT1A7,UGT1A8,UGT1A9,UGT1A10	G	A	PASS	0.004762	1	0	210	Missense	5 of 6 Predicted as Damaging	Probably damaging	Minor	Rare	Deleterious missense
chr2	234676872	rs34946978	UGT1A1,UGT1A3,UGT1A4,UGT1A5,UGT1A6,UGT1A7,UGT1A8,UGT1A9,UGT1A10	C	T	PASS	0.014	3	0	210	Missense	5 of 6 Predicted as Damaging	Probably damaging	Minor	Common	Deleterious missense
chr2	234681013	rs769720139	UGT1A1,UGT1A3,UGT1A4,UGT1A5,UGT1A6,UGT1A7,UGT1A8,UGT1A9,UGT1A10	C	T	PASS	0.004762	1	0	210	Other	N/A	N/A	Minor	Rare	Benign
chr2	234681059	rs34993780	UGT1A1,UGT1A3,UGT1A4,UGT1A5,UGT1A6,UGT1A7,UGT1A8,UGT1A9,UGT1A10	T	G	PASS	0.004762	1	0	210	Missense	5 of 6 Predicted as Damaging	Probably damaging	Minor	Rare	Deleterious missense
chr2	234681094	rs199539868	UGT1A1,UGT1A3,UGT1A4,UGT1A5,UGT1A6,UGT1A7,UGT1A8,UGT1A9,UGT1A10	C	T	PASS	0.004762	1	0	210	Other	N/A	N/A	Minor	Rare	Benign
chr3	121641693	rs2293616	SLC15A2	G	A	PASS	0.524	42	34	210	Other	N/A	N/A	Major	Common	Benign
chr3	121641950	rs763280240	SLC15A2	A	G	PASS	0.004762	1	0	210	Missense	3 of 6 Predicted as Damaging	Probably damaging	Minor	Rare	Benign
chr3	121643804	rs2257212	SLC15A2	C	T	PASS	0.524	42	34	210	Missense	1 of 6 Predicted as Damaging	Benign	Major	Common	Benign
chr3	121646641	rs1143670	SLC15A2	A	G	PASS	0.524	42	34	210	Other	N/A	N/A	Major	Common	Benign
chr3	121647286	rs1143671	SLC15A2	C	T	PASS	0.524	42	34	210	Missense	3 of 6 Predicted as Damaging	Possibly damaging	Major	Common	Benign
chr3	121647396	rs144786366	SLC15A2	C	T	PASS	0.048	10	0	210	Other	N/A	N/A	Minor	Common	Benign
chr3	121648168	rs1143672	SLC15A2	G	A	PASS	0.529	43	34	210	Missense	0 of 6 Predicted as Damaging	Benign	Major	Common	Benign
chr3	121659307	rs749208604	SLC15A2	T	C	PASS	0.004762	1	0	210	Missense	3 of 6 Predicted as Damaging	Benign	Minor	Rare	Benign
chr4	69962449	rs12233719	UGT2B7	G	T	PASS	0.076	16	0	210	Missense	0 of 6 Predicted as Damaging	Benign	Minor	Common	Benign
chr4	69962610	rs28365063	UGT2B7	A	G	PASS	0.233	39	5	210	Other	N/A	N/A	Minor	Common	Benign
chr4	69964271	rs28365062	UGT2B7	A	G	PASS	0.062	11	1	210	Other	N/A	N/A	Minor	Common	Benign
chr4	69964337	rs7438284	UGT2B7	A	T	PASS	0.714	44	53	210	Other	N/A	N/A	Major	Common	Benign
chr4	69964338	rs7439366	UGT2B7	T	C	PASS	0.714	44	53	210	Missense	0 of 6 Predicted as Damaging	Benign	Major	Common	Benign
chr4	69972949	rs4292394	UGT2B7	C	G	PASS	0.705	46	51	210	Other	N/A	N/A	Major	Common	Benign
chr4	69972952	rs4348159	UGT2B7	C	T	PASS	0.062	11	1	210	Other	N/A	N/A	Minor	Common	Benign
chr4	69973913	rs750282415	UGT2B7	T	C	PASS	0.004762	1	0	210	Other	N/A	N/A	Minor	Rare	Benign
chr4	70707735		SULT1E1	G	A	PASS	0.004762	1	0	210	Other	N/A	N/A	Minor	Rare	Benign
chr4	70709883	rs374333738	SULT1E1	T	C	PASS	0.004762	1	0	210	Other	N/A	N/A	Minor	Rare	Benign
chr4	70715206	rs201072711	SULT1E1	G	C	PASS	0.043	9	0	210	Missense	5 of 6 Predicted as Damaging	Probably damaging	Minor	Common	Deleterious missense
chr4	70723267	rs138937330	SULT1E1	C	T	PASS	0.004762	1	0	210	Other	N/A	N/A	Minor	Rare	Benign
chr4	89013496	rs34783571	ABCG2	C	T	PASS	0.004762	1	0	210	Missense	3 of 6 Predicted as Damaging	Benign	Minor	Rare	Benign
chr4	89052323	rs2231142	ABCG2	G	T	PASS	0.333	58	6	210	Missense	2 of 6 Predicted as Damaging	Benign	Minor	Common	Benign
chr4	89052340	rs770985871	ABCG2	G	A	PASS	0.004762	1	0	210	Missense	5 of 6 Predicted as Damaging	Probably damaging	Minor	Rare	Deleterious missense
chr4	89061114	rs2231137	ABCG2	C	T	PASS	0.3	43	10	210	Missense	1 of 6 Predicted as Damaging	Benign	Minor	Common	Benign
chr5	131647925	rs11568511	SLC22A4	C	T	PASS	0.009524	2	0	210	Other	N/A	N/A	Minor	Rare	Benign
chr5	131663062	rs272893	SLC22A4	T	C	PASS	0.333	36	17	210	Missense	1 of 6 Predicted as Damaging	Benign	Minor	Common	Benign
chr5	131670546	rs272879	SLC22A4	C	G	PASS	0.329	37	16	210	Other	N/A	N/A	Minor	Common	Benign
chr5	131671599	rs193043140	SLC22A4	G	A	PASS	0.067	12	1	210	Other	N/A	N/A	Minor	Common	Benign
chr5	131676320	rs1050152	SLC22A4	C	T	PASS	0.014	3	0	210	Missense	0 of 6 Predicted as Damaging	Benign	Minor	Common	Benign
chr5	131705912	rs72552726	SLC22A5	G	T	PASS	0.004762	1	0	210	Missense	5 of 6 Predicted as Damaging	Probably damaging	Minor	Rare	Deleterious missense
chr5	131705949	rs2631365	SLC22A5	T	C	PASS	0.671	37	52	210	Other	N/A	N/A	Major	Common	Benign
chr5	131721168	rs554745191	SLC22A5	G	A	PASS	0.004762	1	0	210	Other	N/A	N/A	Minor	Rare	Benign
chr5	131721174	rs274558	SLC22A5	A	G	PASS	0.671	37	52	210	Other	N/A	N/A	Major	Common	Benign
chr5	131724704	rs150544263	SLC22A5	T	C	PASS	0.009524	2	0	210	Missense	3 of 6 Predicted as Damaging	Benign	Minor	Rare	Benign
chr5	131726522	rs144547521	SLC22A5	C	T	PASS	0.004762	1	0	210	Missense	5 of 6 Predicted as Damaging	Possibly damaging	Minor	Rare	Deleterious missense
chr6	18130918	rs1142345	TPMT	T	C	PASS	0.029	6	0	210	Missense	5 of 6 Predicted as Damaging	Probably damaging	Minor	Common	Deleterious missense
chr6	18132380		TPMT	T	G	PASS	0.004762	1	0	210	Missense	2 of 6 Predicted as Damaging	Benign	Minor	Rare	Benign
chr6	18134076	rs75543815	TPMT	T	A	PASS	0.004762	1	0	210	Missense	4 of 6 Predicted as Damaging	Probably damaging	Minor	Rare	Deleterious missense
chr6	18139214	rs2842934	TPMT	G	A	PASS	0.776	37	63	210	Other	N/A	N/A	Major	Common	Benign
chr6	18139228	rs1800460	TPMT	C	T	PASS	0.004762	1	0	210	Missense	4 of 6 Predicted as Damaging	Probably damaging	Minor	Rare	Deleterious missense
chr6	44197769	rs147512963	SLC29A1	T	C	PASS	0.004762	1	0	210	Missense	5 of 6 Predicted as Damaging	Probably damaging	Minor	Rare	Deleterious missense
chr6	44198137	rs775364025	SLC29A1	G	A	PASS	0.004762	1	0	210	Missense	1 of 6 Predicted as Damaging	Benign	Minor	Rare	Benign
chr6	44199772	rs372644592	SLC29A1	C	A	PASS	0.004762	1	0	210	Missense	4 of 6 Predicted as Damaging	Probably damaging	Minor	Rare	Deleterious missense
chr6	52658962	rs1051775	GSTA1	T	C	PASS	0.171	32	2	210	Other	N/A	N/A	Minor	Common	Benign
chr6	52659056	rs1386227867	GSTA1	A	T	PASS	0.004762	1	0	210	LoF	5 of 6 Predicted as Damaging	Possibly damaging	Minor	Rare	LoF
chr6	52664051	rs75442307	GSTA1	G	A	PASS	0.009524	2	0	210	Other	N/A	N/A	Minor	Rare	Benign
chr6	160543123	rs1867351	SLC22A1	T	C	PASS	0.276	40	9	210	Other	N/A	N/A	Minor	Common	Benign
chr6	160543206	rs145740120	SLC22A1	C	T	PASS	0.009524	2	0	210	Missense	0 of 6 Predicted as Damaging	Benign	Minor	Rare	Benign
chr6	160551204	rs683369	SLC22A1	G	C	PASS	0.838	30	73	210	Missense	0 of 6 Predicted as Damaging	Benign	Major	Common	Benign
chr6	160557643	rs2282143	SLC22A1	C	T	PASS	0.143	22	4	210	Missense	5 of 6 Predicted as Damaging	Probably damaging	Minor	Common	Deleterious missense
chr6	160560819	rs777687557	SLC22A1	G	A	PASS	0.004762	1	0	210	Missense	5 of 6 Predicted as Damaging	Probably damaging	Minor	Rare	Deleterious missense
chr6	160560824	rs34130495	SLC22A1	G	A	PASS	0.004762	1	0	210	Missense	6 of 6 Predicted as Damaging	Probably damaging	Minor	Rare	Deleterious missense
chr6	160560845	rs628031	SLC22A1	A	G	PASS	0.7	43	52	210	Missense	0 of 6 Predicted as Damaging	Benign	Major	Common	Benign
chr6	160560864	rs72552762	SLC22A1	G	C	PASS	0.004762	1	0	210	Missense	5 of 6 Predicted as Damaging	Probably damaging	Minor	Rare	Deleterious missense
chr6	160560880	rs72552763	SLC22A1	CATG	C	PASS	0.029	6	0	210	Missense	N/A	N/A	Minor	Common	Benign
chr6	160560897		SLC22A1	CTGGTAAGT	C	PASS	0.695	44	51	210	Other	N/A	N/A	Major	Common	Benign
chr6	160575837	rs34059508	SLC22A1	G	A	PASS	0.004762	1	0	210	Missense	5 of 6 Predicted as Damaging	Probably damaging	Minor	Rare	Deleterious missense
chr6	160575942	rs777622481	SLC22A1	G	C	PASS	0.004762	1	0	210	Missense	5 of 6 Predicted as Damaging	Possibly damaging	Minor	Rare	Deleterious missense
chr6	160577011	rs41267797	SLC22A1	G	A	PASS	0.004762	1	0	210	Missense	0 of 6 Predicted as Damaging	Benign	Minor	Rare	Benign
chr6	160645832	rs316003	SLC22A2	C	T	PASS	0.838	22	77	210	Other	N/A	N/A	Major	Common	Benign
chr6	160664790	rs770726619	SLC22A2	G	C	PASS	0.004762	1	0	210	Missense	5 of 6 Predicted as Damaging	Possibly damaging	Minor	Rare	Deleterious missense
chr6	160670282	rs316019	SLC22A2	A	C	PASS	0.9	15	87	210	Missense	3 of 6 Predicted as Damaging	Benign	Major	Common	Benign
chr6	160671650	rs141320073	SLC22A2	C	A	PASS	0.004762	1	0	210	Other	N/A	N/A	Minor	Rare	Benign
chr6	160677692	rs369855766	SLC22A2	C	T	PASS	0.004762	1	0	210	Missense	0 of 6 Predicted as Damaging	Benign	Minor	Rare	Benign
chr6	160679400	rs624249	SLC22A2	C	A	PASS	0.152	26	3	210	Other	N/A	N/A	Minor	Common	Benign
chr6	160679482		SLC22A2	C	T	PASS	0.004762	1	0	210	Missense	5 of 6 Predicted as Damaging	Probably damaging	Minor	Rare	Deleterious missense
chr6	160828118	rs76026925	SLC22A3	C	T	PASS	0.004762	1	0	210	Other	N/A	N/A	Minor	Rare	Benign
chr6	160858084	rs374936760	SLC22A3	G	A	PASS	0.004762	1	0	210	Missense	2 of 6 Predicted as Damaging	Benign	Minor	Rare	Benign
chr6	160858188	rs2292334	SLC22A3	G	A	PASS	0.462	51	23	210	Other	N/A	N/A	Minor	Common	Benign
chr7	1024855	rs3735684	CYP2W1	G	A	PASS	0.019	4	0	210	Missense	0 of 6 Predicted as Damaging	Benign	Minor	Common	Benign
chr7	2289586	rs4866	NUDT1	G	A	PASS	0.024	5	0	210	Missense	4 of 6 Predicted as Damaging	Probably damaging	Minor	Common	Deleterious missense
chr7	2289636	rs35932242	NUDT1	C	T	PASS	0.009524	2	0	210	Other	N/A	N/A	Minor	Rare	Benign
chr7	2290470	rs202044583	NUDT1	G	A	PASS	0.004762	1	0	210	Missense	3 of 6 Predicted as Damaging	Benign	Minor	Rare	Benign
chr7	2290522	rs1799832	NUDT1	C	T	PASS	0.09	19	0	210	Other	N/A	N/A	Minor	Common	Benign
chr7	75583325	rs10262966	POR	A	G	PASS	0.014	3	0	210	Other	N/A	N/A	Minor	Common	Benign
chr7	75583474	rs72553988	POR	C	T	PASS	0.004762	1	0	210	Missense	3 of 6 Predicted as Damaging	Benign	Minor	Rare	Benign
chr7	75583475	rs782368623	POR	C	T	PASS	0.004762	1	0	210	Other	N/A	N/A	Minor	Rare	Benign
chr7	75609677	rs1135612	POR	A	G	PASS	0.386	49	16	210	Other	N/A	N/A	Minor	Common	Benign
chr7	75611554	rs201786397	POR	C	T	PASS	0.004762	1	0	210	Other	N/A	N/A	Minor	Rare	Benign
chr7	75612953	rs538316500	POR	A	G	PASS	0.004762	1	0	210	Missense	5 of 6 Predicted as Damaging	Possibly damaging	Minor	Rare	Deleterious missense
chr7	75613108	rs562241770	POR	G	A	PASS	0.004762	1	0	210	Missense	6 of 6 Predicted as Damaging	Possibly damaging	Minor	Rare	Deleterious missense
chr7	75614264	rs41301424	POR	C	T	PASS	0.009524	2	0	210	Other	N/A	N/A	Minor	Rare	Benign
chr7	75614953	rs2228104	POR	T	C	PASS	0.819	30	71	210	Other	N/A	N/A	Major	Common	Benign
chr7	75615006	rs1057868	POR	C	T	PASS	0.281	45	7	210	Missense	1 of 6 Predicted as Damaging	Benign	Minor	Common	Benign
chr7	75615166	rs1174483899	POR	G	A	PASS	0.009524	2	0	210	Other	N/A	N/A	Minor	Rare	Benign
chr7	75615287	rs1057870	POR	G	A	PASS	0.11	19	2	210	Other	N/A	N/A	Minor	Common	Benign
chr7	75615537	rs369181144	POR	G	A	PASS	0.014	3	0	210	Missense	3 of 6 Predicted as Damaging	Probably damaging	Minor	Common	Benign
chr7	75615663	rs782011186	POR	G	A	PASS	0.004762	1	0	210	Missense	6 of 6 Predicted as Damaging	Possibly damaging	Minor	Rare	Deleterious missense
chr7	75615722	rs782091189	POR	A	G	PASS	0.004762	1	0	210	Missense	2 of 6 Predicted as Damaging	Benign	Minor	Rare	Benign
chr7	87032525	rs1460630569	ABCB4	G	A	PASS	0.004762	1	0	210	LoF	2 of 6 Predicted as Damaging	N/A	Minor	Rare	LoF
chr7	87035619	rs752578370	ABCB4	G	A	PASS	0.004762	1	0	210	Other	N/A	N/A	Minor	Rare	Benign
chr7	87037370	rs774536983	ABCB4	G	A	PASS	0.004762	1	0	210	Missense	6 of 6 Predicted as Damaging	Probably damaging	Minor	Rare	Deleterious missense
chr7	87038666		ABCB4	A	G	PASS	0.004762	1	0	210	Other	N/A	N/A	Minor	Rare	Benign
chr7	87056176	rs2230028	ABCB4	T	C	PASS	0.043	7	1	210	Missense	1 of 6 Predicted as Damaging	Benign	Minor	Common	Benign
chr7	87060845	rs1293893301	ABCB4	G	A	PASS	0.004762	1	0	210	LoF	2 of 6 Predicted as Damaging	N/A	Minor	Rare	LoF
chr7	87069127		ABCB4	T	C	PASS	0.004762	1	0	210	Other	N/A	N/A	Minor	Rare	Benign
chr7	87072744		ABCB4	T	C	PASS	0.004762	1	0	210	Missense	3 of 6 Predicted as Damaging	Benign	Minor	Rare	Benign
chr7	87074281	rs753104429	ABCB4	GA	G	VQSRTrancheINDEL99.90to100.00	0.014	3	0	210	ND	ND	ND	ND	ND	ND
chr7	87079406	rs2109505	ABCB4	T	A	PASS	0.219	34	6	210	Other	N/A	N/A	Minor	Common	Benign
chr7	87080951	rs8187791	ABCB4	G	A	PASS	0.009524	2	0	210	Other	N/A	N/A	Minor	Rare	Benign
chr7	87082292	rs1202283	ABCB4	G	A	PASS	0.376	55	12	210	Other	N/A	N/A	Minor	Common	Benign
chr7	87092159	rs747703354	ABCB4	G	A	PASS	0.004762	1	0	210	Other	N/A	N/A	Minor	Rare	Benign
chr7	87092185	rs2302387	ABCB4	G	A	PASS	0.138	23	3	210	Other	N/A	N/A	Minor	Common	Benign
chr7	87138645	rs1045642	ABCB1	A	G	PASS	0.59	52	36	210	Other	N/A	N/A	Major	Common	Benign
chr7	87138684	rs34748655	ABCB1	G	A	PASS	0.004762	1	0	210	Other	N/A	N/A	Minor	Rare	Benign
chr7	87144552	rs776827328	ABCB1	T	C	PASS	0.004762	1	0	210	Missense	1 of 6 Predicted as Damaging	Benign	Minor	Rare	Benign
chr7	87148665	rs774029043	ABCB1	G	T	PASS	0.004762	1	0	210	Other	N/A	N/A	Minor	Rare	Benign
chr7	87179601	rs1128503	ABCB1	A	G	PASS	0.357	43	16	210	Other	N/A	N/A	Minor	Common	Benign
chr7	99245974	rs28365085	CYP3A5	A	G	PASS	0.014	3	0	210	Missense	4 of 6 Predicted as Damaging	Probably damaging	Minor	Common	Deleterious missense
chr7	99261643	rs201260783	CYP3A5	A	T	PASS	0.004762	1	0	210	LoF	2 of 6 Predicted as Damaging	N/A	Minor	Rare	LoF
chr7	99262856		CYP3A5	G	C	PASS	0.004762	1	0	210	Missense	4 of 6 Predicted as Damaging	Benign	Minor	Rare	Benign
chr7	99262870	rs1234678621	CYP3A5	TGA	T	VQSRTrancheINDEL99.90to100.00	0.009524	2	0	210	ND	ND	ND	ND	ND	ND
chr7	99270248		CYP3A5	T	C	PASS	0.004762	1	0	210	Other	N/A	N/A	Minor	Rare	Benign
chr7	99303203	rs771294954	CYP3A7,CYP3A7-CYP3A51P	G	A	PASS	0.004762	1	0	210	Missense	0 of 6 Predicted as Damaging	Benign	Minor	Rare	Benign
chr7	99306685	rs2257401	CYP3A7,CYP3A7-CYP3A51P	C	G	PASS	0.614	47	41	210	Missense	N/A	N/A	Major	Common	Benign
chr7	99306756	rs776755446	CYP3A7,CYP3A7-CYP3A51P	C	G	PASS	0.004762	1	0	210	Other	N/A	N/A	Minor	Rare	Benign
chr7	99306757	rs375588438	CYP3A7,CYP3A7-CYP3A51P	C	T	PASS	0.004762	1	0	210	Missense	5 of 6 Predicted as Damaging	Probably damaging	Minor	Rare	Deleterious missense
chr7	99308508	rs765003638	CYP3A7,CYP3A7-CYP3A51P	A	G	PASS	0.004762	1	0	210	Other	N/A	N/A	Minor	Rare	Benign
chr7	99314837	rs375289012	CYP3A7,CYP3A7-CYP3A51P	G	A	PASS	0.004762	1	0	210	Missense	3 of 6 Predicted as Damaging	Possibly damaging	Minor	Rare	Benign
chr7	99315164	rs144167377	CYP3A7,CYP3A7-CYP3A51P	G	A	PASS	0.004762	1	0	210	Other	N/A	N/A	Minor	Rare	Benign
chr7	99315212		CYP3A7,CYP3A7-CYP3A51P	A	C	PASS	0.004762	1	0	210	Missense	5 of 6 Predicted as Damaging	Probably damaging	Minor	Rare	Deleterious missense
chr7	99317993	rs45466796	CYP3A7,CYP3A7-CYP3A51P	G	A	PASS	0.004762	1	0	210	Other	N/A	N/A	Minor	Rare	Benign
chr7	99361626	rs28371759	CYP3A4	A	G	PASS	0.043	9	0	210	Missense	1 of 6 Predicted as Damaging	Possibly damaging	Minor	Common	Benign
chr7	99364811	rs1318320401	CYP3A4	A	G	PASS	0.004762	1	0	210	Other	N/A	N/A	Minor	Rare	Benign
chr7	99366047	rs113667357	CYP3A4	T	C	PASS	0.009524	2	0	210	Other	N/A	N/A	Minor	Rare	Benign
chr7	99367857	rs748422560	CYP3A4	G	A	PASS	0.004762	1	0	210	Missense	0 of 6 Predicted as Damaging	Benign	Minor	Rare	Benign
chr7	99377648		CYP3A4	C	T	PASS	0.004762	1	0	210	Other	N/A	N/A	Minor	Rare	Benign
chr7	99434077	rs61469810	CYP3A43	TA	T	VQSRTrancheINDEL99.90to100.00	0.014	3	0	210	ND	ND	ND	ND	ND	ND
chr7	99445132	rs4646474	CYP3A43	C	T	PASS	0.009524	2	0	210	Other	N/A	N/A	Minor	Rare	Benign
chr7	99447241	rs800667	CYP3A43	T	C	PASS	0.014	3	0	210	Other	1 of 6 Predicted as Damaging	Benign	Minor	Common	Benign
chr7	99453258	rs150984481	CYP3A43	G	A	PASS	0.009524	2	0	210	Missense	0 of 6 Predicted as Damaging	Benign	Minor	Rare	Benign
chr7	99457605	rs680055	CYP3A43	C	G	PASS	0.004762	1	0	210	Missense	4 of 6 Predicted as Damaging	Possibly damaging	Minor	Rare	Deleterious missense
chr7	99459256	rs17342647	CYP3A43	C	T	PASS	0.004762	1	0	210	Other	N/A	N/A	Minor	Rare	Benign
chr7	99463548	rs867059056	CYP3A43	A	G	PASS	0.004762	1	0	210	Missense	0 of 6 Predicted as Damaging	Benign	Minor	Rare	Benign
chr8	18079799		NAT1	T	A	PASS	0.386	81	0	210	Other	N/A	N/A	Minor	Common	Benign
chr8	18079802		NAT1	T	C	PASS	0.414	87	0	210	Other	N/A	N/A	Minor	Common	Benign
chr8	18079832	rs775384420	NAT1	T	C	PASS	0.004762	1	0	210	Other	N/A	N/A	Minor	Rare	Benign
chr8	18079898	rs371752075	NAT1	T	C	PASS	0.004762	1	0	210	Other	N/A	N/A	Minor	Rare	Benign
chr8	18080001	rs4987076	NAT1	G	A	PASS	0.009524	2	0	210	Missense	0 of 6 Predicted as Damaging	Benign	Minor	Rare	Benign
chr8	18080015	rs4986990	NAT1	G	A	PASS	0.014	3	0	210	Other	N/A	N/A	Minor	Common	Benign
chr8	18080158	rs768813958	NAT1	A	T	PASS	0.004762	1	0	210	Missense	5 of 6 Predicted as Damaging	Probably damaging	Minor	Rare	Deleterious missense
chr8	18080196	rs4986783	NAT1	T	G	PASS	0.014	3	0	210	Missense	0 of 6 Predicted as Damaging	Benign	Minor	Common	Benign
chr8	18257575	rs760627448	NAT2	T	A	PASS	0.004762	1	0	210	LoF	2 of 6 Predicted as Damaging	N/A	Minor	Rare	LoF
chr8	18257703	rs1805158	NAT2	C	T	PASS	0.004762	1	0	210	Missense	3 of 6 Predicted as Damaging	Probably damaging	Minor	Rare	Benign
chr8	18257756	rs758016738	NAT2	A	T	PASS	0.038	8	0	210	Other	N/A	N/A	Minor	Common	Benign
chr8	18257795	rs1041983	NAT2	C	T	PASS	0.452	49	23	210	Other	N/A	N/A	Minor	Common	Benign
chr8	18257854	rs1801280	NAT2	T	C	PASS	0.095	18	1	210	Missense	3 of 6 Predicted as Damaging	Possibly damaging	Minor	Common	Benign
chr8	18257994	rs1799929	NAT2	C	T	PASS	0.09	17	1	210	Other	N/A	N/A	Minor	Common	Benign
chr8	18258012	rs72554617	NAT2	G	A	PASS	0.004762	1	0	210	Missense	1 of 6 Predicted as Damaging	Benign	Minor	Rare	Benign
chr8	18258103	rs1799930	NAT2	G	A	PASS	0.31	47	9	210	Missense	3 of 6 Predicted as Damaging	Probably damaging	Minor	Common	Benign
chr8	18258120	rs758539294	NAT2	G	C	PASS	0.004762	1	0	210	Missense	1 of 6 Predicted as Damaging	Benign	Minor	Rare	Benign
chr8	18258316	rs1208	NAT2	G	A	PASS	0.905	18	86	210	Missense	0 of 6 Predicted as Damaging	Benign	Major	Common	Benign
chr8	18258370	rs1799931	NAT2	G	A	PASS	0.133	22	3	210	Missense	0 of 6 Predicted as Damaging	Benign	Minor	Common	Benign
chr9	86895771	rs11568392	SLC28A3	G	A	PASS	0.081	17	0	210	Other	N/A	N/A	Minor	Common	Benign
chr9	86900369	rs56350726	SLC28A3	T	A	PASS	0.1	19	1	210	Missense	4 of 6 Predicted as Damaging	Possibly damaging	Minor	Common	Deleterious missense
chr9	86900926	rs7853758	SLC28A3	G	A	PASS	0.205	37	3	210	Other	N/A	N/A	Minor	Common	Benign
chr9	86907655		SLC28A3	C	A	PASS	0.004762	1	0	210	Missense	5 of 6 Predicted as Damaging	Probably damaging	Minor	Rare	Deleterious missense
chr9	86917301	rs10868138	SLC28A3	T	C	PASS	0.081	15	1	210	Missense	4 of 6 Predicted as Damaging	Benign	Minor	Common	Benign
chr9	86920236	rs7867504	SLC28A3	T	C	PASS	0.529	63	24	210	Other	N/A	N/A	Major	Common	Benign
chr9	116019431	rs114287263	SLC31A1	A	G	PASS	0.014	3	0	210	Other	N/A	N/A	Minor	Common	Benign
chr10	73082532	rs746298917	SLC29A3	C	T	PASS	0.004762	1	0	210	Missense	N/A	N/A	Minor	Rare	Benign
chr10	73082563	rs2277257	SLC29A3	A	G	PASS	0.452	47	24	210	Other	1 of 6 Predicted as Damaging	Benign	Minor	Common	Benign
chr10	73111355	rs374748823	SLC29A3	G	A	PASS	0.014	3	0	210	Missense	N/A	N/A	Minor	Common	Benign
chr10	73111408	rs780668	SLC29A3	C	T	PASS	0.514	60	24	210	Missense	3 of 6 Predicted as Damaging	Benign	Major	Common	Benign
chr10	73111423	rs143557881	SLC29A3	G	T	PASS	0.024	5	0	210	Missense	1 of 6 Predicted as Damaging	Benign	Minor	Common	Benign
chr10	73111433	rs150879861	SLC29A3	G	C	PASS	0.024	5	0	210	Missense	N/A	N/A	Minor	Common	Benign
chr10	73115864	rs142645681	SLC29A3	G	A	PASS	0.004762	1	0	210	Other	5 of 6 Predicted as Damaging	Probably damaging	Minor	Rare	Damaging
chr10	73115934	rs147552838	SLC29A3	C	T	PASS	0.004762	1	0	210	Missense	4 of 6 Predicted as Damaging	Benign	Minor	Rare	Benign
chr10	73115941	rs2252997	SLC29A3	T	C	PASS	0.719	45	53	210	Missense	N/A	N/A	Major	Common	Benign
chr10	73115942	rs2252996	SLC29A3	G	A	PASS	0.719	45	53	210	Other	0 of 6 Predicted as Damaging	Benign	Major	Common	Benign
chr10	73121768	rs61737431	SLC29A3	C	T	PASS	0.009524	2	0	210	Missense	N/A	N/A	Minor	Rare	Benign
chr10	73121779	rs79737301	SLC29A3	T	C	PASS	0.009524	2	0	210	Missense	0 of 6 Predicted as Damaging	Benign	Minor	Rare	Benign
chr10	73121832	rs190003480	SLC29A3	C	T	PASS	0.009524	2	0	210	Other	1 of 6 Predicted as Damaging	Benign	Minor	Rare	Benign
chr10	73121913	rs2487068	SLC29A3	A	G	PASS	0.776	35	64	210	Other	0 of 6 Predicted as Damaging	Benign	Major	Common	Benign
chr10	73121945	rs1084004	SLC29A3	T	C	PASS	0.767	43	59	210	Missense	N/A	N/A	Major	Common	Benign
chr10	73122011	rs779240655	SLC29A3	T	A	PASS	0.004762	1	0	210	Missense	N/A	N/A	Minor	Rare	Benign
chr10	73122139	rs199861210	SLC29A3	G	A	PASS	0.229	48	0	210	Missense	5 of 6 Predicted as Damaging	Possibly damaging	Minor	Common	Deleterious missense
chr10	73122206		SLC29A3	G	T	PASS	0.038	8	0	210	Missense	N/A	N/A	Minor	Common	Benign
chr10	73122211		SLC29A3	G	T	PASS	0.014	3	0	210	Missense	5 of 6 Predicted as Damaging	Probably damaging	Minor	Common	Deleterious missense
chr10	73122213		SLC29A3	A	G	PASS	0.014	3	0	210	Other	5 of 6 Predicted as Damaging	Probably damaging	Minor	Common	Damaging
chr10	73122215	rs764543735	SLC29A3	C	T	PASS	0.014	3	0	210	Missense	N/A	N/A	Minor	Common	Benign
chr10	94834946	rs367762887	CYP26A1	A	G	PASS	0.014	3	0	210	Missense	1 of 6 Predicted as Damaging	Benign	Minor	Common	Benign
chr10	94836881	rs2229104	CYP26A1	C	G	PASS	0.004762	1	0	210	Other	N/A	N/A	Minor	Rare	Benign
chr10	96447562	rs41291550	CYP2C18	T	A	PASS	0.043	9	0	210	LoF	1 of 6 Predicted as Damaging	N/A	Minor	Common	LoF
chr10	96447920	rs117111102	CYP2C18	C	T	PASS	0.004762	1	0	210	Missense	3 of 6 Predicted as Damaging	Probably damaging	Minor	Rare	Benign
chr10	96454768	rs115269792	CYP2C18	G	C	PASS	0.014	3	0	210	Missense	2 of 6 Predicted as Damaging	Probably damaging	Minor	Common	Benign
chr10	96466598	rs942190166	CYP2C18	G	A	PASS	0.004762	1	0	210	Missense	0 of 6 Predicted as Damaging	Benign	Minor	Rare	Benign
chr10	96484233	rs76498052	CYP2C18	C	T	PASS	0.038	6	1	210	Other	N/A	N/A	Minor	Common	Benign
chr10	96493058	rs1126545	CYP2C18	C	T	PASS	0.314	44	11	210	Missense	4 of 6 Predicted as Damaging	Probably damaging	Minor	Common	Deleterious missense
chr10	96522463	rs28399504	CYP2C19	A	G	PASS	0.004762	1	0	210	LoF	3 of 6 Predicted as Damaging	Probably damaging	Minor	Rare	LoF
chr10	96522561	rs17885098	CYP2C19	T	C	PASS	0.1	21	0	210	Other	N/A	N/A	Minor	Common	Benign
chr10	96534867	rs28399505	CYP2C19	T	C	PASS	0.009524	2	0	210	Missense	0 of 6 Predicted as Damaging	Benign	Minor	Rare	Benign
chr10	96535159	rs990262009	CYP2C19	G	T	PASS	0.004762	1	0	210	Missense	4 of 6 Predicted as Damaging	Probably damaging	Minor	Rare	Deleterious missense
chr10	96540410	rs4986893	CYP2C19	G	A	PASS	0.043	9	0	210	LoF	1 of 6 Predicted as Damaging	N/A	Minor	Common	LoF
chr10	96541616	rs4244285	CYP2C19	G	A	PASS	0.314	44	11	210	Other	N/A	N/A	Minor	Common	Benign
chr10	96602617	rs59734894	CYP2C19	C	T	PASS	0.004762	1	0	210	Missense	0 of 6 Predicted as Damaging	Benign	Minor	Rare	Benign
chr10	96602622	rs3758580	CYP2C19	C	T	PASS	0.314	44	11	210	Other	N/A	N/A	Minor	Common	Benign
chr10	96602623	rs3758581	CYP2C19	G	A	PASS	0.057	12	0	210	Missense	N/A	N/A	Minor	Common	Benign
chr10	96602639	rs143833145	CYP2C19	G	A	PASS	0.004762	1	0	210	Missense	0 of 6 Predicted as Damaging	Benign	Minor	Rare	Benign
chr10	96602751	rs150933530	CYP2C19	C	T	PASS	0.004762	1	0	210	Other	N/A	N/A	Minor	Rare	Benign
chr10	96609683	rs372873637	CYP2C19	A	G	PASS	0.004762	1	0	210	Missense	0 of 6 Predicted as Damaging	Benign	Minor	Rare	Benign
chr10	96609775	rs17886522	CYP2C19	A	C	PASS	0.043	9	0	210	Other	N/A	N/A	Minor	Common	Benign
chr10	96701991	rs72558189	CYP2C9	G	A	PASS	0.004762	1	0	210	Missense	4 of 6 Predicted as Damaging	Possibly damaging	Minor	Rare	Deleterious missense
chr10	96702047	rs1799853	CYP2C9	C	T	PASS	0.004762	1	0	210	Missense	4 of 6 Predicted as Damaging	Probably damaging	Minor	Rare	Deleterious missense
chr10	96702066	rs7900194	CYP2C9	G	A	PASS	0.004762	1	0	210	Missense	0 of 6 Predicted as Damaging	Benign	Minor	Rare	Benign
chr10	96741053	rs1057910	CYP2C9	A	C	PASS	0.052	11	0	210	Missense	1 of 6 Predicted as Damaging	Benign	Minor	Common	Benign
chr10	96748732		CYP2C9	A	G	PASS	0.004762	1	0	210	Missense	0 of 6 Predicted as Damaging	Benign	Minor	Rare	Benign
chr10	96748737	rs1057911	CYP2C9	A	T	PASS	0.052	11	0	210	Other	N/A	N/A	Minor	Common	Benign
chr10	96798715	rs148515896	CYP2C8	G	A	PASS	0.009524	2	0	210	Other	N/A	N/A	Minor	Rare	Benign
chr10	96805708	rs78637571	CYP2C8	C	A	PASS	0.004762	1	0	210	LoF	2 of 6 Predicted as Damaging	N/A	Minor	Rare	LoF
chr10	96818106	rs11572103	CYP2C8	T	A	PASS	0.004762	1	0	210	Missense	5 of 6 Predicted as Damaging	Possibly damaging	Minor	Rare	Deleterious missense
chr10	96824688	rs142886225	CYP2C8	C	T	PASS	0.004762	1	0	210	Missense	0 of 6 Predicted as Damaging	Benign	Minor	Rare	Benign
chr10	101554170		ABCC2	AATCCATC	A	VQSRTrancheINDEL99.90to100.00	0.004762	1	0	210	ND	ND	ND	ND	ND	ND
chr10	101559054	rs375385616	ABCC2	A	G	PASS	0.004762	1	0	210	Missense	1 of 6 Predicted as Damaging	Benign	Minor	Rare	Benign
chr10	101563815	rs2273697	ABCC2	G	A	PASS	0.095	18	1	210	Missense	1 of 6 Predicted as Damaging	Benign	Minor	Common	Benign
chr10	101563999	rs201399138	ABCC2	C	T	PASS	0.004762	1	0	210	Missense	1 of 6 Predicted as Damaging	Benign	Minor	Rare	Benign
chr10	101578641	rs56220353	ABCC2	C	T	PASS	0.004762	1	0	210	Missense	6 of 6 Predicted as Damaging	Probably damaging	Minor	Rare	Deleterious missense
chr10	101590129	rs377107178	ABCC2	G	A	PASS	0.014	3	0	210	Missense	3 of 6 Predicted as Damaging	Benign	Minor	Common	Benign
chr10	101591418	rs3740070	ABCC2	G	A	PASS	0.004762	1	0	210	Other	N/A	N/A	Minor	Rare	Benign
chr10	101591886	rs769152380	ABCC2	G	A	PASS	0.004762	1	0	210	Missense	4 of 6 Predicted as Damaging	Benign	Minor	Rare	Benign
chr10	101595996	rs17222723	ABCC2	T	A	PASS	0.009524	2	0	210	Missense	1 of 6 Predicted as Damaging	Benign	Minor	Rare	Benign
chr10	101604207	rs3740066	ABCC2	C	T	PASS	0.21	40	2	210	Other	N/A	N/A	Minor	Common	Benign
chr10	101606861	rs1137968	ABCC2	G	T	PASS	0.009524	2	0	210	Other	N/A	N/A	Minor	Rare	Benign
chr10	101610393	rs56296335	ABCC2	G	T	PASS	0.019	4	0	210	Missense	5 of 6 Predicted as Damaging	Probably damaging	Minor	Common	Deleterious missense
chr10	101610533	rs8187707	ABCC2	C	T	PASS	0.009524	2	0	210	Other	N/A	N/A	Minor	Rare	Benign
chr10	101611294	rs8187710	ABCC2	G	A	PASS	0.009524	2	0	210	Missense	0 of 6 Predicted as Damaging	Benign	Minor	Rare	Benign
chr10	104590479		CYP17A1	G	A	PASS	0.024	5	0	210	LoF	2 of 6 Predicted as Damaging	N/A	Minor	Common	LoF
chr10	104596924	rs6163	CYP17A1	C	A	PASS	0.443	53	20	210	Other	N/A	N/A	Minor	Common	Benign
chr10	104596981	rs6162	CYP17A1	G	A	PASS	0.476	54	23	210	Other	N/A	N/A	Minor	Common	Benign
chr10	104597087	rs72559703	CYP17A1	G	A	PASS	0.019	4	0	210	Missense	0 of 6 Predicted as Damaging	Benign	Minor	Common	Benign
chr10	135345657	rs60452492	CYP2E1	G	A	PASS	0.004762	1	0	210	Missense	3 of 6 Predicted as Damaging	Probably damaging	Minor	Rare	Benign
chr10	135345663	rs56040284	CYP2E1	G	A	PASS	0.009524	2	0	210	Missense	1 of 6 Predicted as Damaging	Benign	Minor	Rare	Benign
chr10	135346202	rs41299426	CYP2E1	A	G	PASS	0.014	3	0	210	Missense	1 of 6 Predicted as Damaging	Probably damaging	Minor	Common	Benign
chr10	135347296	rs61710826	CYP2E1	G	A	PASS	0.004762	1	0	210	Missense	1 of 6 Predicted as Damaging	Possibly damaging	Minor	Rare	Benign
chr10	135347343	rs28371746	CYP2E1	C	A	PASS	0.052	11	0	210	Other	N/A	N/A	Minor	Common	Benign
chr10	135350674	rs780820318	CYP2E1	C	T	PASS	0.004762	1	0	210	Missense	6 of 6 Predicted as Damaging	Probably damaging	Minor	Rare	Deleterious missense
chr10	135351362	rs2515641	CYP2E1	T	C	PASS	0.819	34	69	210	Other	N/A	N/A	Major	Common	Benign
chr11	62748794	rs377725235	SLC22A6	C	T	PASS	0.004762	1	0	210	Missense	0 of 6 Predicted as Damaging	Benign	Minor	Rare	Benign
chr11	62749343	rs537819964	SLC22A6	C	T	PASS	0.009524	2	0	210	Other	N/A	N/A	Minor	Rare	Benign
chr11	62751812	rs11568629	SLC22A6	T	C	PASS	0.009524	2	0	210	Other	N/A	N/A	Minor	Rare	Benign
chr11	62751911	rs11568628	SLC22A6	C	A	PASS	0.009524	2	0	210	Other	N/A	N/A	Minor	Rare	Benign
chr11	62751958	rs147795711	SLC22A6	G	A	PASS	0.004762	1	0	210	Missense	4 of 6 Predicted as Damaging	Benign	Minor	Rare	Benign
chr11	62751983	rs11568630	SLC22A6	G	A	PASS	0.009524	2	0	210	Other	N/A	N/A	Minor	Rare	Benign
chr11	62762035	rs11568497	SLC22A8	C	A	PASS	0.009524	2	0	210	Missense	0 of 6 Predicted as Damaging	Benign	Minor	Rare	Benign
chr11	62762218	rs753503135	SLC22A8	C	T	PASS	0.004762	1	0	210	Missense	2 of 6 Predicted as Damaging	Benign	Minor	Rare	Benign
chr11	62763264	rs11568482	SLC22A8	T	A	PASS	0.062	11	1	210	Missense	2 of 6 Predicted as Damaging	Benign	Minor	Common	Benign
chr11	62763544	rs45438191	SLC22A8	A	G	PASS	0.009524	2	0	210	Missense	0 of 6 Predicted as Damaging	Benign	Minor	Rare	Benign
chr11	62766431	rs2276299	SLC22A8	A	T	PASS	0.286	38	11	210	Other	N/A	N/A	Minor	Common	Benign
chr11	62782278	rs4149180	SLC22A8	C	T	PASS	0.057	12	0	210	Other	N/A	N/A	Minor	Common	Benign
chr11	63137804	rs201580531	SLC22A9	T	C	PASS	0.009524	2	0	210	Other	N/A	N/A	Minor	Rare	Benign
chr11	63138694	rs138297035	SLC22A9	G	A	PASS	0.004762	1	0	210	Missense	4 of 6 Predicted as Damaging	Probably damaging	Minor	Rare	Deleterious missense
chr11	63141217	rs372527720	SLC22A9	G	A	PASS	0.004762	1	0	210	Missense	5 of 6 Predicted as Damaging	Probably damaging	Minor	Rare	Deleterious missense
chr11	63149641	rs373670819	SLC22A9	C	T	PASS	0.004762	1	0	210	Missense	3 of 6 Predicted as Damaging	Possibly damaging	Minor	Rare	Benign
chr11	63174002		SLC22A9	T	G	PASS	0.004762	1	0	210	Missense	0 of 6 Predicted as Damaging	Benign	Minor	Rare	Benign
chr11	63176217	rs117984878	SLC22A9	C	T	PASS	0.014	3	0	210	Other	N/A	N/A	Minor	Common	Benign
chr11	63177324	rs142543443	SLC22A9	C	T	PASS	0.004762	1	0	210	Missense	3 of 6 Predicted as Damaging	Probably damaging	Minor	Rare	Benign
chr11	64323666	rs766012283	SLC22A11	C	T	PASS	0.004762	1	0	210	Other	N/A	N/A	Minor	Rare	Benign
chr11	64323696	rs200367926	SLC22A11	G	T	PASS	0.014	3	0	210	Other	N/A	N/A	Minor	Common	Benign
chr11	64326696	rs72559737	SLC22A11	C	A	PASS	0.009524	2	0	210	Other	N/A	N/A	Minor	Rare	Benign
chr11	64336149	rs750458672	SLC22A11	G	C	PASS	0.004762	1	0	210	Missense	4 of 6 Predicted as Damaging	Probably damaging	Minor	Rare	Deleterious missense
chr11	64359151	rs144313367	SLC22A12	G	A	PASS	0.004762	1	0	210	Other	N/A	N/A	Minor	Rare	Benign
chr11	64359274	rs3825017	SLC22A12	C	T	PASS	0.171	30	3	210	Other	N/A	N/A	Minor	Common	Benign
chr11	64359286	rs3825016	SLC22A12	C	T	PASS	0.305	48	8	210	Other	N/A	N/A	Minor	Common	Benign
chr11	64360274	rs11231825	SLC22A12	T	C	PASS	0.305	48	8	210	Missense	0 of 6 Predicted as Damaging	Benign	Minor	Common	Benign
chr11	64360947	rs1565134152	SLC22A12	GC	G	VQSRTrancheINDEL99.90to100.00	0.004762	1	0	210	ND	ND	ND	ND	ND	ND
chr11	64360977	rs374743769	SLC22A12	C	T	PASS	0.004762	1	0	210	Missense	5 of 6 Predicted as Damaging	Probably damaging	Minor	Rare	Deleterious missense
chr11	64361020	rs121907893	SLC22A12	C	G	PASS	0.004762	1	0	210	Missense	4 of 6 Predicted as Damaging	Possibly damaging	Minor	Rare	Deleterious missense
chr11	64361031	rs781430958	SLC22A12	C	T	PASS	0.004762	1	0	210	Other	N/A	N/A	Minor	Rare	Benign
chr11	64361124	rs201136391	SLC22A12	G	A	PASS	0.004762	1	0	210	Missense	0 of 6 Predicted as Damaging	Benign	Minor	Rare	Benign
chr11	64367862	rs7932775	SLC22A12	T	C	PASS	0.448	48	23	210	Other	N/A	N/A	Minor	Common	Benign
chr11	66131715		SLC29A2	T	G	PASS	0.043	9	0	210	Missense	3 of 6 Predicted as Damaging	Possibly damaging	Minor	Common	Benign
chr11	66133652	rs371097041	SLC29A2	G	A	PASS	0.009524	2	0	210	Missense	2 of 6 Predicted as Damaging	Benign	Minor	Rare	Benign
chr11	67352689	rs1695	GSTP1	A	G	PASS	0.281	43	8	210	Other	0 of 6 Predicted as Damaging	Benign	Minor	Common	Benign
chr11	67353579	rs1138272	GSTP1	C	T	PASS	0.009524	2	0	210	Missense	1 of 6 Predicted as Damaging	Benign	Minor	Rare	Benign
chr11	67353673	rs774028206	GSTP1	G	A	PASS	0.004762	1	0	210	LoF	N/A	N/A	Minor	Rare	LoF
chr11	67353970	rs4891	GSTP1	T	C	PASS	0.248	40	6	210	Missense	N/A	N/A	Minor	Common	Benign
chr11	74873754	rs60113013	SLCO2B1	GCACAGAAAA	G	PASS	0.129	27	0	210	Missense	N/A	N/A	Minor	Common	Benign
chr11	74875094		SLCO2B1	G	A	PASS	0.004762	1	0	210	Other	N/A	N/A	Minor	Rare	Benign
chr11	74880234		SLCO2B1	C	G	PASS	0.004762	1	0	210	Missense	2 of 6 Predicted as Damaging	Probably damaging	Minor	Rare	Benign
chr11	74880370	rs35199625	SLCO2B1	G	A	PASS	0.086	18	0	210	Missense	4 of 6 Predicted as Damaging	Probably damaging	Minor	Common	Deleterious missense
chr11	74883525		SLCO2B1	T	G	PASS	0.004762	1	0	210	Missense	5 of 6 Predicted as Damaging	Probably damaging	Minor	Rare	Deleterious missense
chr11	74883577	rs12422149	SLCO2B1	G	A	PASS	0.314	48	9	210	Missense	0 of 6 Predicted as Damaging	Benign	Minor	Common	Benign
chr11	74904477	rs769103938	SLCO2B1	C	G	PASS	0.004762	1	0	210	Other	N/A	N/A	Minor	Rare	Benign
chr11	74907582	rs2306168	SLCO2B1	C	T	PASS	0.219	34	6	210	Missense	0 of 6 Predicted as Damaging	Benign	Minor	Common	Benign
chr11	74907721	rs61555831	SLCO2B1	C	T	PASS	0.038	8	0	210	Other	N/A	N/A	Minor	Common	Benign
chr12	20968751		SLCO1B3	T	A	PASS	0.004762	1	0	210	Missense	1 of 6 Predicted as Damaging	Benign	Minor	Rare	Benign
chr12	21011410	rs374616195	SLCO1B3	A	C	PASS	0.004762	1	0	210	Other	N/A	N/A	Minor	Rare	Benign
chr12	21011480	rs4149117	SLCO1B3	T	G	PASS	0.738	45	55	210	Missense	0 of 6 Predicted as Damaging	Benign	Major	Common	Benign
chr12	21011481	rs145334570	SLCO1B3	C	A	PASS	0.009524	2	0	210	Missense	4 of 6 Predicted as Damaging	Possibly damaging	Minor	Rare	Deleterious missense
chr12	21015348	rs140353351	SLCO1B3	T	G	PASS	0.004762	1	0	210	Missense	5 of 6 Predicted as Damaging	Probably damaging	Minor	Rare	Deleterious missense
chr12	21015760	rs7311358	SLCO1B3	G	A	PASS	0.729	47	53	210	Missense	1 of 6 Predicted as Damaging	Benign	Major	Common	Benign
chr12	21028208	rs60140950	SLCO1B3	G	C	PASS	0.004762	1	0	210	Missense	5 of 6 Predicted as Damaging	Probably damaging	Minor	Rare	Deleterious missense
chr12	21036411	rs2053098	SLCO1B3	A	G	PASS	0.729	47	53	210	Other	N/A	N/A	Major	Common	Benign
chr12	21054369	rs3764006	SLCO1B3	G	A	PASS	0.762	42	59	210	Other	N/A	N/A	Major	Common	Benign
chr12	21329738	rs2306283	SLCO1B1	A	G	PASS	0.786	35	65	210	Missense	0 of 6 Predicted as Damaging	Benign	Major	Common	Benign
chr12	21331549	rs4149056	SLCO1B1	T	C	PASS	0.129	27	0	210	Missense	4 of 6 Predicted as Damaging	Probably damaging	Minor	Common	Deleterious missense
chr12	21331599	rs4149057	SLCO1B1	T	C	PASS	0.214	35	5	210	Other	N/A	N/A	Minor	Common	Benign
chr12	21331605	rs376996580	SLCO1B1	C	T	PASS	0.009524	2	0	210	Missense	1 of 6 Predicted as Damaging	Benign	Minor	Rare	Benign
chr12	21331625	rs2291075	SLCO1B1	C	T	PASS	0.529	59	26	210	Other	N/A	N/A	Major	Common	Benign
chr12	21331629	rs556914358	SLCO1B1	A	G	PASS	0.004762	1	0	210	Missense	0 of 6 Predicted as Damaging	Benign	Minor	Rare	Benign
chr12	21358877	rs374859808	SLCO1B1	A	G	PASS	0.014	3	0	210	Other	N/A	N/A	Minor	Common	Benign
chr12	21377745	rs377350683	SLCO1B1	T	C	PASS	0.004762	1	0	210	Missense	5 of 6 Predicted as Damaging	Probably damaging	Minor	Rare	Deleterious missense
chr12	21391976	rs34671512	SLCO1B1	A	C	PASS	0.014	3	0	210	Missense	0 of 6 Predicted as Damaging	Benign	Minor	Common	Benign
chr12	60169112	rs149587895	SLC16A7	T	G	PASS	0.024	5	0	210	Missense	2 of 6 Predicted as Damaging	Benign	Minor	Common	Benign
chr12	60173356	rs3763980	SLC16A7	A	T	PASS	0.248	40	6	210	Missense	1 of 6 Predicted as Damaging	Benign	Minor	Common	Benign
chr12	60173363	rs78708164	SLC16A7	A	T	PASS	0.004762	1	0	210	Missense	4 of 6 Predicted as Damaging	Benign	Minor	Rare	Benign
chr12	60173389	rs191862222	SLC16A7	C	G	PASS	0.009524	2	0	210	Missense	0 of 6 Predicted as Damaging	Benign	Minor	Rare	Benign
chr12	60173406	rs3763979	SLC16A7	C	T	PASS	0.038	8	0	210	Missense	0 of 6 Predicted as Damaging	Benign	Minor	Common	Benign
chr13	48611918	rs746071566	NUDT15	A	AGGAGTC	VQSRTrancheINDEL99.90to100.00	0.038	8	0	210	ND	ND	ND	ND	ND	ND
chr13	48611934	rs186364861	NUDT15	G	A	PASS	0.014	3	0	210	Missense	4 of 6 Predicted as Damaging	Probably damaging	Minor	Common	Deleterious missense
chr13	48615098	rs200519664	NUDT15	A	G	PASS	0.004762	1	0	210	Other	N/A	N/A	Minor	Rare	Benign
chr13	48615239	rs761191455	NUDT15	T	TG	VQSRTrancheINDEL99.90to100.00	0.004762	1	0	210	ND	ND	ND	ND	ND	ND
chr13	48619855	rs116855232	NUDT15	C	T	PASS	0.067	14	0	210	Missense	2 of 6 Predicted as Damaging	Benign	Minor	Common	Benign
chr13	95696015	rs756859429	ABCC4	AT	A	VQSRTrancheINDEL99.90to100.00	0.019	4	0	210	ND	ND	ND	ND	ND	ND
chr13	95696650	rs1442422778	ABCC4	C	T	PASS	0.004762	1	0	210	Missense	3 of 6 Predicted as Damaging	Benign	Minor	Rare	Benign
chr13	95714976	rs1751034	ABCC4	C	T	PASS	0.824	35	69	210	Other	N/A	N/A	Major	Common	Benign
chr13	95723991	rs372801568	ABCC4	A	G	PASS	0.004762	1	0	210	Other	N/A	N/A	Minor	Rare	Benign
chr13	95724034		ABCC4	G	A	PASS	0.004762	1	0	210	Missense	4 of 6 Predicted as Damaging	Benign	Minor	Rare	Benign
chr13	95726541	rs1189466	ABCC4	A	G	PASS	0.829	34	70	210	Other	N/A	N/A	Major	Common	Benign
chr13	95727780	rs1678339	ABCC4	T	C	PASS	0.824	35	69	210	Other	N/A	N/A	Major	Common	Benign
chr13	95735502	rs45477596	ABCC4	C	T	PASS	0.004762	1	0	210	Missense	5 of 6 Predicted as Damaging	Benign	Minor	Rare	Benign
chr13	95735520	rs11568694	ABCC4	C	A	PASS	0.004762	1	0	210	Missense	4 of 6 Predicted as Damaging	Benign	Minor	Rare	Benign
chr13	95815415	rs3765534	ABCC4	C	T	PASS	0.033	7	0	210	Missense	1 of 6 Predicted as Damaging	Benign	Minor	Common	Benign
chr13	95818460	rs143045806	ABCC4	T	C	PASS	0.004762	1	0	210	Other	N/A	N/A	Minor	Rare	Benign
chr13	95858978	rs2274405	ABCC4	T	C	PASS	0.471	51	24	210	Other	N/A	N/A	Minor	Common	Benign
chr13	95858996	rs2274406	ABCC4	T	C	PASS	0.471	51	24	210	Other	N/A	N/A	Minor	Common	Benign
chr13	95859035	rs2274407	ABCC4	C	A	PASS	0.186	33	3	210	Missense	5 of 6 Predicted as Damaging	Benign	Minor	Common	Benign
chr13	95861756	rs11568674	ABCC4	A	G	PASS	0.004762	1	0	210	Other	N/A	N/A	Minor	Rare	Benign
chr13	95861804	rs899494	ABCC4	A	G	PASS	0.814	27	72	210	Other	N/A	N/A	Major	Common	Benign
chr13	95863008	rs11568658	ABCC4	C	A	PASS	0.057	12	0	210	Missense	6 of 6 Predicted as Damaging	Probably damaging	Minor	Common	Deleterious missense
chr13	95899303	rs11568689	ABCC4	G	C	PASS	0.009524	2	0	210	Missense	5 of 6 Predicted as Damaging	Possibly damaging	Minor	Rare	Deleterious missense
chr13	99337039	rs189869941	SLC15A1	T	C	PASS	0.009524	2	0	210	Missense	0 of 6 Predicted as Damaging	Benign	Minor	Rare	Benign
chr13	99337078	rs552772082	SLC15A1	G	A	PASS	0.004762	1	0	210	Missense	1 of 6 Predicted as Damaging	Benign	Minor	Rare	Benign
chr13	99337105	rs769397773	SLC15A1	G	C	PASS	0.004762	1	0	210	Missense	3 of 6 Predicted as Damaging	Benign	Minor	Rare	Benign
chr13	99337130	rs367765684	SLC15A1	C	T	PASS	0.009524	2	0	210	Missense	4 of 6 Predicted as Damaging	Probably damaging	Minor	Rare	Deleterious missense
chr13	99338531	rs8187840	SLC15A1	C	T	PASS	0.004762	1	0	210	Other	N/A	N/A	Minor	Rare	Benign
chr13	99340771	rs8187832	SLC15A1	G	A	PASS	0.029	6	0	210	Other	N/A	N/A	Minor	Common	Benign
chr13	99356577	rs141206459	SLC15A1	G	C	PASS	0.004762	1	0	210	Missense	3 of 6 Predicted as Damaging	Probably damaging	Minor	Rare	Benign
chr13	99356584	rs2274827	SLC15A1	G	A	PASS	0.014	3	0	210	Missense	5 of 6 Predicted as Damaging	Probably damaging	Minor	Common	Deleterious missense
chr13	99356607	rs8187838	SLC15A1	G	T	PASS	0.019	4	0	210	Missense	0 of 6 Predicted as Damaging	Benign	Minor	Common	Benign
chr13	99356611	rs2274828	SLC15A1	C	T	PASS	0.152	18	7	210	Missense	0 of 6 Predicted as Damaging	Benign	Minor	Common	Benign
chr13	99356612	rs1339067	SLC15A1	A	G	PASS	0.452	41	27	210	Other	N/A	N/A	Minor	Common	Benign
chr13	99358401	rs4646227	SLC15A1	C	G	PASS	0.1	19	1	210	Missense	0 of 6 Predicted as Damaging	Benign	Minor	Common	Benign
chr13	99371563		SLC15A1	C	A	PASS	0.004762	1	0	210	LoF	2 of 6 Predicted as Damaging	N/A	Minor	Rare	LoF
chr13	99376181	rs2297322	SLC15A1	C	T	PASS	0.429	62	14	210	Missense	0 of 6 Predicted as Damaging	Benign	Minor	Common	Benign
chr13	99378408	rs201813894	SLC15A1	G	A	PASS	0.004762	1	0	210	Missense	2 of 6 Predicted as Damaging	Possibly damaging	Minor	Rare	Benign
chr13	99378514	rs756639821	SLC15A1	G	A	PASS	0.004762	1	0	210	Other	N/A	N/A	Minor	Rare	Benign
chr13	103703713	rs147515410	SLC10A2	C	T	PASS	0.004762	1	0	210	Missense	1 of 6 Predicted as Damaging	Benign	Minor	Rare	Benign
chr13	103704998	rs781456338	SLC10A2	CA	C	VQSRTrancheINDEL99.90to100.00	0.004762	1	0	210	ND	ND	ND	ND	ND	ND
chr13	103705044	rs188096	SLC10A2	A	C	PASS	0.733	38	58	210	Missense	0 of 6 Predicted as Damaging	Benign	Major	Common	Benign
chr13	103710695	rs200749358	SLC10A2	C	T	PASS	0.004762	1	0	210	Missense	5 of 6 Predicted as Damaging	Probably damaging	Minor	Rare	Deleterious missense
chr13	103718555	rs374581163	SLC10A2	A	G	PASS	0.009524	2	0	210	Other	N/A	N/A	Minor	Rare	Benign
chr14	70245123	rs201290531	SLC10A1	C	T	PASS	0.004762	1	0	210	Missense	2 of 6 Predicted as Damaging	Benign	Minor	Rare	Benign
chr14	70245193	rs2296651	SLC10A1	G	A	PASS	0.09	13	3	210	Missense	5 of 6 Predicted as Damaging	Possibly damaging	Minor	Common	Deleterious missense
chr14	70245961		SLC10A1	CAG	C	VQSRTrancheINDEL99.90to100.00	0.004762	1	0	210	ND	ND	ND	ND	ND	ND
chr14	70252893		SLC10A1	A	G	PASS	0.004762	1	0	210	Missense	5 of 6 Predicted as Damaging	Probably damaging	Minor	Rare	Deleterious missense
chr14	70252903	rs775025675	SLC10A1	C	T	PASS	0.004762	1	0	210	Missense	0 of 6 Predicted as Damaging	Benign	Minor	Rare	Benign
chr14	70263610	rs148467625	SLC10A1	A	G	PASS	0.014	3	0	210	Missense	2 of 6 Predicted as Damaging	Benign	Minor	Common	Benign
chr14	70263648	rs4646285	SLC10A1	C	T	PASS	0.171	34	1	210	Other	N/A	N/A	Minor	Common	Benign
chr14	70263762	rs200032457	SLC10A1	G	A	PASS	0.004762	1	0	210	Other	N/A	N/A	Minor	Rare	Benign
chr15	45545478	rs11854484	SLC28A2	C	T	PASS	0.224	29	9	210	Missense	0 of 6 Predicted as Damaging	Benign	Minor	Common	Benign
chr15	45545686		SLC28A2	G	C	PASS	0.004762	1	0	210	Other	N/A	N/A	Minor	Rare	Benign
chr15	45554267	rs1060896	SLC28A2	C	A	PASS	0.262	33	11	210	Missense	0 of 6 Predicted as Damaging	Benign	Minor	Common	Benign
chr15	45556120	rs2271437	SLC28A2	T	G	PASS	0.009524	2	0	210	Missense	6 of 6 Predicted as Damaging	Probably damaging	Minor	Rare	Deleterious missense
chr15	45556163	rs8023604	SLC28A2	T	C	PASS	0.009524	2	0	210	Other	N/A	N/A	Minor	Rare	Benign
chr15	45559715	rs200507671	SLC28A2	G	A	PASS	0.004762	1	0	210	Other	N/A	N/A	Minor	Rare	Benign
chr15	45561551	rs17222057	SLC28A2	C	T	PASS	0.009524	2	0	210	Missense	1 of 6 Predicted as Damaging	Benign	Minor	Rare	Benign
chr15	51507312	rs368902124	CYP19A1	G	A	PASS	0.004762	1	0	210	Missense	6 of 6 Predicted as Damaging	Possibly damaging	Minor	Rare	Deleterious missense
chr15	51507968	rs700519	CYP19A1	G	A	PASS	0.167	29	3	210	Missense	3 of 6 Predicted as Damaging	Benign	Minor	Common	Benign
chr15	51514709	rs146495071	CYP19A1	G	A	PASS	0.004762	1	0	210	Other	N/A	N/A	Minor	Rare	Benign
chr15	51529112	rs700518	CYP19A1	T	C	PASS	0.39	50	16	210	Other	N/A	N/A	Minor	Common	Benign
chr15	51534995	rs2236722	CYP19A1	A	G	PASS	0.038	8	0	210	Missense	4 of 6 Predicted as Damaging	Benign	Minor	Common	Benign
chr15	51535061	rs200111039	CYP19A1	C	T	PASS	0.004762	1	0	210	Missense	2 of 6 Predicted as Damaging	Benign	Minor	Rare	Benign
chr15	74632080		CYP11A1	C	T	PASS	0.004762	1	0	210	Other	N/A	N/A	Minor	Rare	Benign
chr15	74637567		CYP11A1	T	G	PASS	0.004762	1	0	210	Missense	3 of 6 Predicted as Damaging	Benign	Minor	Rare	Benign
chr15	74640378	rs531523602	CYP11A1	C	T	PASS	0.014	3	0	210	Other	N/A	N/A	Minor	Common	Benign
chr15	75012837	rs56343424	CYP1A1	C	A	PASS	0.009524	2	0	210	Missense	5 of 6 Predicted as Damaging	Possibly damaging	Minor	Rare	Deleterious missense
chr15	75012985	rs1048943	CYP1A1	T	C	PASS	0.229	36	6	210	Missense	3 of 6 Predicted as Damaging	Benign	Minor	Common	Benign
chr15	75013550	rs367605080	CYP1A1	T	C	PASS	0.009524	2	0	210	Missense	3 of 6 Predicted as Damaging	Benign	Minor	Rare	Benign
chr15	75013643	rs191792412	CYP1A1	G	A	PASS	0.009524	2	0	210	Missense	5 of 6 Predicted as Damaging	Probably damaging	Minor	Rare	Deleterious missense
chr15	75015305	rs4646422	CYP1A1	C	T	PASS	0.124	18	4	210	Missense	5 of 6 Predicted as Damaging	Possibly damaging	Minor	Common	Deleterious missense
chr15	75042122	rs60086777	CYP1A2	C	T	PASS	0.009524	2	0	210	Missense	4 of 6 Predicted as Damaging	Probably damaging	Minor	Rare	Deleterious missense
chr15	75042377	rs145266863	CYP1A2	C	T	PASS	0.004762	1	0	210	Missense	5 of 6 Predicted as Damaging	Probably damaging	Minor	Rare	Deleterious missense
chr15	75042627	rs1331022381	CYP1A2	C	T	PASS	0.004762	1	0	210	Missense	0 of 6 Predicted as Damaging	Benign	Minor	Rare	Benign
chr15	75043550	rs56037745	CYP1A2	G	A	PASS	0.004762	1	0	210	Other	N/A	N/A	Minor	Rare	Benign
chr15	75043593	rs35796837	CYP1A2	G	A	PASS	0.004762	1	0	210	Missense	0 of 6 Predicted as Damaging	Benign	Minor	Rare	Benign
chr15	75047426	rs2470890	CYP1A2	C	T	PASS	0.152	30	1	210	Other	N/A	N/A	Minor	Common	Benign
chr15	85431021		SLC28A1	G	A	PASS	0.004762	1	0	210	Other	N/A	N/A	Minor	Rare	Benign
chr15	85438311	rs17215836	SLC28A1	C	CTTG	VQSRTrancheINDEL99.90to100.00	0.229	36	6	210	ND	ND	ND	ND	ND	ND
chr15	85447431	rs2290272	SLC28A1	G	A	PASS	0.414	61	13	210	Missense	0 of 6 Predicted as Damaging	Benign	Minor	Common	Benign
chr15	85448855	rs17215934	SLC28A1	C	T	PASS	0.038	6	1	210	Missense	3 of 6 Predicted as Damaging	Probably damaging	Minor	Common	Benign
chr15	85448875	rs8187758	SLC28A1	C	A	PASS	0.343	54	9	210	Missense	3 of 6 Predicted as Damaging	Probably damaging	Minor	Common	Benign
chr15	85467275	rs3803390	SLC28A1	C	T	PASS	0.443	45	24	210	Other	N/A	N/A	Minor	Common	Benign
chr15	85476441	rs2305367	SLC28A1	G	A	PASS	0.862	25	78	210	Other	N/A	N/A	Major	Common	Benign
chr15	85476446	rs200235642	SLC28A1	T	C	PASS	0.004762	1	0	210	Missense	3 of 6 Predicted as Damaging	Benign	Minor	Rare	Benign
chr15	85478344	rs1165363976	SLC28A1	G	A	PASS	0.004762	1	0	210	Other	N/A	N/A	Minor	Rare	Benign
chr15	85478410	rs2242048	SLC28A1	A	G	PASS	0.933	14	91	210	Other	N/A	N/A	Major	Common	Benign
chr15	85478696	rs2242047	SLC28A1	C	T	PASS	0.314	40	13	210	Missense	4 of 6 Predicted as Damaging	Probably damaging	Minor	Common	Deleterious missense
chr15	85478729	rs2242046	SLC28A1	G	A	PASS	0.071	13	1	210	Missense	0 of 6 Predicted as Damaging	Benign	Minor	Common	Benign
chr15	85487849	rs148919058	SLC28A1	G	A	PASS	0.004762	1	0	210	Other	N/A	N/A	Minor	Rare	Benign
chr15	85488415	rs893457579	SLC28A1	C	T	PASS	0.004762	1	0	210	Missense	5 of 6 Predicted as Damaging	Probably damaging	Minor	Rare	Deleterious missense
chr16	16101687	rs765984154	ABCC1	G	A	PASS	0.004762	1	0	210	Other	N/A	N/A	Minor	Rare	Benign
chr16	16101766		ABCC1	G	GCCTGTTT	VQSRTrancheINDEL99.90to100.00	0.004762	1	0	210	ND	ND	ND	ND	ND	ND
chr16	16126986	rs202105408	ABCC1	C	T	PASS	0.004762	1	0	210	Other	N/A	N/A	Minor	Rare	Benign
chr16	16127001	rs527688744	ABCC1	G	A	PASS	0.004762	1	0	210	Other	N/A	N/A	Minor	Rare	Benign
chr16	16130342	rs201704029	ABCC1	G	T	PASS	0.004762	1	0	210	Missense	6 of 6 Predicted as Damaging	Probably damaging	Minor	Rare	Deleterious missense
chr16	16138313	rs2230669	ABCC1	G	A	PASS	0.004762	1	0	210	Other	N/A	N/A	Minor	Rare	Benign
chr16	16138322	rs246221	ABCC1	T	C	PASS	0.348	43	15	210	Other	N/A	N/A	Minor	Common	Benign
chr16	16139714	rs35587	ABCC1	T	C	PASS	0.348	45	14	210	Other	N/A	N/A	Minor	Common	Benign
chr16	16146652	rs754182739	ABCC1	G	A	PASS	0.004762	1	0	210	Other	N/A	N/A	Minor	Rare	Benign
chr16	16162019	rs35605	ABCC1	T	C	PASS	0.79	30	68	210	Other	N/A	N/A	Major	Common	Benign
chr16	16173227	rs2301666	ABCC1	C	T	PASS	0.009524	2	0	210	Other	N/A	N/A	Minor	Rare	Benign
chr16	16173335	rs559026452	ABCC1	G	GGTAGGA	VQSRTrancheINDEL99.90to100.00	0.004762	1	0	210	ND	ND	ND	ND	ND	ND
chr16	16177275	rs4148356	ABCC1	G	A	PASS	0.029	6	0	210	Missense	2 of 6 Predicted as Damaging	Benign	Minor	Common	Benign
chr16	16180788		ABCC1	C	A	PASS	0.004762	1	0	210	Other	N/A	N/A	Minor	Rare	Benign
chr16	16196494	rs2230672	ABCC1	C	T	PASS	0.004762	1	0	210	Other	N/A	N/A	Minor	Rare	Benign
chr16	16196533	rs556651702	ABCC1	T	C	PASS	0.004762	1	0	210	Other	N/A	N/A	Minor	Rare	Benign
chr16	16200688	rs763342308	ABCC1	G	T	PASS	0.004762	1	0	210	Missense	1 of 6 Predicted as Damaging	Benign	Minor	Rare	Benign
chr16	16208652	rs377374178	ABCC1	G	A	PASS	0.024	5	0	210	Missense	3 of 6 Predicted as Damaging	Benign	Minor	Common	Benign
chr16	16208930		ABCC1	C	T	PASS	0.004762	1	0	210	Other	N/A	N/A	Minor	Rare	Benign
chr16	16218685	rs563034902	ABCC1	C	T	PASS	0.004762	1	0	210	Other	N/A	N/A	Minor	Rare	Benign
chr16	16228209	rs759266398	ABCC1	C	T	PASS	0.004762	1	0	210	Other	N/A	N/A	Minor	Rare	Benign
chr16	16228223	rs370672850	ABCC1	G	A	PASS	0.004762	1	0	210	Missense	6 of 6 Predicted as Damaging	Probably damaging	Minor	Rare	Deleterious missense
chr16	16228242	rs2230671	ABCC1	G	A	PASS	0.086	16	1	210	Other	N/A	N/A	Minor	Common	Benign
chr16	28603655	rs1059491	SULT1A2	T	G	PASS	0.043	9	0	210	Missense	5 of 6 Predicted as Damaging	Probably damaging	Minor	Common	Deleterious missense
chr16	28603710	rs138147609	SULT1A2	C	A	PASS	0.004762	1	0	210	LoF	2 of 6 Predicted as Damaging	N/A	Minor	Rare	LoF
chr16	28604602	rs749565589	SULT1A2	G	T	PASS	0.004762	1	0	210	Missense	5 of 6 Predicted as Damaging	Possibly damaging	Minor	Rare	Deleterious missense
chr16	28604819	rs1298621535	SULT1A2	A	G	PASS	0.004762	1	0	210	Missense	3 of 6 Predicted as Damaging	Benign	Minor	Rare	Benign
chr16	28606888	rs1126451	SULT1A2	A	G	PASS	0.009524	2	0	210	Missense	1 of 6 Predicted as Damaging	Benign	Minor	Rare	Benign
chr16	28606960	rs4987024	SULT1A2	T	A	PASS	0.009524	2	0	210	Missense	2 of 6 Predicted as Damaging	Probably damaging	Minor	Rare	Benign
chr16	28607196	rs10797300	SULT1A2	G	A	PASS	0.019	4	0	210	Missense	4 of 6 Predicted as Damaging	Probably damaging	Minor	Common	Deleterious missense
chr16	28607228	rs1059489	SULT1A2	A	G	PASS	0.043	9	0	210	Other	N/A	N/A	Minor	Common	Benign
chr16	28607232	rs1136703	SULT1A2	A	G	PASS	0.043	9	0	210	Missense	0 of 6 Predicted as Damaging	Benign	Minor	Common	Benign
chr16	28617222	rs201219890	SULT1A1	C	T	PASS	0.009524	2	0	210	Missense	5 of 6 Predicted as Damaging	Probably damaging	Minor	Rare	Deleterious missense
chr16	28617405		SULT1A1	G	A	PASS	0.004762	1	0	210	Other	N/A	N/A	Minor	Rare	Benign
chr16	28617413	rs28374453	SULT1A1	A	G	PASS	0.038	8	0	210	Missense	0 of 6 Predicted as Damaging	Benign	Minor	Common	Benign
chr16	28617479	rs778104206	SULT1A1	G	C	PASS	0.004762	1	0	210	Missense	0 of 6 Predicted as Damaging	Benign	Minor	Rare	Benign
chr16	28617488	rs779350745	SULT1A1	A	G	PASS	0.004762	1	0	210	Missense	1 of 6 Predicted as Damaging	Benign	Minor	Rare	Benign
chr16	28617494	rs199630120	SULT1A1	C	T	PASS	0.004762	1	0	210	Missense	1 of 6 Predicted as Damaging	Benign	Minor	Rare	Benign
chr16	28617495	rs35497673	SULT1A1	G	A	PASS	0.004762	1	0	210	Other	N/A	N/A	Minor	Rare	Benign
chr16	28617507	rs41278160	SULT1A1	C	T	PASS	0.219	46	0	210	Other	N/A	N/A	Minor	Common	Benign
chr16	28617514	rs1042028	SULT1A1	C	T	PASS	0.038	8	0	210	Missense	2 of 6 Predicted as Damaging	Benign	Minor	Common	Benign
chr16	28617552	rs3176926	SULT1A1	C	G	PASS	0.271	55	1	210	Other	N/A	N/A	Minor	Common	Benign
chr16	28617557	rs754074031	SULT1A1	T	A	PASS	0.009524	2	0	210	Missense	4 of 6 Predicted as Damaging	Probably damaging	Minor	Rare	Deleterious missense
chr16	28618273	rs766014920	SULT1A1	T	G	PASS	0.009524	2	0	210	Missense	2 of 6 Predicted as Damaging	Benign	Minor	Rare	Benign
chr16	28619685	rs142537541	SULT1A1	G	A	PASS	0.004762	1	0	210	Missense	5 of 6 Predicted as Damaging	Benign	Minor	Rare	Benign
chr16	28619911	rs1126447	SULT1A1	T	C	PASS	0.267	54	1	210	Other	N/A	N/A	Minor	Common	Benign
chr16	28619920	rs1126446	SULT1A1	A	G	PASS	0.267	54	1	210	Other	N/A	N/A	Minor	Common	Benign
chr16	28620046	rs199959449	SULT1A1	C	T	PASS	0.004762	1	0	210	Missense	4 of 6 Predicted as Damaging	Benign	Minor	Rare	Benign
chr16	28620120	rs34513973	SULT1A1	C	T	PASS	0.21	44	0	210	Other	N/A	N/A	Minor	Common	Benign
chr16	31102557	rs183024280	VKORC1	A	C	PASS	0.004762	1	0	210	Missense	5 of 6 Predicted as Damaging	Probably damaging	Minor	Rare	Deleterious missense
chr16	55853481	rs202001817	CES1	G	A	PASS	0.004762	1	0	210	Missense	5 of 6 Predicted as Damaging	Possibly damaging	Minor	Rare	Deleterious missense
chr16	55853507	rs574531334	CES1	G	T	PASS	0.009524	2	0	210	Other	N/A	N/A	Minor	Rare	Benign
chr16	55853545	rs115629050	CES1	C	A	PASS	0.014	3	0	210	Missense	5 of 6 Predicted as Damaging	Possibly damaging	Minor	Common	Deleterious missense
chr16	55855304	rs376227163	CES1	C	T	PASS	0.004762	1	0	210	Other	N/A	N/A	Minor	Rare	Benign
chr16	55855311	rs200707504	CES1	T	C	PASS	0.004762	1	0	210	Missense	4 of 6 Predicted as Damaging	Possibly damaging	Minor	Rare	Deleterious missense
chr16	55855361	rs2307227	CES1	G	T	PASS	0.014	3	0	210	Missense	2 of 6 Predicted as Damaging	Benign	Minor	Common	Benign
chr16	55862712	rs2307240	CES1	C	T	PASS	0.057	12	0	210	Missense	0 of 6 Predicted as Damaging	Benign	Minor	Common	Benign
chr16	55862804	rs199509547	CES1	T	C	PASS	0.029	6	0	210	Other	N/A	N/A	Minor	Common	Benign
chr16	55862883	rs3826190	CES1	C	A	PASS	0.004762	1	0	210	Missense	5 of 6 Predicted as Damaging	Probably damaging	Minor	Rare	Deleterious missense
chr16	55866934	rs12149366	CES1	A	C	PASS	0.257	38	8	210	Missense	0 of 6 Predicted as Damaging	Benign	Minor	Common	Benign
chr16	55866949	rs114788146	CES1	T	C	PASS	0.257	38	8	210	Missense	0 of 6 Predicted as Damaging	Benign	Minor	Common	Benign
chr16	55866952	rs201577108	CES1	A	G	PASS	0.257	38	8	210	Missense	0 of 6 Predicted as Damaging	Benign	Minor	Common	Benign
chr16	55866953	rs566557773	CES1	G	A	PASS	0.257	38	8	210	Other	N/A	N/A	Minor	Common	Benign
chr16	55866957	rs111604615	CES1	C	G	PASS	0.257	38	8	210	Missense	0 of 6 Predicted as Damaging	Benign	Minor	Common	Benign
chr16	66972024	rs201103548	CES2	G	C	PASS	0.004762	1	0	210	Missense	1 of 6 Predicted as Damaging	Benign	Minor	Rare	Benign
chr16	66972039	rs771818907	CES2	TG	T	VQSRTrancheINDEL99.90to100.00	0.004762	1	0	210	ND	ND	ND	ND	ND	ND
chr16	66975744	rs150408050	CES2	C	T	PASS	0.004762	1	0	210	Missense	2 of 6 Predicted as Damaging	Possibly damaging	Minor	Rare	Benign
chr16	66976576	rs200894407	CES2	C	T	PASS	0.014	3	0	210	Other	N/A	N/A	Minor	Common	Benign
chr16	66976621	rs768040510	CES2	G	A	PASS	0.004762	1	0	210	Other	N/A	N/A	Minor	Rare	Benign
chr16	66977895	rs28382827	CES2	C	T	PASS	0.014	3	0	210	Other	N/A	N/A	Minor	Common	Benign
chr17	19445761	rs77630697	SLC47A1	G	A	PASS	0.009524	2	0	210	Missense	5 of 6 Predicted as Damaging	Probably damaging	Minor	Rare	Deleterious missense
chr17	19451364	rs77474263	SLC47A1	C	T	PASS	0.004762	1	0	210	Missense	5 of 6 Predicted as Damaging	Probably damaging	Minor	Rare	Deleterious missense
chr17	19458972	rs16960203	SLC47A1	C	T	PASS	0.029	6	0	210	Other	N/A	N/A	Minor	Common	Benign
chr17	19459316	rs149604973	SLC47A1	G	A	PASS	0.004762	1	0	210	Missense	2 of 6 Predicted as Damaging	Benign	Minor	Rare	Benign
chr17	19476126	rs76645859	SLC47A1	G	A	PASS	0.004762	1	0	210	Missense	1 of 6 Predicted as Damaging	Benign	Minor	Rare	Benign
chr17	19582079	rs201004962	SLC47A2	G	A	PASS	0.004762	1	0	210	Missense	3 of 6 Predicted as Damaging	Probably damaging	Minor	Rare	Benign
chr17	19584971	rs34399035	SLC47A2	C	T	PASS	0.004762	1	0	210	Missense	3 of 6 Predicted as Damaging	Probably damaging	Minor	Rare	Benign
chr17	19607399	rs146879889	SLC47A2	C	T	PASS	0.004762	1	0	210	Other	N/A	N/A	Minor	Rare	Benign
chr17	19607432	rs34169093	SLC47A2	C	T	PASS	0.004762	1	0	210	Other	N/A	N/A	Minor	Rare	Benign
chr17	19608773	rs4925042	SLC47A2	G	A	PASS	0.752	38	60	210	Other	N/A	N/A	Major	Common	Benign
chr17	19610041	rs150225670	SLC47A2	G	C	PASS	0.004762	1	0	210	Missense	4 of 6 Predicted as Damaging	Possibly damaging	Minor	Rare	Deleterious missense
chr17	19611776	rs138969135	SLC47A2	C	T	PASS	0.004762	1	0	210	Other	N/A	N/A	Minor	Rare	Benign
chr17	19617236	rs4924792	SLC47A2	G	T	PASS	0.629	44	44	210	Other	N/A	N/A	Major	Common	Benign
chr17	19618447	rs149511988	SLC47A2	C	T	PASS	0.014	3	0	210	Other	N/A	N/A	Minor	Common	Benign
chr17	19619813		SLC47A2	AG	A	VQSRTrancheINDEL99.90to100.00	0.004762	1	0	210	ND	ND	ND	ND	ND	ND
chr17	26731739		SLC46A1	G	T	PASS	0.004762	1	0	210	Missense	3 of 6 Predicted as Damaging	Possibly damaging	Minor	Rare	Benign
chr17	26731969	rs1555590603	SLC46A1	C	T	PASS	0.009524	2	0	210	Missense	1 of 6 Predicted as Damaging	Benign	Minor	Rare	Benign
chr17	26731986	rs782060856	SLC46A1	G	C	PASS	0.004762	1	0	210	Missense	2 of 6 Predicted as Damaging	Benign	Minor	Rare	Benign
chr17	48733360	rs370960744	ABCC3	G	A	PASS	0.004762	1	0	210	Other	N/A	N/A	Minor	Rare	Benign
chr17	48734448	rs139452504	ABCC3	C	T	PASS	0.004762	1	0	210	Other	N/A	N/A	Minor	Rare	Benign
chr17	48735550	rs551439576	ABCC3	C	T	PASS	0.004762	1	0	210	Other	N/A	N/A	Minor	Rare	Benign
chr17	48735816	rs191757325	ABCC3	C	T	PASS	0.004762	1	0	210	Other	N/A	N/A	Minor	Rare	Benign
chr17	48741060	rs11568604	ABCC3	C	T	PASS	0.038	8	0	210	Other	N/A	N/A	Minor	Common	Benign
chr17	48741339	rs562997311	ABCC3	G	A	PASS	0.004762	1	0	210	Missense	6 of 6 Predicted as Damaging	Probably damaging	Minor	Rare	Deleterious missense
chr17	48742593		ABCC3	T	C	PASS	0.004762	1	0	210	Missense	3 of 6 Predicted as Damaging	Benign	Minor	Rare	Benign
chr17	48746582		ABCC3	C	T	PASS	0.004762	1	0	210	Other	N/A	N/A	Minor	Rare	Benign
chr17	48753056	rs1486774452	ABCC3	G	A	PASS	0.004762	1	0	210	Missense	1 of 6 Predicted as Damaging	Benign	Minor	Rare	Benign
chr17	48753423	rs4148416	ABCC3	C	T	PASS	0.143	24	3	210	Other	N/A	N/A	Minor	Common	Benign
chr17	48753771	rs751354684	ABCC3	G	A	PASS	0.004762	1	0	210	Missense	6 of 6 Predicted as Damaging	Probably damaging	Minor	Rare	Deleterious missense
chr17	48761105	rs2277624	ABCC3	C	T	PASS	0.233	39	5	210	Other	N/A	N/A	Minor	Common	Benign
chr17	48761385	rs150601692	ABCC3	A	G	PASS	0.004762	1	0	210	Missense	1 of 6 Predicted as Damaging	Benign	Minor	Rare	Benign
chr17	48768486	rs1051640	ABCC3	A	G	PASS	0.067	12	1	210	Other	N/A	N/A	Minor	Common	Benign
chr19	15726487	rs4646523	CYP4F8	G	T	PASS	0.51	51	28	210	Other	N/A	N/A	Major	Common	Benign
chr19	15726524	rs200819695	CYP4F8	C	T	PASS	0.004762	1	0	210	Missense	0 of 6 Predicted as Damaging	Benign	Minor	Rare	Benign
chr19	15726560	rs73001907	CYP4F8	G	T	PASS	0.181	32	3	210	Missense	0 of 6 Predicted as Damaging	Benign	Minor	Common	Benign
chr19	15730332	rs765572986	CYP4F8	C	T	PASS	0.009524	2	0	210	Other	N/A	N/A	Minor	Rare	Benign
chr19	15730502	rs61746468	CYP4F8	C	T	PASS	0.052	11	0	210	Missense	2 of 6 Predicted as Damaging	Probably damaging	Minor	Common	Benign
chr19	15739597	rs2056822	CYP4F8	A	C	PASS	0.752	34	62	210	Other	N/A	N/A	Major	Common	Benign
chr19	15756663	rs575873404	CYP4F3	C	G	PASS	0.009524	2	0	210	Other	N/A	N/A	Minor	Rare	Benign
chr19	15760046	rs139007171	CYP4F3	A	G	PASS	0.004762	1	0	210	Missense	6 of 6 Predicted as Damaging	Probably damaging	Minor	Rare	Deleterious missense
chr19	15760053	rs1053037	CYP4F3	G	A	PASS	0.048	10	0	210	Other	N/A	N/A	Minor	Common	Benign
chr19	15760881	rs1805040	CYP4F3	C	A	PASS	0.219	38	4	210	Missense	0 of 6 Predicted as Damaging	Benign	Minor	Common	Benign
chr19	15763691	rs1805041	CYP4F3	G	A	PASS	0.124	26	0	210	Other	N/A	N/A	Minor	Common	Benign
chr19	15763721	rs1805042	CYP4F3	G	A	PASS	0.614	57	36	210	Other	N/A	N/A	Major	Common	Benign
chr19	15769186	rs369343629	CYP4F3	G	A	PASS	0.004762	1	0	210	Missense	3 of 6 Predicted as Damaging	Benign	Minor	Rare	Benign
chr19	15770052	rs118159249	CYP4F3	G	A	PASS	0.009524	2	0	210	Missense	6 of 6 Predicted as Damaging	Probably damaging	Minor	Rare	Deleterious missense
chr19	15784377	rs16995376	CYP4F12	C	T	PASS	0.052	9	1	210	Missense	1 of 6 Predicted as Damaging	Benign	Minor	Common	Benign
chr19	15784386	rs16995378	CYP4F12	C	T	PASS	0.981	4	101	210	Missense	1 of 6 Predicted as Damaging	Benign	Major	Common	Benign
chr19	15789098	rs609636	CYP4F12	A	G	PASS	0.986	3	102	210	Missense	1 of 6 Predicted as Damaging	Benign	Major	Common	Benign
chr19	15789140	rs609290	CYP4F12	A	G	PASS	0.986	3	102	210	Missense	N/A	N/A	Major	Common	Benign
chr19	15789169	rs369774036	CYP4F12	C	T	PASS	0.009524	2	0	210	Other	N/A	N/A	Minor	Rare	Benign
chr19	15791225	rs375976293	CYP4F12	G	A	PASS	0.004762	1	0	210	Missense	5 of 6 Predicted as Damaging	Possibly damaging	Minor	Rare	Deleterious missense
chr19	15791241	rs201727887	CYP4F12	G	A	PASS	0.029	6	0	210	Missense	0 of 6 Predicted as Damaging	Benign	Minor	Common	Benign
chr19	15793213	rs139528870	CYP4F12	C	A	PASS	0.004762	1	0	210	Missense	0 of 6 Predicted as Damaging	Benign	Minor	Rare	Benign
chr19	15793235	rs2285888	CYP4F12	T	C	PASS	0.738	43	56	210	Missense	N/A	N/A	Major	Common	Benign
chr19	15806783	rs199674848	CYP4F12	G	A	PASS	0.024	5	0	210	Missense	1 of 6 Predicted as Damaging	Benign	Minor	Common	Benign
chr19	15806872	rs117812386	CYP4F12	C	A	PASS	0.009524	2	0	210	Other	N/A	N/A	Minor	Rare	Benign
chr19	15807016	rs201153990	CYP4F12	C	A	PASS	0.004762	1	0	210	Missense	0 of 6 Predicted as Damaging	Benign	Minor	Rare	Benign
chr19	15807305	rs688755	CYP4F12	T	C	PASS	0.062	9	2	210	Other	N/A	N/A	Minor	Common	Benign
chr19	15807816	rs200958722	CYP4F12	G	A	PASS	0.004762	1	0	210	Missense	1 of 6 Predicted as Damaging	Benign	Minor	Rare	Benign
chr19	15807830	rs593421	CYP4F12	T	C	PASS	0.062	9	2	210	Other	N/A	N/A	Minor	Common	Benign
chr19	15807884	rs593818	CYP4F12	A	G	PASS	0.738	43	56	210	LoF	N/A	N/A	Major	Common	LoF
chr19	15807895		CYP4F12	A	AATTTCTGACCATCTCCATCC	VQSRTrancheINDEL99.90to100.00	0.004762	1	0	210	ND	ND	ND	ND	ND	ND
chr19	15989589	rs3093200	CYP4F2	G	T	PASS	0.004762	1	0	210	Missense	4 of 6 Predicted as Damaging	Possibly damaging	Minor	Rare	Deleterious missense
chr19	15990177	rs753169154	CYP4F2	A	G	PASS	0.004762	1	0	210	Missense	5 of 6 Predicted as Damaging	Possibly damaging	Minor	Rare	Deleterious missense
chr19	15990431	rs2108622	CYP4F2	C	T	PASS	0.214	37	4	210	Missense	5 of 6 Predicted as Damaging	Probably damaging	Minor	Common	Deleterious missense
chr19	15996820	rs2074900	CYP4F2	G	A	PASS	0.276	44	7	210	Other	N/A	N/A	Minor	Common	Benign
chr19	16006323	rs8110714	CYP4F2	G	A	PASS	0.004762	1	0	210	Other	N/A	N/A	Minor	Rare	Benign
chr19	16006380	rs8100960	CYP4F2	T	G	PASS	0.004762	1	0	210	Other	N/A	N/A	Minor	Rare	Benign
chr19	16006413	rs3093114	CYP4F2	G	A	PASS	0.086	14	2	210	Other	N/A	N/A	Minor	Common	Benign
chr19	16006422		CYP4F2	C	A	PASS	0.004762	1	0	210	Missense	2 of 6 Predicted as Damaging	Benign	Minor	Rare	Benign
chr19	16008257	rs3093106	CYP4F2	T	C	PASS	0.09	15	2	210	Other	N/A	N/A	Minor	Common	Benign
chr19	16008276	rs201380574	CYP4F2	C	T	PASS	0.029	6	0	210	Missense	1 of 6 Predicted as Damaging	Benign	Minor	Common	Benign
chr19	16008283	rs115517770	CYP4F2	G	A	PASS	0.004762	1	0	210	Missense	3 of 6 Predicted as Damaging	Benign	Minor	Rare	Benign
chr19	16008388	rs3093105	CYP4F2	A	C	PASS	0.09	15	2	210	Missense	1 of 6 Predicted as Damaging	Benign	Minor	Common	Benign
chr19	41350594	rs2002977	CYP2A6	G	A	PASS	0.053	9	1	208	Other	N/A	N/A	Minor	Common	Benign
chr19	41350600	rs143336165	CYP2A6	G	A	PASS	0.029	6	0	208	Other	N/A	N/A	Minor	Common	Benign
chr19	41350615	rs28399462	CYP2A6	G	A	PASS	0.014	3	0	208	Other	N/A	N/A	Minor	Common	Benign
chr19	41350622	rs757892208	CYP2A6	G	C	PASS	0.009615	0	1	208	Missense	1 of 6 Predicted as Damaging	Benign	Minor	Rare	Benign
chr19	41350661		CYP2A6	G	A	PASS	0.009615	0	1	208	Missense	4 of 6 Predicted as Damaging	Probably damaging	Minor	Rare	Deleterious missense
chr19	41350664	rs1809810	CYP2A6	A	T	PASS	0.99	2	102	208	Missense	N/A	N/A	Major	Common	Benign
chr19	41352807	rs55805386	CYP2A6	A	G	PASS	0.009524	0	1	210	Other	N/A	N/A	Minor	Rare	Benign
chr19	41352840	rs1809811	CYP2A6	G	A	PASS	0.052	9	1	210	Other	N/A	N/A	Minor	Common	Benign
chr19	41352936	rs28399448	CYP2A6	C	T	PASS	0.014	3	0	210	Other	N/A	N/A	Minor	Common	Benign
chr19	41352941	rs28399447	CYP2A6	A	G	PASS	0.019	2	1	210	Missense	0 of 6 Predicted as Damaging	Benign	Minor	Common	Benign
chr19	41354273	rs376550663	CYP2A6	C	G	PASS	0.009524	0	1	210	Missense	5 of 6 Predicted as Damaging	Probably damaging	Minor	Rare	Deleterious missense
chr19	41356188	rs8192721	CYP2A6	C	T	PASS	0.057	8	2	210	Other	N/A	N/A	Minor	Common	Benign
chr19	41356281	rs1137115	CYP2A6	T	C	PASS	0.771	34	64	210	Other	N/A	N/A	Major	Common	Benign
chr19	41356310	rs8192720	CYP2A6	G	A	PASS	0.11	15	4	210	Other	N/A	N/A	Minor	Common	Benign
chr19	41497274	rs8192709	CYP2B6	C	T	PASS	0.033	7	0	210	Missense	1 of 6 Predicted as Damaging	Benign	Minor	Common	Benign
chr19	41497296	rs34284776	CYP2B6	G	A	PASS	0.004762	1	0	210	LoF	N/A	N/A	Minor	Rare	LoF
chr19	41509950	rs2279341	CYP2B6	G	C	PASS	0.033	7	0	210	Other	N/A	N/A	Minor	Common	Benign
chr19	41510031	rs763195921	CYP2B6	A	G	PASS	0.004762	1	0	210	LoF	N/A	N/A	Minor	Rare	LoF
chr19	41510340	rs141666881	CYP2B6	G	A	PASS	0.004762	1	0	210	Missense	0 of 6 Predicted as Damaging	Benign	Minor	Rare	Benign
chr19	41512824	rs3826711	CYP2B6	C	G	PASS	0.004762	1	0	210	Missense	5 of 6 Predicted as Damaging	Probably damaging	Minor	Rare	Deleterious missense
chr19	41512841	rs3745274	CYP2B6	G	T	PASS	0.333	50	10	210	Missense	0 of 6 Predicted as Damaging	Benign	Minor	Common	Benign
chr19	41512965		CYP2B6	G	A	PASS	0.009524	2	0	210	Missense	0 of 6 Predicted as Damaging	Benign	Minor	Rare	Benign
chr19	41515263	rs2279343	CYP2B6	A	G	PASS	0.063	3	5	208	Missense	0 of 6 Predicted as Damaging	Benign	Minor	Common	Benign
chr19	41518318	rs140830969	CYP2B6	C	T	PASS	0.004762	1	0	210	Other	N/A	N/A	Minor	Rare	Benign
chr19	41518376	rs201500445	CYP2B6	T	C	PASS	0.019	4	0	210	Missense	5 of 6 Predicted as Damaging	Probably damaging	Minor	Common	Deleterious missense
chr19	41522580	rs541481501	CYP2B6	G	C	PASS	0.004762	1	0	210	Missense	6 of 6 Predicted as Damaging	Probably damaging	Minor	Rare	Deleterious missense
chr19	41522614		CYP2B6	TC	T	VQSRTrancheINDEL99.90to100.00	0.024	5	0	210	ND	ND	ND	ND	ND	ND
chr19	41522617		CYP2B6	T	G	PASS	0.024	5	0	210	Missense	6 of 6 Predicted as Damaging	Probably damaging	Minor	Common	Deleterious missense
chr19	41522619		CYP2B6	CAG	C	VQSRTrancheINDEL99.90to100.00	0.024	5	0	210	ND	ND	ND	ND	ND	ND
chr19	41522715	rs3211371	CYP2B6	C	T	PASS	0.004762	1	0	210	Missense	0 of 6 Predicted as Damaging	Benign	Minor	Rare	Benign
chr19	41594384	rs376927456	CYP2A13	C	T	PASS	0.004762	1	0	210	Missense	0 of 6 Predicted as Damaging	Benign	Minor	Rare	Benign
chr19	41594450	rs8192784	CYP2A13	G	A	PASS	0.095	20	0	210	Missense	0 of 6 Predicted as Damaging	Benign	Minor	Common	Benign
chr19	41594854	rs140544609	CYP2A13	T	C	PASS	0.004762	1	0	210	Other	N/A	N/A	Minor	Rare	Benign
chr19	41594870	rs201977275	CYP2A13	T	C	PASS	0.004762	1	0	210	Other	N/A	N/A	Minor	Rare	Benign
chr19	41594954	rs72552266	CYP2A13	C	T	PASS	0.004762	1	0	210	LoF	1 of 6 Predicted as Damaging	N/A	Minor	Rare	LoF
chr19	41594981	rs765308272	CYP2A13	C	G	PASS	0.004762	1	0	210	Missense	0 of 6 Predicted as Damaging	Benign	Minor	Rare	Benign
chr19	41596005	rs57082577	CYP2A13	G	GCCA	VQSRTrancheINDEL99.90to100.00	0.004762	1	0	210	ND	ND	ND	ND	ND	ND
chr19	41596082	rs112337232	CYP2A13	C	G	PASS	0.019	4	0	210	Missense	0 of 6 Predicted as Damaging	Benign	Minor	Common	Benign
chr19	41596346	rs59722942	CYP2A13	A	C	PASS	0.019	4	0	210	Other	N/A	N/A	Minor	Common	Benign
chr19	41596414	rs377610120	CYP2A13	C	T	PASS	0.019	4	0	210	Missense	0 of 6 Predicted as Damaging	Benign	Minor	Common	Benign
chr19	41597751	rs8192789	CYP2A13	C	T	PASS	0.095	20	0	210	Missense	2 of 6 Predicted as Damaging	Benign	Minor	Common	Benign
chr19	41599636	rs769097455	CYP2A13	C	T	PASS	0.004762	1	0	210	Other	N/A	N/A	Minor	Rare	Benign
chr19	41599639	rs551460816	CYP2A13	C	T	PASS	0.004762	1	0	210	Other	N/A	N/A	Minor	Rare	Benign
chr19	41600213	rs753118362	CYP2A13	G	A	PASS	0.004762	1	0	210	Missense	1 of 6 Predicted as Damaging	Benign	Minor	Rare	Benign
chr19	41600311	rs115698903	CYP2A13	A	C	PASS	0.004762	1	0	210	Missense	0 of 6 Predicted as Damaging	Benign	Minor	Rare	Benign
chr19	41700493	rs338599	CYP2S1	G	C	PASS	0.848	28	75	210	Other	N/A	N/A	Major	Common	Benign
chr19	41703770	rs201978576	CYP2S1	G	C	PASS	0.033	7	0	210	Missense	2 of 6 Predicted as Damaging	Possibly damaging	Minor	Common	Benign
chr19	41711909	rs1414083807	CYP2S1	A	G	PASS	0.004762	1	0	210	Missense	0 of 6 Predicted as Damaging	Benign	Minor	Rare	Benign
chr19	41712275	rs34971233	CYP2S1	C	T	PASS	0.004762	1	0	210	Missense	2 of 6 Predicted as Damaging	Possibly damaging	Minor	Rare	Benign
chr19	49079224	rs117476816	SULT2B1	G	A	PASS	0.124	24	1	210	Missense	0 of 6 Predicted as Damaging	Benign	Minor	Common	Benign
chr19	49079246	rs2544794	SULT2B1	C	T	PASS	0.009524	2	0	210	Other	N/A	N/A	Minor	Rare	Benign
chr19	49096065	rs2302948	SULT2B1	C	T	PASS	0.038	8	0	210	Other	N/A	N/A	Minor	Common	Benign
chr19	49102399	rs1132054	SULT2B1	C	T	PASS	0.19	32	4	210	Other	N/A	N/A	Minor	Common	Benign
chr19	49102513	rs1052131	SULT2B1	C	T	PASS	0.11	19	2	210	Other	N/A	N/A	Minor	Common	Benign
chr21	46945782	rs57725551	SLC19A1	G	T	PASS	0.004762	1	0	210	Other	N/A	N/A	Minor	Rare	Benign
chr21	46951556	rs12659	SLC19A1	A	G	PASS	0.452	57	19	210	Other	N/A	N/A	Minor	Common	Benign
chr21	46951915	rs769486029	SLC19A1	CCAG	C	VQSRTrancheINDEL99.90to100.00	0.004762	1	0	210	ND	ND	ND	ND	ND	ND
chr21	46957687	rs1418489942	SLC19A1	G	A	PASS	0.004902	1	0	204	LoF	2 of 6 Predicted as Damaging	N/A	Minor	Rare	LoF
chr21	46957688	rs1163740502	SLC19A1	C	T	PASS	0.004902	1	0	204	Other	N/A	N/A	Minor	Rare	Benign
chr21	46957751	rs1459594243	SLC19A1	T	C	PASS	0.004762	1	0	210	Missense	1 of 6 Predicted as Damaging	Benign	Minor	Rare	Benign
chr21	46957794	rs1051266	SLC19A1	T	C	PASS	0.476	51	24	208	Missense	1 of 6 Predicted as Damaging	Benign	Minor	Common	Benign
chr22	24376823		GSTT1	T	C	PASS	0.005435	1	0	184	Missense	N/A	N/A	Minor	Rare	Benign
chr22	24376850		GSTT1	T	C	PASS	0.011	0	1	184	Missense	N/A	N/A	Minor	Common	Benign
chr22	24376949		GSTT1	G	A	PASS	0.005435	1	0	184	Missense	N/A	N/A	Minor	Rare	Benign
chr22	24379431	rs1601990468	GSTT1	C	T	PASS	0.012	0	1	170	Missense	N/A	N/A	Minor	Common	Benign
chr22	24379496		GSTT1	G	T	PASS	0.005882	1	0	170	Other	N/A	N/A	Minor	Rare	Benign
chr22	24379503		GSTT1	A	T	PASS	0.005882	1	0	170	Missense	N/A	N/A	Minor	Rare	Benign
chr22	24384219	rs1601993313	GSTT1	G	A	PASS	0.011	0	1	186	Other	N/A	N/A	Minor	Common	Benign
chr22	42522613	rs1135840	CYP2D6	G	C	PASS	0.352	46	14	210	Missense	N/A	N/A	Minor	Common	Benign
chr22	42523612	rs748712690	CYP2D6	T	C	PASS	0.004762	1	0	210	Missense	0 of 6 Predicted as Damaging	Benign	Minor	Rare	Benign
chr22	42523636	rs3915951	CYP2D6	C	A	PASS	0.004762	1	0	210	Missense	4 of 6 Predicted as Damaging	Benign	Minor	Rare	Benign
chr22	42523855	rs140513104	CYP2D6	G	A	PASS	0.004762	1	0	210	LoF	N/A	N/A	Minor	Rare	LoF
chr22	42523857	rs28371724	CYP2D6	A	G	PASS	0.004762	1	0	210	LoF	N/A	N/A	Minor	Rare	LoF
chr22	42523943	rs16947	CYP2D6	A	G	PASS	0.852	27	76	210	Missense	N/A	N/A	Major	Common	Benign
chr22	42524213	rs72549352	CYP2D6	C	CG	VQSRTrancheINDEL99.90to100.00	0.004762	1	0	210	ND	ND	ND	ND	ND	ND
chr22	42524217	rs778851115	CYP2D6	G	GGGGCT	VQSRTrancheINDEL99.90to100.00	0.004762	1	0	210	ND	ND	ND	ND	ND	ND
chr22	42524264	rs1602573795	CYP2D6	T	C	PASS	0.004762	1	0	210	Missense	0 of 6 Predicted as Damaging	Benign	Minor	Rare	Benign
chr22	42524323	rs17002852	CYP2D6	A	G	PASS	0.009524	2	0	210	Other	N/A	N/A	Minor	Rare	Benign
chr22	42525035	rs5030865	CYP2D6	C	T	PASS	0.004762	1	0	210	Missense	5 of 6 Predicted as Damaging	Possibly damaging	Minor	Rare	Deleterious missense
chr22	42525132	rs1058164	CYP2D6	G	C	PASS	0.352	46	14	210	Other	N/A	N/A	Minor	Common	Benign
chr22	42525756	rs1081003	CYP2D6	G	A	PASS	0.49	49	27	210	Other	N/A	N/A	Minor	Common	Benign
chr22	42525798	rs28371705	CYP2D6	G	C	PASS	0.009524	2	0	210	Other	N/A	N/A	Minor	Rare	Benign
chr22	42525811	rs28371704	CYP2D6	T	C	PASS	0.004762	1	0	210	Missense	0 of 6 Predicted as Damaging	Benign	Minor	Rare	Benign
chr22	42526694	rs1065852	CYP2D6	G	A	PASS	0.495	50	27	210	Missense	6 of 6 Predicted as Damaging	Probably damaging	Minor	Common	Deleterious missense

## Sheet: Multiallelic_MYS(N=105)
#CHROM	POS	rs(dbsnp 154)	Gene	REF	ALT	FILTER	AF	No. of Heterozygotes	No. of Homozygotes	Allele Number
chr7	87160618	rs2032582	ABCB1	A	C,T	PASS	0.519,0.076	A/C(45),A/T(6)	C/C(28),C/T(8),T/T(1)	210
chr11	63149670	rs78765214	SLC22A9	CA	C,CAA	VQSRTrancheINDEL99.90to100.00	0.490,9.524e-03	CA/C(103),CA/CAA(2)	0	210
chr19	15726589	rs11673150	CYP4F8	C	A,T	PASS	0.048,9.524e-03	C/A(10),C/T(2)	0	210

## Sheet: Definition
	Term	Definition/Criteria
	Major allele	SNPs with an allele frequency from > 0.5 to 1.0
	Minor allele	SNPs with an allele frequency of less than 0.5
	common variant	SNPs with an allele frequency from > 0.01 to 1
	rare variant	SNPs with a minor allele frequency of less than 0.01
	Benign	Predicted as Benign by Polyphen2
	Deleterious missense	Predicted as Missenses with 2 conditions;
		1) 4 or more of 6 algorithms predicted as damaging
		2) predicted as probably or possibly damaging by Polyphen2
	LoF	Predicted as LoF (Loss-of-Function) by algorithms
	N/A	Not applicable
	ND	Not done
