# Supplementary material for: Prevalence of pharmacogenomic variants in 100 pharmacogenes among Southeast Asian populations under the collaboration of the Southeast Asian Pharmacogenomics Research Network (SEAPharm)
Source: Hum Genome Var. 2021 Feb 4;8:7. doi: 10.1038/s41439-021-00135-z (PMC7862625; doi:10.1038/s41439-021-00135-z)
Supplement: Supplementary file 7 — Supplementary Table 3 [file 41439_2021_135_MOESM7_ESM.xlsx]

## Sheet: Biallelic_MMR(N=100)
#CHROM	POS	rs(dbsnp 154)	Gene	REF	ALT	FILTER	AF	No. of Heterozygotes	No. of Homozygotes	Allele Number	Effect	N of 6 Predicted Damaging	Polyphen2	Allele frequency	Defined variant	Predicted functional impact
chr1	47278169	rs45500401	CYP4B1	G	A	PASS	0.02	4	0	200	Other	N/A	N/A	Minor	Common	Benign
chr1	47278285		CYP4B1	G	C	PASS	0.005	1	0	200	Missense	3 of 6 Predicted as Damaging	Possibly damaging	Minor	Rare	Benign
chr1	47279175	rs4646487	CYP4B1	C	T	PASS	0.24	32	8	200	Missense	2 of 6 Predicted as Damaging	Possibly damaging	Minor	Common	Benign
chr1	47279176	rs144896315	CYP4B1	G	A	PASS	0.005	1	0	200	Missense	0 of 6 Predicted as Damaging	Benign	Minor	Rare	Benign
chr1	47279204	rs147120348	CYP4B1	C	T	PASS	0.005	1	0	200	Other	N/A	N/A	Minor	Rare	Benign
chr1	47279954	rs45463299	CYP4B1	C	T	PASS	0.005	1	0	200	Other	N/A	N/A	Minor	Rare	Benign
chr1	47280746	rs3215983	CYP4B1	GAT	G	PASS	0.245	37	6	200	LoF	N/A	N/A	Minor	Common	LoF
chr1	47280859	rs2297810	CYP4B1	G	A	PASS	0.265	37	8	200	Missense	3 of 6 Predicted as Damaging	Benign	Minor	Common	Benign
chr1	47280884	rs4646491	CYP4B1	C	T	PASS	0.245	37	6	200	Missense	3 of 6 Predicted as Damaging	Benign	Minor	Common	Benign
chr1	47282772	rs2297809	CYP4B1	C	T	PASS	0.245	37	6	200	Missense	6 of 6 Predicted as Damaging	Probably damaging	Minor	Common	Deleterious missense
chr1	47395833	rs144175060	CYP4A11	C	T	PASS	0.045	9	0	200	Missense	0 of 6 Predicted as Damaging	Benign	Minor	Common	Benign
chr1	47395973	rs1126743	CYP4A11	G	A	PASS	0.545	47	31	200	Other	N/A	N/A	Major	Common	Benign
chr1	47398483	rs9333059	CYP4A11	C	T	PASS	0.005	1	0	200	Other	N/A	N/A	Minor	Rare	Benign
chr1	47398496	rs1126742	CYP4A11	A	G	PASS	0.24	30	9	200	Missense	0 of 6 Predicted as Damaging	Benign	Minor	Common	Benign
chr1	47399670	rs145599381	CYP4A11	G	T	PASS	0.055	11	0	200	Other	N/A	N/A	Minor	Common	Benign
chr1	47399928	rs76125935	CYP4A11	A	G	VQSRTrancheSNP99.90to100.00	0.055	11	0	200	ND	ND	ND	ND	ND	ND
chr1	47399944	rs141672858	CYP4A11	G	A	VQSRTrancheSNP99.90to100.00	0.005	1	0	200	ND	ND	ND	ND	ND	ND
chr1	47399967	rs28451040	CYP4A11	G	A	VQSRTrancheSNP99.90to100.00	0.455	47	22	200	ND	ND	ND	ND	ND	ND
chr1	47399985	rs754121044	CYP4A11	C	T	VQSRTrancheSNP99.90to100.00	0.005	1	0	200	ND	ND	ND	ND	ND	ND
chr1	47400013	rs564592694	CYP4A11	T	C	VQSRTrancheSNP99.90to100.00	0.005	1	0	200	ND	ND	ND	ND	ND	ND
chr1	47400771	rs750238866	CYP4A11	G	A	PASS	0.01	2	0	200	Missense	3 of 6 Predicted as Damaging	Probably damaging	Minor	Common	Benign
chr1	47534301	rs74509104	CYP4Z1	C	G	PASS	0.015	3	0	200	Missense	0 of 6 Predicted as Damaging	Benign	Minor	Common	Benign
chr1	47534353	rs747113137	CYP4Z1	T	C	PASS	0.005	1	0	200	Other	N/A	N/A	Minor	Rare	Benign
chr1	47564768	rs531653571	CYP4Z1	C	T	PASS	0.01	2	0	200	Other	N/A	N/A	Minor	Common	Benign
chr1	47564910	rs202100105	CYP4Z1	C	T	PASS	0.01	2	0	200	LoF	2 of 6 Predicted as Damaging	0	Minor	Common	LoF
chr1	47571862	rs138601503	CYP4Z1	C	G	PASS	0.005	1	0	200	Missense	2 of 6 Predicted as Damaging	Benign	Minor	Rare	Benign
chr1	47571866	rs187304762	CYP4Z1	G	A	PASS	0.01	2	0	200	Other	N/A	N/A	Minor	Common	Benign
chr1	47571902	rs4926802	CYP4Z1	C	T	PASS	0.885	21	78	200	Other	N/A	N/A	Major	Common	Benign
chr1	47571905	rs28463559	CYP4Z1	C	T	PASS	0.885	21	78	200	Other	N/A	N/A	Major	Common	Benign
chr1	60373500	rs2229191	CYP2J2	G	T	PASS	0.02	4	0	200	Other	N/A	N/A	Minor	Common	Benign
chr1	60373522		CYP2J2	G	C	PASS	0.005	1	0	200	Other	N/A	N/A	Minor	Rare	Benign
chr1	60375611	rs757787878	CYP2J2	T	G	PASS	0.005	1	0	200	Missense	0 of 6 Predicted as Damaging	Benign	Minor	Rare	Benign
chr1	60392236	rs2229189	CYP2J2	G	A	PASS	0.055	11	0	200	Other	N/A	N/A	Minor	Common	Benign
chr1	60392271	rs11572191	CYP2J2	G	A	PASS	0.015	3	0	200	Other	N/A	N/A	Minor	Common	Benign
chr1	97770920	rs1801160	DPYD	C	T	PASS	0.035	7	0	200	Missense	3 of 6 Predicted as Damaging	Probably damaging	Minor	Common	Benign
chr1	97915624	rs17376848	DPYD	A	G	PASS	0.075	13	1	200	Other	N/A	N/A	Minor	Common	Benign
chr1	97981395	rs1801159	DPYD	T	C	PASS	0.23	32	7	200	Missense	1 of 6 Predicted as Damaging	Benign	Minor	Common	Benign
chr1	98039419	rs56038477	DPYD	C	T	PASS	0.01	2	0	200	Other	N/A	N/A	Minor	Common	Benign
chr1	98058844	rs778601245	DPYD	C	T	PASS	0.005	1	0	200	Missense	6 of 6 Predicted as Damaging	Possibly damaging	Minor	Rare	Deleterious missense
chr1	98144726	rs45589337	DPYD	T	C	PASS	0.005	1	0	200	Missense	5 of 6 Predicted as Damaging	Benign	Minor	Rare	Benign
chr1	98165091	rs2297595	DPYD	T	C	PASS	0.035	7	0	200	Missense	5 of 6 Predicted as Damaging	Probably damaging	Minor	Common	Deleterious missense
chr1	98187152		DPYD	A	G	PASS	0.005	1	0	200	Missense	6 of 6 Predicted as Damaging	Probably damaging	Minor	Rare	Deleterious missense
chr1	98187188		DPYD	G	T	PASS	0.005	1	0	200	Missense	6 of 6 Predicted as Damaging	Probably damaging	Minor	Rare	Deleterious missense
chr1	98348885	rs1801265	DPYD	G	A	PASS	0.855	23	74	200	Missense	N/A	N/A	Major	Common	Benign
chr1	110233138	rs1065411	GSTM1	G	C	PASS	0.254	3	13	114	Missense	2 of 6 Predicted as Damaging	Benign	Minor	Common	Benign
chr1	110233147	rs1056806	GSTM1	C	T	PASS	0.343	1	17	102	Other	N/A	N/A	Minor	Common	Benign
chr1	146658604	rs143837136	FMO5	C	A	PASS	0.005	1	0	200	Missense	4 of 6 Predicted as Damaging	Probably damaging	Minor	Rare	Deleterious missense
chr1	146672757	rs372175539	FMO5	C	A	PASS	0.005	1	0	200	Missense	5 of 6 Predicted as Damaging	Probably damaging	Minor	Rare	Deleterious missense
chr1	146672906	rs894469	FMO5	C	T	PASS	0.95	10	90	200	Other	N/A	N/A	Major	Common	Benign
chr1	146672918	rs147985282	FMO5	G	A	PASS	0.005	1	0	200	Other	N/A	N/A	Minor	Rare	Benign
chr1	146673025		FMO5	C	T	PASS	0.005	1	0	200	Missense	5 of 6 Predicted as Damaging	Probably damaging	Minor	Rare	Deleterious missense
chr1	146687441		FMO5	G	A	PASS	0.005	1	0	200	Other	N/A	N/A	Minor	Rare	Benign
chr1	171072965	rs144935285	FMO3	G	A	PASS	0.01	2	0	200	Missense	5 of 6 Predicted as Damaging	Possibly damaging	Minor	Common	Deleterious missense
chr1	171076935	rs1800822	FMO3	C	T	PASS	0.29	42	8	200	Other	N/A	N/A	Minor	Common	Benign
chr1	171076966	rs2266782	FMO3	G	A	PASS	0.25	40	5	200	Missense	0 of 6 Predicted as Damaging	Benign	Minor	Common	Benign
chr1	171076976	rs748979138	FMO3	C	T	PASS	0.015	3	0	200	Missense	5 of 6 Predicted as Damaging	Possibly damaging	Minor	Common	Deleterious missense
chr1	171080017	rs201271626	FMO3	G	A	PASS	0.005	1	0	200	Missense	0 of 6 Predicted as Damaging	Benign	Minor	Rare	Benign
chr1	171080080	rs1736557	FMO3	G	A	PASS	0.18	28	4	200	Missense	0 of 6 Predicted as Damaging	Benign	Minor	Common	Benign
chr1	171083174	rs909530	FMO3	C	T	PASS	0.43	54	16	200	Other	N/A	N/A	Minor	Common	Benign
chr1	171083242	rs2266780	FMO3	A	G	PASS	0.165	25	4	200	Missense	3 of 6 Predicted as Damaging	Probably damaging	Minor	Common	Benign
chr1	171086513	rs28363595	FMO3	C	T	PASS	0.02	4	0	200	Other	N/A	N/A	Minor	Common	Benign
chr1	171154959	rs2020870	FMO2	A	G	PASS	0.165	29	2	200	Missense	5 of 6 Predicted as Damaging	Possibly damaging	Minor	Common	Deleterious missense
chr1	171162551	rs2020868	FMO2	T	TGAC	PASS	0.01	2	0	200	Missense	N/A	N/A	Minor	Common	Benign
chr1	171162583	rs2020860	FMO2	T	C	PASS	0.01	2	0	200	Missense	5 of 6 Predicted as Damaging	Probably damaging	Minor	Common	Deleterious missense
chr1	171165802	rs28369860	FMO2	TG	T	PASS	0.01	2	0	200	LoF	N/A	N/A	Minor	Common	LoF
chr1	171168515	rs534739387	FMO2	A	G	PASS	0.005	1	0	200	Missense	5 of 6 Predicted as Damaging	Probably damaging	Minor	Rare	Deleterious missense
chr1	171168516	rs1433082247	FMO2	T	C	PASS	0.005	1	0	200	Other	N/A	N/A	Minor	Rare	Benign
chr1	171168545	rs2307492	FMO2	T	C	PASS	0.115	21	1	200	Missense	3 of 6 Predicted as Damaging	Probably damaging	Minor	Common	Benign
chr1	171168584	rs2020862	FMO2	C	T	PASS	0.57	42	36	200	Missense	4 of 6 Predicted as Damaging	Benign	Major	Common	Benign
chr1	171168585	rs2020861	FMO2	A	G	PASS	0.685	45	46	200	Other	N/A	N/A	Major	Common	Benign
chr1	171174531	rs2020863	FMO2	A	G	PASS	0.265	35	9	200	Missense	5 of 6 Predicted as Damaging	Possibly damaging	Minor	Common	Deleterious missense
chr1	171174691	rs7536646	FMO2	G	A	PASS	0.01	2	0	200	Other	N/A	N/A	Minor	Common	Benign
chr1	171176912	rs2020865	FMO2	T	G	PASS	0.01	2	0	200	Missense	0 of 6 Predicted as Damaging	Benign	Minor	Common	Benign
chr1	171178072	rs368359446	FMO2	G	A	PASS	0.01	2	0	200	Missense	5 of 6 Predicted as Damaging	Probably damaging	Minor	Common	Deleterious missense
chr1	171247899	rs145849541	FMO1	T	C	PASS	0.005	1	0	200	Other	N/A	N/A	Minor	Rare	Benign
chr1	171250044	rs742350	FMO1	C	T	PASS	0.055	11	0	200	Other	N/A	N/A	Minor	Common	Benign
chr1	171251156	rs759144350	FMO1	A	T	PASS	0.005	1	0	200	Other	N/A	N/A	Minor	Rare	Benign
chr1	171251196	rs16864314	FMO1	A	G	PASS	0.005	1	0	200	Missense	0 of 6 Predicted as Damaging	Benign	Minor	Rare	Benign
chr1	171252284	rs760641362	FMO1	T	C	PASS	0.005	1	0	200	Other	N/A	N/A	Minor	Rare	Benign
chr1	171252287	rs1126692	FMO1	A	G	PASS	0.08	14	1	200	Other	N/A	N/A	Minor	Common	Benign
chr1	171254663		FMO1	AT	A	PASS	0.005	1	0	200	LoF	N/A	N/A	Minor	Rare	LoF
chr1	171292236	rs764211255	FMO4	G	A	PASS	0.005	1	0	200	Missense	2 of 6 Predicted as Damaging	Benign	Minor	Rare	Benign
chr1	171303565	rs3737926	FMO4	C	T	PASS	0.035	7	0	200	Other	N/A	N/A	Minor	Common	Benign
chr1	171306544		FMO4	A	G	PASS	0.025	5	0	200	Other	N/A	N/A	Minor	Common	Benign
chr2	38298139	rs1800440	CYP1B1	T	C	PASS	0.035	5	1	200	Missense	2 of 6 Predicted as Damaging	Benign	Minor	Common	Benign
chr2	38298150	rs1056837	CYP1B1	A	G	PASS	0.89	18	80	200	Other	N/A	N/A	Major	Common	Benign
chr2	38298203	rs1056836	CYP1B1	C	G	PASS	0.89	18	80	200	Missense	N/A	N/A	Major	Common	Benign
chr2	38301574	rs72549382	CYP1B1	C	A	PASS	0.01	2	0	200	Missense	3 of 6 Predicted as Damaging	Possibly damaging	Minor	Common	Benign
chr2	38301779		CYP1B1	G	A	PASS	0.005	1	0	200	Other	N/A	N/A	Minor	Rare	Benign
chr2	38301803	rs9341249	CYP1B1	C	G	PASS	0.01	2	0	200	Other	N/A	N/A	Minor	Common	Benign
chr2	38301847	rs57865060	CYP1B1	C	T	PASS	0.01	2	0	200	Missense	2 of 6 Predicted as Damaging	Benign	Minor	Common	Benign
chr2	38302055	rs142248185	CYP1B1	C	A	PASS	0.005	1	0	200	Missense	1 of 6 Predicted as Damaging	Benign	Minor	Rare	Benign
chr2	38302177	rs1056827	CYP1B1	C	A	PASS	0.25	36	7	200	Missense	0 of 6 Predicted as Damaging	Benign	Minor	Common	Benign
chr2	38302390	rs10012	CYP1B1	G	C	PASS	0.24	36	6	200	Missense	0 of 6 Predicted as Damaging	Benign	Minor	Common	Benign
chr2	169780217		ABCB11	A	G	PASS	0.01	2	0	200	Missense	4 of 6 Predicted as Damaging	Possibly damaging	Minor	Common	Deleterious missense
chr2	169780249	rs566857672	ABCB11	C	T	PASS	0.005	1	0	200	Other	N/A	N/A	Minor	Rare	Benign
chr2	169787310	rs371859686	ABCB11	G	A	PASS	0.005	1	0	200	Other	N/A	N/A	Minor	Rare	Benign
chr2	169789016	rs497692	ABCB11	T	C	PASS	0.595	53	33	200	Other	N/A	N/A	Major	Common	Benign
chr2	169801131	rs118109635	ABCB11	G	A	PASS	0.005	1	0	200	Missense	5 of 6 Predicted as Damaging	Possibly damaging	Minor	Rare	Deleterious missense
chr2	169801157	rs750005514	ABCB11	T	C	PASS	0.01	2	0	200	Other	N/A	N/A	Minor	Common	Benign
chr2	169801202	rs367874361	ABCB11	C	T	PASS	0.01	2	0	200	Other	N/A	N/A	Minor	Common	Benign
chr2	169801206		ABCB11	A	G	PASS	0.005	1	0	200	Missense	6 of 6 Predicted as Damaging	Probably damaging	Minor	Rare	Deleterious missense
chr2	169801215		ABCB11	C	G	PASS	0.005	1	0	200	Missense	3 of 6 Predicted as Damaging	Benign	Minor	Rare	Benign
chr2	169820759	rs372939910	ABCB11	A	G	PASS	0.01	2	0	200	Missense	1 of 6 Predicted as Damaging	Benign	Minor	Common	Benign
chr2	169826573	rs11568371	ABCB11	C	A	PASS	0.045	9	0	200	Other	N/A	N/A	Minor	Common	Benign
chr2	169826592	rs11568367	ABCB11	T	C	PASS	0.045	9	0	200	Missense	3 of 6 Predicted as Damaging	Possibly damaging	Minor	Common	Benign
chr2	169828390	rs144848376	ABCB11	G	A	PASS	0.005	1	0	200	Other	N/A	N/A	Minor	Rare	Benign
chr2	169830328	rs2287622	ABCB11	A	G	PASS	0.62	48	38	200	Missense	3 of 6 Predicted as Damaging	Benign	Major	Common	Benign
chr2	169833119		ABCB11	T	A	PASS	0.005	1	0	200	Missense	3 of 6 Predicted as Damaging	Benign	Minor	Rare	Benign
chr2	169833147	rs183390670	ABCB11	G	T	PASS	0.01	2	0	200	Other	N/A	N/A	Minor	Common	Benign
chr2	169842746	rs7563233	ABCB11	T	C	PASS	0.01	2	0	200	Other	N/A	N/A	Minor	Common	Benign
chr2	169847412	rs2287616	ABCB11	A	G	PASS	0.235	37	5	200	Other	N/A	N/A	Minor	Common	Benign
chr2	169853220	rs11568377	ABCB11	G	A	PASS	0.01	2	0	200	Other	N/A	N/A	Minor	Common	Benign
chr2	169869892	rs375137002	ABCB11	G	A	PASS	0.005	1	0	200	Other	N/A	N/A	Minor	Rare	Benign
chr2	169869901	rs4148777	ABCB11	A	G	PASS	0.055	11	0	200	Other	N/A	N/A	Minor	Common	Benign
chr2	169870837	rs138800291	ABCB11	G	A	PASS	0.01	2	0	200	Other	N/A	N/A	Minor	Common	Benign
chr2	169870855	rs3815675	ABCB11	A	G	PASS	0.225	37	4	200	Other	N/A	N/A	Minor	Common	Benign
chr2	234526454	rs372060147	UGT1A8	A	T	PASS	0.005	1	0	200	Missense	5 of 6 Predicted as Damaging	Probably damaging	Minor	Rare	Deleterious missense
chr2	234526794	rs1042591	UGT1A8	T	G	PASS	0.005	1	0	200	Other	N/A	N/A	Minor	Rare	Benign
chr2	234526871	rs1042597	UGT1A8	C	G	PASS	0.485	53	22	200	Missense	0 of 6 Predicted as Damaging	Benign	Minor	Common	Benign
chr2	234527064	rs1126805	UGT1A8	A	C	PASS	0.01	2	0	200	Other	N/A	N/A	Minor	Common	Benign
chr2	234527118	rs1042605	UGT1A8	A	G	PASS	0.105	19	1	200	Other	N/A	N/A	Minor	Common	Benign
chr2	234545178	rs756885476	UGT1A8,UGT1A10	G	A	PASS	0.005	1	0	200	Missense	0 of 6 Predicted as Damaging	Benign	Minor	Rare	Benign
chr2	234545297		UGT1A8,UGT1A10	G	C	PASS	0.005	1	0	200	Other	N/A	N/A	Minor	Rare	Benign
chr2	234545301		UGT1A8,UGT1A10	G	A	PASS	0.005	1	0	200	Missense	4 of 6 Predicted as Damaging	Probably damaging	Minor	Rare	Deleterious missense
chr2	234545449	rs1198943277	UGT1A8,UGT1A10	C	T	PASS	0.35	70	0	200	Missense	0 of 6 Predicted as Damaging	Benign	Minor	Common	Benign
chr2	234545773	rs58704432	UGT1A8,UGT1A10	C	T	PASS	0.01	2	0	200	Missense	4 of 6 Predicted as Damaging	Possibly damaging	Minor	Common	Deleterious missense
chr2	234545861	rs17854828	UGT1A8,UGT1A10	C	T	PASS	0.1	18	1	200	Other	N/A	N/A	Minor	Common	Benign
chr2	234545954		UGT1A8,UGT1A10	C	G	PASS	0.01	2	0	200	Other	N/A	N/A	Minor	Common	Benign
chr2	234545992		UGT1A8,UGT1A10	T	A	PASS	0.005	1	0	200	Missense	5 of 6 Predicted as Damaging	Probably damaging	Minor	Rare	Deleterious missense
chr2	234580797	rs749791560	UGT1A8,UGT1A9,UGT1A10	A	G	PASS	0.005	1	0	200	Missense	1 of 6 Predicted as Damaging	Benign	Minor	Rare	Benign
chr2	234580861	rs780464022	UGT1A8,UGT1A9,UGT1A10	C	T	PASS	0.28	56	0	200	Missense	0 of 6 Predicted as Damaging	Benign	Minor	Common	Benign
chr2	234580888	rs555995846	UGT1A8,UGT1A9,UGT1A10	G	A	PASS	0.005	1	0	200	Missense	0 of 6 Predicted as Damaging	Benign	Minor	Rare	Benign
chr2	234581080	rs151238339	UGT1A8,UGT1A9,UGT1A10	T	C	PASS	0.005	1	0	200	Missense	1 of 6 Predicted as Damaging	Benign	Minor	Rare	Benign
chr2	234581181		UGT1A8,UGT1A9,UGT1A10	A	G	PASS	0.005	1	0	200	Missense	5 of 6 Predicted as Damaging	Possibly damaging	Minor	Rare	Deleterious missense
chr2	234581306	rs66915469	UGT1A8,UGT1A9,UGT1A10	T	G	PASS	0.005	1	0	200	LoF	1 of 6 Predicted as Damaging	0	Minor	Rare	LoF
chr2	234581340	rs772500318	UGT1A8,UGT1A9,UGT1A10	C	T	PASS	0.005	1	0	200	LoF	1 of 6 Predicted as Damaging	0	Minor	Rare	LoF
chr2	234581360	rs200148096	UGT1A8,UGT1A9,UGT1A10	C	G	PASS	0.005	1	0	200	Missense	1 of 6 Predicted as Damaging	Benign	Minor	Rare	Benign
chr2	234590591	rs752380757	UGT1A7,UGT1A8,UGT1A9,UGT1A10	G	A	PASS	0.005	1	0	200	Missense	0 of 6 Predicted as Damaging	Benign	Minor	Rare	Benign
chr2	234590616	rs7577677	UGT1A7,UGT1A8,UGT1A9,UGT1A10	C	A	PASS	0.265	41	6	200	Other	N/A	N/A	Minor	Common	Benign
chr2	234590620	rs1348746659	UGT1A7,UGT1A8,UGT1A9,UGT1A10	T	C	PASS	0.005	1	0	200	Missense	0 of 6 Predicted as Damaging	Benign	Minor	Rare	Benign
chr2	234590970	rs17868323	UGT1A7,UGT1A8,UGT1A9,UGT1A10	T	G	PASS	0.52	52	26	200	Missense	0 of 6 Predicted as Damaging	Benign	Major	Common	Benign
chr2	234590974	rs17863778	UGT1A7,UGT1A8,UGT1A9,UGT1A10	C	A	PASS	0.52	52	26	200	Other	N/A	N/A	Major	Common	Benign
chr2	234590975	rs17868324	UGT1A7,UGT1A8,UGT1A9,UGT1A10	G	A	PASS	0.52	52	26	200	Missense	0 of 6 Predicted as Damaging	Benign	Major	Common	Benign
chr2	234591136	rs1392204315	UGT1A7,UGT1A8,UGT1A9,UGT1A10	G	A	PASS	0.005	1	0	200	Missense	0 of 6 Predicted as Damaging	Benign	Minor	Rare	Benign
chr2	234591205	rs11692021	UGT1A7,UGT1A8,UGT1A9,UGT1A10	T	C	PASS	0.26	42	5	200	Missense	0 of 6 Predicted as Damaging	Benign	Minor	Common	Benign
chr2	234591339	rs17864686	UGT1A7,UGT1A8,UGT1A9,UGT1A10	G	A	PASS	0.22	36	4	200	Other	N/A	N/A	Minor	Common	Benign
chr2	234591424		UGT1A7,UGT1A8,UGT1A9,UGT1A10	A	G	PASS	0.025	5	0	200	Missense	4 of 6 Predicted as Damaging	Benign	Minor	Common	Benign
chr2	234601669	rs6759892	UGT1A6,UGT1A7,UGT1A8,UGT1A9,UGT1A10	T	G	PASS	0.3	42	9	200	Missense	0 of 6 Predicted as Damaging	Benign	Minor	Common	Benign
chr2	234601755	rs45535938	UGT1A6,UGT1A7,UGT1A8,UGT1A9,UGT1A10	C	T	PASS	0.075	13	1	200	Other	N/A	N/A	Minor	Common	Benign
chr2	234601893	rs376897810	UGT1A6,UGT1A7,UGT1A8,UGT1A9,UGT1A10	G	A	PASS	0.005	1	0	200	Other	N/A	N/A	Minor	Rare	Benign
chr2	234601965	rs1105880	UGT1A6,UGT1A7,UGT1A8,UGT1A9,UGT1A10	A	G	PASS	0.3	42	9	200	Other	N/A	N/A	Minor	Common	Benign
chr2	234602191	rs2070959	UGT1A6,UGT1A7,UGT1A8,UGT1A9,UGT1A10	A	G	PASS	0.265	41	6	200	Missense	0 of 6 Predicted as Damaging	Benign	Minor	Common	Benign
chr2	234602202	rs1105879	UGT1A6,UGT1A7,UGT1A8,UGT1A9,UGT1A10	A	C	PASS	0.3	42	9	200	Missense	1 of 6 Predicted as Damaging	Benign	Minor	Common	Benign
chr2	234602277	rs17863783	UGT1A6,UGT1A7,UGT1A8,UGT1A9,UGT1A10	G	T	PASS	0.035	7	0	200	Other	N/A	N/A	Minor	Common	Benign
chr2	234602448	rs761878719	UGT1A6,UGT1A7,UGT1A8,UGT1A9,UGT1A10	G	A	PASS	0.005	1	0	200	Other	N/A	N/A	Minor	Rare	Benign
chr2	234621764	rs45441297	UGT1A5,UGT1A6,UGT1A7,UGT1A8,UGT1A9,UGT1A10	A	G	PASS	0.005	1	0	200	Missense	3 of 6 Predicted as Damaging	Benign	Minor	Rare	Benign
chr2	234621780	rs3755323	UGT1A5,UGT1A6,UGT1A7,UGT1A8,UGT1A9,UGT1A10	T	C	PASS	0.24	38	5	200	Missense	2 of 6 Predicted as Damaging	Benign	Minor	Common	Benign
chr2	234621787	rs3755322	UGT1A5,UGT1A6,UGT1A7,UGT1A8,UGT1A9,UGT1A10	C	G	PASS	0.24	38	5	200	Missense	1 of 6 Predicted as Damaging	Benign	Minor	Common	Benign
chr2	234621825	rs3755321	UGT1A5,UGT1A6,UGT1A7,UGT1A8,UGT1A9,UGT1A10	T	C	PASS	0.24	38	5	200	Missense	1 of 6 Predicted as Damaging	Benign	Minor	Common	Benign
chr2	234621848	rs181492639	UGT1A5,UGT1A6,UGT1A7,UGT1A8,UGT1A9,UGT1A10	G	T	PASS	0.005	1	0	200	LoF	1 of 6 Predicted as Damaging	0	Minor	Rare	LoF
chr2	234622061	rs3755320	UGT1A5,UGT1A6,UGT1A7,UGT1A8,UGT1A9,UGT1A10	C	A	PASS	0.25	40	5	200	Missense	0 of 6 Predicted as Damaging	Benign	Minor	Common	Benign
chr2	234622110	rs12475068	UGT1A5,UGT1A6,UGT1A7,UGT1A8,UGT1A9,UGT1A10	C	G	PASS	0.24	38	5	200	Missense	1 of 6 Predicted as Damaging	Benign	Minor	Common	Benign
chr2	234622282	rs17868333	UGT1A5,UGT1A6,UGT1A7,UGT1A8,UGT1A9,UGT1A10	C	T	PASS	0.24	38	5	200	Other	N/A	N/A	Minor	Common	Benign
chr2	234622294	rs17863790	UGT1A5,UGT1A6,UGT1A7,UGT1A8,UGT1A9,UGT1A10	C	T	PASS	0.24	38	5	200	Other	N/A	N/A	Minor	Common	Benign
chr2	234622310	rs17862867	UGT1A5,UGT1A6,UGT1A7,UGT1A8,UGT1A9,UGT1A10	C	T	PASS	0.24	38	5	200	Missense	0 of 6 Predicted as Damaging	Benign	Minor	Common	Benign
chr2	234622378		UGT1A5,UGT1A6,UGT1A7,UGT1A8,UGT1A9,UGT1A10	T	C	PASS	0.005	1	0	200	Other	N/A	N/A	Minor	Rare	Benign
chr2	234622379	rs2012736	UGT1A5,UGT1A6,UGT1A7,UGT1A8,UGT1A9,UGT1A10	C	A	PASS	0.202	32	4	198	Missense	0 of 6 Predicted as Damaging	Benign	Minor	Common	Benign
chr2	234622382	rs17862868	UGT1A5,UGT1A6,UGT1A7,UGT1A8,UGT1A9,UGT1A10	G	C	PASS	0.202	32	4	198	Missense	0 of 6 Predicted as Damaging	Benign	Minor	Common	Benign
chr2	234622410	rs377333605	UGT1A5,UGT1A6,UGT1A7,UGT1A8,UGT1A9,UGT1A10	G	A	PASS	0.005	1	0	200	Missense	5 of 6 Predicted as Damaging	Probably damaging	Minor	Rare	Deleterious missense
chr2	234622412	rs3892170	UGT1A5,UGT1A6,UGT1A7,UGT1A8,UGT1A9,UGT1A10	G	C	VQSRTrancheSNP99.90to100.00	0.182	28	2	176	ND	ND	ND	ND	ND	ND
chr2	234622420	rs17862869	UGT1A5,UGT1A6,UGT1A7,UGT1A8,UGT1A9,UGT1A10	T	C	PASS	0.18	28	2	178	Other	N/A	N/A	Minor	Common	Benign
chr2	234622424		UGT1A5,UGT1A6,UGT1A7,UGT1A8,UGT1A9,UGT1A10	A	T	PASS	0.005	1	0	200	Missense	2 of 6 Predicted as Damaging	Benign	Minor	Rare	Benign
chr2	234622429	rs2012734	UGT1A5,UGT1A6,UGT1A7,UGT1A8,UGT1A9,UGT1A10	T	C	PASS	0.366	47	8	172	Other	N/A	N/A	Minor	Common	Benign
chr2	234627497	rs3892221	UGT1A4,UGT1A5,UGT1A6,UGT1A7,UGT1A8,UGT1A9,UGT1A10	C	T	PASS	0.005	1	0	200	Missense	0 of 6 Predicted as Damaging	Benign	Minor	Rare	Benign
chr2	234627608	rs2011425	UGT1A4,UGT1A5,UGT1A6,UGT1A7,UGT1A8,UGT1A9,UGT1A10	T	G	PASS	0.199	29	5	196	Missense	0 of 6 Predicted as Damaging	Benign	Minor	Common	Benign
chr2	234627624		UGT1A4,UGT1A5,UGT1A6,UGT1A7,UGT1A8,UGT1A9,UGT1A10	C	T	PASS	0.005	1	0	200	Missense	2 of 6 Predicted as Damaging	Probably damaging	Minor	Rare	Benign
chr2	234627634	rs144275831	UGT1A4,UGT1A5,UGT1A6,UGT1A7,UGT1A8,UGT1A9,UGT1A10	C	A	PASS	0.01	2	0	200	Missense	4 of 6 Predicted as Damaging	Probably damaging	Minor	Common	Deleterious missense
chr2	234627791	rs539093785	UGT1A4,UGT1A5,UGT1A6,UGT1A7,UGT1A8,UGT1A9,UGT1A10	A	G	PASS	0.005	1	0	200	Missense	0 of 6 Predicted as Damaging	Benign	Minor	Rare	Benign
chr2	234627914	rs12468274	UGT1A4,UGT1A5,UGT1A6,UGT1A7,UGT1A8,UGT1A9,UGT1A10	T	C	PASS	0.24	36	6	200	Other	N/A	N/A	Minor	Common	Benign
chr2	234627937	rs2011404	UGT1A4,UGT1A5,UGT1A6,UGT1A7,UGT1A8,UGT1A9,UGT1A10	T	C	PASS	0.92	16	84	200	Other	N/A	N/A	Major	Common	Benign
chr2	234628157	rs753419237	UGT1A4,UGT1A5,UGT1A6,UGT1A7,UGT1A8,UGT1A9,UGT1A10	T	C	PASS	0.01	2	0	200	Missense	5 of 6 Predicted as Damaging	Probably damaging	Minor	Common	Deleterious missense
chr2	234628270	rs3732217	UGT1A4,UGT1A5,UGT1A6,UGT1A7,UGT1A8,UGT1A9,UGT1A10	G	A	PASS	0.245	37	6	200	Other	N/A	N/A	Minor	Common	Benign
chr2	234637789	rs28898617	UGT1A3,UGT1A4,UGT1A5,UGT1A6,UGT1A7,UGT1A8,UGT1A9,UGT1A10	A	G	PASS	0.015	3	0	200	Missense	0 of 6 Predicted as Damaging	Benign	Minor	Common	Benign
chr2	234637803	rs3821242	UGT1A3,UGT1A4,UGT1A5,UGT1A6,UGT1A7,UGT1A8,UGT1A9,UGT1A10	T	C	PASS	0.42	56	14	200	Missense	0 of 6 Predicted as Damaging	Benign	Minor	Common	Benign
chr2	234637853	rs6706232	UGT1A3,UGT1A4,UGT1A5,UGT1A6,UGT1A7,UGT1A8,UGT1A9,UGT1A10	G	A	PASS	0.43	56	15	200	Other	N/A	N/A	Minor	Common	Benign
chr2	234637905	rs45625338	UGT1A3,UGT1A4,UGT1A5,UGT1A6,UGT1A7,UGT1A8,UGT1A9,UGT1A10	C	T	PASS	0.035	7	0	200	Missense	4 of 6 Predicted as Damaging	Probably damaging	Minor	Common	Deleterious missense
chr2	234637912	rs6431625	UGT1A3,UGT1A4,UGT1A5,UGT1A6,UGT1A7,UGT1A8,UGT1A9,UGT1A10	T	C	PASS	0.185	35	1	200	Missense	0 of 6 Predicted as Damaging	Benign	Minor	Common	Benign
chr2	234638243	rs375083511	UGT1A3,UGT1A4,UGT1A5,UGT1A6,UGT1A7,UGT1A8,UGT1A9,UGT1A10	C	T	PASS	0.005	1	0	200	Other	N/A	N/A	Minor	Rare	Benign
chr2	234638249	rs7574296	UGT1A3,UGT1A4,UGT1A5,UGT1A6,UGT1A7,UGT1A8,UGT1A9,UGT1A10	A	G	PASS	0.43	56	15	200	Other	N/A	N/A	Minor	Common	Benign
chr2	234638339	rs45474199	UGT1A3,UGT1A4,UGT1A5,UGT1A6,UGT1A7,UGT1A8,UGT1A9,UGT1A10	C	T	PASS	0.005	1	0	200	Other	N/A	N/A	Minor	Rare	Benign
chr2	234638345	rs184386098	UGT1A3,UGT1A4,UGT1A5,UGT1A6,UGT1A7,UGT1A8,UGT1A9,UGT1A10	C	A	PASS	0.005	1	0	200	Other	N/A	N/A	Minor	Rare	Benign
chr2	234638580	rs45449995	UGT1A3,UGT1A4,UGT1A5,UGT1A6,UGT1A7,UGT1A8,UGT1A9,UGT1A10	A	G	PASS	0.025	5	0	200	Missense	5 of 6 Predicted as Damaging	Possibly damaging	Minor	Common	Deleterious missense
chr2	234669144	rs4148323	UGT1A1,UGT1A3,UGT1A4,UGT1A5,UGT1A6,UGT1A7,UGT1A8,UGT1A9,UGT1A10	G	A	PASS	0.1	20	0	200	Missense	2 of 6 Predicted as Damaging	Possibly damaging	Minor	Common	Benign
chr2	234669619	rs35350960	UGT1A1,UGT1A3,UGT1A4,UGT1A5,UGT1A6,UGT1A7,UGT1A8,UGT1A9,UGT1A10	C	A	PASS	0.01	2	0	200	Missense	1 of 6 Predicted as Damaging	Possibly damaging	Minor	Common	Benign
chr2	234676872	rs34946978	UGT1A1,UGT1A3,UGT1A4,UGT1A5,UGT1A6,UGT1A7,UGT1A8,UGT1A9,UGT1A10	C	T	PASS	0.01	2	0	200	Missense	5 of 6 Predicted as Damaging	Probably damaging	Minor	Common	Deleterious missense
chr2	234680955	rs114982090	UGT1A1,UGT1A3,UGT1A4,UGT1A5,UGT1A6,UGT1A7,UGT1A8,UGT1A9,UGT1A10	C	T	PASS	0.02	4	0	200	Missense	5 of 6 Predicted as Damaging	Probably damaging	Minor	Common	Deleterious missense
chr2	234681059	rs34993780	UGT1A1,UGT1A3,UGT1A4,UGT1A5,UGT1A6,UGT1A7,UGT1A8,UGT1A9,UGT1A10	T	G	PASS	0.01	2	0	200	Missense	5 of 6 Predicted as Damaging	Probably damaging	Minor	Common	Deleterious missense
chr2	234681062	rs371183955	UGT1A1,UGT1A3,UGT1A4,UGT1A5,UGT1A6,UGT1A7,UGT1A8,UGT1A9,UGT1A10	C	T	PASS	0.005	1	0	200	Missense	3 of 6 Predicted as Damaging	Probably damaging	Minor	Rare	Benign
chr2	234681073	rs114123636	UGT1A1,UGT1A3,UGT1A4,UGT1A5,UGT1A6,UGT1A7,UGT1A8,UGT1A9,UGT1A10	C	T	PASS	0.005	1	0	200	Other	N/A	N/A	Minor	Rare	Benign
chr3	121641650	rs376349271	SLC15A2	G	T	PASS	0.005	1	0	200	Missense	4 of 6 Predicted as Damaging	Probably damaging	Minor	Rare	Deleterious missense
chr3	121641693	rs2293616	SLC15A2	G	A	PASS	0.565	49	32	200	Other	N/A	N/A	Major	Common	Benign
chr3	121643804	rs2257212	SLC15A2	C	T	PASS	0.565	49	32	200	Missense	1 of 6 Predicted as Damaging	Benign	Major	Common	Benign
chr3	121646641	rs1143670	SLC15A2	A	G	PASS	0.565	49	32	200	Other	N/A	N/A	Major	Common	Benign
chr3	121647286	rs1143671	SLC15A2	C	T	PASS	0.565	49	32	200	Missense	3 of 6 Predicted as Damaging	Possibly damaging	Major	Common	Benign
chr3	121647396	rs144786366	SLC15A2	C	T	PASS	0.015	3	0	200	Other	N/A	N/A	Minor	Common	Benign
chr3	121648168	rs1143672	SLC15A2	G	A	PASS	0.565	49	32	200	Missense	0 of 6 Predicted as Damaging	Benign	Major	Common	Benign
chr3	121659736		SLC15A2	T	A	PASS	0.005	1	0	200	Missense	5 of 6 Predicted as Damaging	Possibly damaging	Minor	Rare	Deleterious missense
chr4	69962449	rs12233719	UGT2B7	G	T	PASS	0.07	14	0	200	Missense	0 of 6 Predicted as Damaging	Benign	Minor	Common	Benign
chr4	69962580		UGT2B7	A	G	PASS	0.04	8	0	200	Other	N/A	N/A	Minor	Common	Benign
chr4	69962610	rs28365063	UGT2B7	A	G	PASS	0.18	30	3	200	Other	N/A	N/A	Minor	Common	Benign
chr4	69964271	rs28365062	UGT2B7	A	G	PASS	0.1	18	1	200	Other	N/A	N/A	Minor	Common	Benign
chr4	69964337	rs7438284	UGT2B7	A	T	PASS	0.605	43	39	200	Other	N/A	N/A	Major	Common	Benign
chr4	69964338	rs7439366	UGT2B7	T	C	PASS	0.605	43	39	200	Missense	0 of 6 Predicted as Damaging	Benign	Major	Common	Benign
chr4	69972949	rs4292394	UGT2B7	C	G	PASS	0.6	42	39	200	Other	N/A	N/A	Major	Common	Benign
chr4	69972952	rs4348159	UGT2B7	C	T	PASS	0.1	18	1	200	Other	N/A	N/A	Minor	Common	Benign
chr4	70715206	rs201072711	SULT1E1	G	C	PASS	0.02	4	0	200	Missense	5 of 6 Predicted as Damaging	Probably damaging	Minor	Common	Deleterious missense
chr4	89013496	rs34783571	ABCG2	C	T	PASS	0.015	3	0	200	Missense	3 of 6 Predicted as Damaging	Benign	Minor	Common	Benign
chr4	89018638	rs34156107	ABCG2	T	C	PASS	0.005	1	0	200	Other	N/A	N/A	Minor	Rare	Benign
chr4	89034551	rs35622453	ABCG2	C	T	PASS	0.01	2	0	200	Other	N/A	N/A	Minor	Common	Benign
chr4	89052323	rs2231142	ABCG2	G	T	PASS	0.225	43	1	200	Missense	2 of 6 Predicted as Damaging	Benign	Minor	Common	Benign
chr4	89061114	rs2231137	ABCG2	C	T	PASS	0.32	50	7	200	Missense	1 of 6 Predicted as Damaging	Benign	Minor	Common	Benign
chr5	131647925	rs11568511	SLC22A4	C	T	PASS	0.01	2	0	200	Other	N/A	N/A	Minor	Common	Benign
chr5	131663062	rs272893	SLC22A4	T	C	PASS	0.46	52	20	200	Missense	1 of 6 Predicted as Damaging	Benign	Minor	Common	Benign
chr5	131670546	rs272879	SLC22A4	C	G	PASS	0.41	44	19	200	Other	N/A	N/A	Minor	Common	Benign
chr5	131671599	rs193043140	SLC22A4	G	A	PASS	0.02	4	0	200	Other	N/A	N/A	Minor	Common	Benign
chr5	131676273	rs557926964	SLC22A4	T	C	PASS	0.005	1	0	200	Missense	0 of 6 Predicted as Damaging	Benign	Minor	Rare	Benign
chr5	131676320	rs1050152	SLC22A4	C	T	PASS	0.03	4	1	200	Missense	0 of 6 Predicted as Damaging	Benign	Minor	Common	Benign
chr5	131705949	rs2631365	SLC22A5	T	C	PASS	0.59	44	37	200	Other	N/A	N/A	Major	Common	Benign
chr5	131706024	rs1580868397	SLC22A5	T	C	PASS	0.11	22	0	200	Other	N/A	N/A	Minor	Common	Benign
chr5	131721174	rs274558	SLC22A5	A	G	PASS	0.585	45	36	200	Other	N/A	N/A	Major	Common	Benign
chr5	131728257	rs60376624	SLC22A5	C	G	PASS	0.01	2	0	200	Missense	5 of 6 Predicted as Damaging	Probably damaging	Minor	Common	Deleterious missense
chr5	131729453	rs1561577461	SLC22A5	C	T	PASS	0.005	1	0	200	Other	N/A	N/A	Minor	Rare	Benign
chr6	18130918	rs1142345	TPMT	T	C	PASS	0.03	6	0	200	Missense	5 of 6 Predicted as Damaging	Probably damaging	Minor	Common	Deleterious missense
chr6	18134052	rs777803269	TPMT	T	G	PASS	0.005	1	0	200	Missense	5 of 6 Predicted as Damaging	Probably damaging	Minor	Rare	Deleterious missense
chr6	18139214	rs2842934	TPMT	G	A	PASS	0.73	38	54	200	Other	N/A	N/A	Major	Common	Benign
chr6	18148076	rs777686348	TPMT	C	T	PASS	0.01	2	0	200	Missense	6 of 6 Predicted as Damaging	Probably damaging	Minor	Common	Deleterious missense
chr6	18148132	rs752440908	TPMT	T	C	PASS	0.005	1	0	200	Missense	5 of 6 Predicted as Damaging	Probably damaging	Minor	Rare	Deleterious missense
chr6	44197199	rs756909033	SLC29A1	G	A	PASS	0.005	1	0	200	Other	N/A	N/A	Minor	Rare	Benign
chr6	44198193	rs201119991	SLC29A1	C	T	PASS	0.01	2	0	200	Other	N/A	N/A	Minor	Common	Benign
chr6	44198312	rs8187640	SLC29A1	G	A	PASS	0.005	1	0	200	Other	N/A	N/A	Minor	Rare	Benign
chr6	52658962	rs1051775	GSTA1	T	C	PASS	0.23	36	5	200	Other	N/A	N/A	Minor	Common	Benign
chr6	52664051	rs75442307	GSTA1	G	A	PASS	0.02	4	0	200	Other	N/A	N/A	Minor	Common	Benign
chr6	160543096	rs747942721	SLC22A1	T	C	PASS	0.005	1	0	200	Other	N/A	N/A	Minor	Rare	Benign
chr6	160543123	rs1867351	SLC22A1	T	C	PASS	0.28	46	5	200	Other	N/A	N/A	Minor	Common	Benign
chr6	160543148	rs12208357	SLC22A1	C	T	PASS	0.015	3	0	200	Missense	3 of 6 Predicted as Damaging	Probably damaging	Minor	Common	Benign
chr6	160543374		SLC22A1	C	G	PASS	0.005	1	0	200	Missense	4 of 6 Predicted as Damaging	Possibly damaging	Minor	Rare	Deleterious missense
chr6	160551204	rs683369	SLC22A1	G	C	PASS	0.815	29	67	200	Missense	0 of 6 Predicted as Damaging	Benign	Major	Common	Benign
chr6	160551217	rs201942835	SLC22A1	G	T	PASS	0.005	1	0	200	Missense	1 of 6 Predicted as Damaging	Benign	Minor	Rare	Benign
chr6	160553341	rs200245693	SLC22A1	A	G	PASS	0.005	1	0	200	Missense	1 of 6 Predicted as Damaging	Benign	Minor	Rare	Benign
chr6	160555153		SLC22A1	T	A	PASS	0.005	1	0	200	Missense	5 of 6 Predicted as Damaging	Probably damaging	Minor	Rare	Deleterious missense
chr6	160557643	rs2282143	SLC22A1	C	T	PASS	0.09	16	1	200	Missense	5 of 6 Predicted as Damaging	Probably damaging	Minor	Common	Deleterious missense
chr6	160560702		SLC22A1	T	C	PASS	0.005	1	0	200	Missense	5 of 6 Predicted as Damaging	Probably damaging	Minor	Rare	Deleterious missense
chr6	160560845	rs628031	SLC22A1	A	G	PASS	0.59	38	40	200	Missense	0 of 6 Predicted as Damaging	Benign	Major	Common	Benign
chr6	160560864	rs72552762	SLC22A1	G	C	PASS	0.005	1	0	200	Missense	5 of 6 Predicted as Damaging	Probably damaging	Minor	Rare	Deleterious missense
chr6	160560880	rs72552763	SLC22A1	CATG	C	PASS	0.015	3	0	200	Missense	N/A	N/A	Minor	Common	Benign
chr6	160560897		SLC22A1	CTGGTAAGT	C	PASS	0.585	39	39	200	Other	N/A	N/A	Major	Common	Benign
chr6	160577011	rs41267797	SLC22A1	G	A	PASS	0.005	1	0	200	Missense	0 of 6 Predicted as Damaging	Benign	Minor	Rare	Benign
chr6	160645832	rs316003	SLC22A2	C	T	PASS	0.835	27	70	200	Other	N/A	N/A	Major	Common	Benign
chr6	160670282	rs316019	SLC22A2	A	C	PASS	0.88	18	79	200	Missense	3 of 6 Predicted as Damaging	Benign	Major	Common	Benign
chr6	160671650	rs141320073	SLC22A2	C	A	PASS	0.01	2	0	200	Other	N/A	N/A	Minor	Common	Benign
chr6	160677692	rs369855766	SLC22A2	C	T	PASS	0.005	1	0	200	Missense	0 of 6 Predicted as Damaging	Benign	Minor	Rare	Benign
chr6	160679400	rs624249	SLC22A2	C	A	PASS	0.18	34	1	200	Other	N/A	N/A	Minor	Common	Benign
chr6	160679691	rs568261775	SLC22A2	G	A	PASS	0.005	1	0	200	Other	N/A	N/A	Minor	Rare	Benign
chr6	160858047	rs535184468	SLC22A3	G	A	PASS	0.005	1	0	200	Other	N/A	N/A	Minor	Rare	Benign
chr6	160858188	rs2292334	SLC22A3	G	A	PASS	0.47	46	24	200	Other	N/A	N/A	Minor	Common	Benign
chr7	1024119	rs73259906	CYP2W1	C	T	PASS	0.005	1	0	200	Other	N/A	N/A	Minor	Rare	Benign
chr7	1024142	rs770182157	CYP2W1	C	T	PASS	0.01	2	0	200	Missense	0 of 6 Predicted as Damaging	Benign	Minor	Common	Benign
chr7	1024691		CYP2W1	T	C	PASS	0.005	1	0	200	Missense	3 of 6 Predicted as Damaging	Probably damaging	Minor	Rare	Benign
chr7	1024855	rs3735684	CYP2W1	G	A	PASS	0.025	5	0	200	Missense	0 of 6 Predicted as Damaging	Benign	Minor	Common	Benign
chr7	2289586	rs4866	NUDT1	G	A	PASS	0.045	9	0	200	Missense	4 of 6 Predicted as Damaging	Probably damaging	Minor	Common	Deleterious missense
chr7	2289636	rs35932242	NUDT1	C	T	PASS	0.005	1	0	200	Other	N/A	N/A	Minor	Rare	Benign
chr7	2290470	rs202044583	NUDT1	G	A	PASS	0.01	2	0	200	Missense	3 of 6 Predicted as Damaging	Benign	Minor	Common	Benign
chr7	2290522	rs1799832	NUDT1	C	T	PASS	0.155	27	2	200	Other	N/A	N/A	Minor	Common	Benign
chr7	2290565	rs1562412286	NUDT1	C	A	PASS	0.005	1	0	200	Missense	0 of 6 Predicted as Damaging	Benign	Minor	Rare	Benign
chr7	2290586		NUDT1	G	A	PASS	0.005	1	0	200	Missense	5 of 6 Predicted as Damaging	Probably damaging	Minor	Rare	Deleterious missense
chr7	75583325	rs10262966	POR	A	G	PASS	0.03	6	0	200	Other	N/A	N/A	Minor	Common	Benign
chr7	75609677	rs1135612	POR	A	G	PASS	0.395	45	17	200	Other	N/A	N/A	Minor	Common	Benign
chr7	75610387	rs370747856	POR	A	G	PASS	0.005	1	0	200	Missense	5 of 6 Predicted as Damaging	Probably damaging	Minor	Rare	Deleterious missense
chr7	75610416	rs1554557750	POR	G	A	PASS	0.005	1	0	200	Other	N/A	N/A	Minor	Rare	Benign
chr7	75610427	rs782428381	POR	A	G	PASS	0.005	1	0	200	Missense	3 of 6 Predicted as Damaging	Benign	Minor	Rare	Benign
chr7	75610433		POR	T	C	PASS	0.005	1	0	200	Missense	6 of 6 Predicted as Damaging	Probably damaging	Minor	Rare	Deleterious missense
chr7	75610463		POR	A	G	PASS	0.005	1	0	200	Missense	6 of 6 Predicted as Damaging	Possibly damaging	Minor	Rare	Deleterious missense
chr7	75614264	rs41301424	POR	C	T	PASS	0.015	3	0	200	Other	N/A	N/A	Minor	Common	Benign
chr7	75614497	rs28931608	POR	G	A	PASS	0.005	1	0	200	Missense	6 of 6 Predicted as Damaging	Probably damaging	Minor	Rare	Deleterious missense
chr7	75614953	rs2228104	POR	T	C	PASS	0.85	24	73	200	Other	N/A	N/A	Major	Common	Benign
chr7	75615006	rs1057868	POR	C	T	PASS	0.375	49	13	200	Missense	1 of 6 Predicted as Damaging	Benign	Minor	Common	Benign
chr7	75615287	rs1057870	POR	G	A	PASS	0.055	9	1	200	Other	N/A	N/A	Minor	Common	Benign
chr7	87035614	rs145056464	ABCB4	G	A	PASS	0.005	1	0	200	Missense	1 of 6 Predicted as Damaging	Benign	Minor	Rare	Benign
chr7	87051465	rs540946679	ABCB4	A	G	PASS	0.005	1	0	200	Missense	5 of 6 Predicted as Damaging	Benign	Minor	Rare	Benign
chr7	87056176	rs2230028	ABCB4	T	C	PASS	0.06	12	0	200	Missense	1 of 6 Predicted as Damaging	Benign	Minor	Common	Benign
chr7	87056178	rs45476795	ABCB4	G	T	PASS	0.005	1	0	200	Missense	1 of 6 Predicted as Damaging	Benign	Minor	Rare	Benign
chr7	87056192	rs553616378	ABCB4	A	G	PASS	0.025	5	0	200	Other	N/A	N/A	Minor	Common	Benign
chr7	87074281	rs753104429	ABCB4	GA	G	VQSRTrancheINDEL99.90to100.00	0.03	6	0	200	ND	ND	ND	ND	ND	ND
chr7	87079406	rs2109505	ABCB4	T	A	PASS	0.17	26	4	200	Other	N/A	N/A	Minor	Common	Benign
chr7	87080951	rs8187791	ABCB4	G	A	PASS	0.015	3	0	200	Other	N/A	N/A	Minor	Common	Benign
chr7	87082273	rs58238559	ABCB4	T	C	PASS	0.005	1	0	200	Missense	4 of 6 Predicted as Damaging	Possibly damaging	Minor	Rare	Deleterious missense
chr7	87082292	rs1202283	ABCB4	G	A	PASS	0.475	51	22	200	Other	N/A	N/A	Minor	Common	Benign
chr7	87092185	rs2302387	ABCB4	G	A	PASS	0.1	20	0	200	Other	N/A	N/A	Minor	Common	Benign
chr7	87138645	rs1045642	ABCB1	A	G	PASS	0.51	40	31	200	Other	N/A	N/A	Major	Common	Benign
chr7	87138684	rs34748655	ABCB1	G	A	PASS	0.005	1	0	200	Other	N/A	N/A	Minor	Rare	Benign
chr7	87178694	rs59697741	ABCB1	G	A	PASS	0.005	1	0	200	Other	N/A	N/A	Minor	Rare	Benign
chr7	87179601	rs1128503	ABCB1	A	G	PASS	0.315	39	12	200	Other	N/A	N/A	Minor	Common	Benign
chr7	87180110	rs201779482	ABCB1	T	C	PASS	0.005	1	0	200	Other	N/A	N/A	Minor	Rare	Benign
chr7	87183184		ABCB1	A	G	PASS	0.01	2	0	200	Missense	5 of 6 Predicted as Damaging	Probably damaging	Minor	Common	Deleterious missense
chr7	87190671		ABCB1	TAA	T	PASS	0.005	1	0	200	LoF	N/A	N/A	Minor	Rare	LoF
chr7	87195529	rs745836011	ABCB1	C	T	PASS	0.005	1	0	200	Missense	3 of 6 Predicted as Damaging	Probably damaging	Minor	Rare	Benign
chr7	99245974	rs28365085	CYP3A5	A	G	PASS	0.005	1	0	200	Missense	4 of 6 Predicted as Damaging	Probably damaging	Minor	Rare	Deleterious missense
chr7	99260499	rs28365096	CYP3A5	G	A	PASS	0.005	1	0	200	Other	N/A	N/A	Minor	Rare	Benign
chr7	99261643	rs201260783	CYP3A5	A	T	PASS	0.005	1	0	200	LoF	2 of 6 Predicted as Damaging	0	Minor	Rare	LoF
chr7	99306684	rs116255027	CYP3A7,CYP3A7-CYP3A51P	T	C	PASS	0.01	2	0	200	Other	N/A	N/A	Minor	Common	Benign
chr7	99306685	rs2257401	CYP3A7,CYP3A7-CYP3A51P	C	G	PASS	0.65	44	43	200	Missense	N/A	N/A	Major	Common	Benign
chr7	99306712	rs370963735	CYP3A7,CYP3A7-CYP3A51P	A	G	PASS	0.005	1	0	200	Missense	0 of 6 Predicted as Damaging	Benign	Minor	Rare	Benign
chr7	99358459	rs4986913	CYP3A4	G	A	PASS	0.005	1	0	200	Missense	2 of 6 Predicted as Damaging	Benign	Minor	Rare	Benign
chr7	99361626	rs28371759	CYP3A4	A	G	PASS	0.01	2	0	200	Missense	1 of 6 Predicted as Damaging	Possibly damaging	Minor	Common	Benign
chr7	99366047	rs113667357	CYP3A4	T	C	PASS	0.015	3	0	200	Other	N/A	N/A	Minor	Common	Benign
chr7	99366072	rs374907639	CYP3A4	T	C	PASS	0.005	1	0	200	Missense	2 of 6 Predicted as Damaging	Benign	Minor	Rare	Benign
chr7	99366125	rs149271930	CYP3A4	G	T	PASS	0.005	1	0	200	Other	N/A	N/A	Minor	Rare	Benign
chr7	99434077	rs61469810	CYP3A43	TA	T	PASS	0.015	3	0	200	LoF	N/A	N/A	Minor	Common	LoF
chr7	99445132	rs4646474	CYP3A43	C	T	PASS	0.005	1	0	200	Other	N/A	N/A	Minor	Rare	Benign
chr7	99447241	rs800667	CYP3A43	T	C	PASS	0.015	3	0	200	Other	1 of 6 Predicted as Damaging	Benign	Minor	Common	Benign
chr7	99453224	rs372572438	CYP3A43	A	G	PASS	0.005	1	0	200	Other	2 of 6 Predicted as Damaging	0	Minor	Rare	Benign
chr7	99453258	rs150984481	CYP3A43	G	A	PASS	0.005	1	0	200	Missense	0 of 6 Predicted as Damaging	Benign	Minor	Rare	Benign
chr7	99457517	rs45537741	CYP3A43	T	C	PASS	0.005	1	0	200	Other	N/A	N/A	Minor	Rare	Benign
chr7	99457605	rs680055	CYP3A43	C	G	PASS	0.01	2	0	200	Missense	4 of 6 Predicted as Damaging	Possibly damaging	Minor	Common	Deleterious missense
chr8	18079747	rs138061602	NAT1	G	A	PASS	0.005	1	0	200	Missense	4 of 6 Predicted as Damaging	Probably damaging	Minor	Rare	Deleterious missense
chr8	18079802		NAT1	T	C	PASS	0.365	73	0	200	Other	N/A	N/A	Minor	Common	Benign
chr8	18079898	rs371752075	NAT1	T	C	PASS	0.01	2	0	200	Other	N/A	N/A	Minor	Common	Benign
chr8	18080001	rs4987076	NAT1	G	A	PASS	0.015	3	0	200	Missense	0 of 6 Predicted as Damaging	Benign	Minor	Common	Benign
chr8	18080015	rs4986990	NAT1	G	A	PASS	0.015	3	0	200	Other	N/A	N/A	Minor	Common	Benign
chr8	18080196	rs4986783	NAT1	T	G	PASS	0.015	3	0	200	Missense	0 of 6 Predicted as Damaging	Benign	Minor	Common	Benign
chr8	18080406	rs762676638	NAT1	G	A	PASS	0.005	1	0	200	Missense	2 of 6 Predicted as Damaging	Benign	Minor	Rare	Benign
chr8	18257690	rs766704100	NAT2	T	C	PASS	0.005	1	0	200	Other	N/A	N/A	Minor	Rare	Benign
chr8	18257756	rs758016738	NAT2	A	T	PASS	0.03	6	0	200	Other	N/A	N/A	Minor	Common	Benign
chr8	18257795	rs1041983	NAT2	C	T	PASS	0.445	51	19	200	Other	N/A	N/A	Minor	Common	Benign
chr8	18257854	rs1801280	NAT2	T	C	PASS	0.1	18	1	200	Missense	3 of 6 Predicted as Damaging	Possibly damaging	Minor	Common	Benign
chr8	18257994	rs1799929	NAT2	C	T	PASS	0.1	18	1	200	Other	N/A	N/A	Minor	Common	Benign
chr8	18258103	rs1799930	NAT2	G	A	PASS	0.235	37	5	200	Missense	3 of 6 Predicted as Damaging	Probably damaging	Minor	Common	Benign
chr8	18258316	rs1208	NAT2	G	A	PASS	0.89	20	79	200	Missense	0 of 6 Predicted as Damaging	Benign	Major	Common	Benign
chr8	18258370	rs1799931	NAT2	G	A	PASS	0.205	33	4	200	Missense	0 of 6 Predicted as Damaging	Benign	Minor	Common	Benign
chr9	86894190		SLC28A3	G	A	PASS	0.005	1	0	200	Other	N/A	N/A	Minor	Rare	Benign
chr9	86894894	rs146332452	SLC28A3	G	A	PASS	0.005	1	0	200	Other	N/A	N/A	Minor	Rare	Benign
chr9	86895771	rs11568392	SLC28A3	G	A	PASS	0.075	15	0	200	Other	N/A	N/A	Minor	Common	Benign
chr9	86900369	rs56350726	SLC28A3	T	A	PASS	0.055	9	1	200	Missense	4 of 6 Predicted as Damaging	Possibly damaging	Minor	Common	Deleterious missense
chr9	86900926	rs7853758	SLC28A3	G	A	PASS	0.22	40	2	200	Other	N/A	N/A	Minor	Common	Benign
chr9	86909182	rs11568391	SLC28A3	C	T	PASS	0.005	1	0	200	Other	N/A	N/A	Minor	Rare	Benign
chr9	86917301	rs10868138	SLC28A3	T	C	PASS	0.055	9	1	200	Missense	4 of 6 Predicted as Damaging	Benign	Minor	Common	Benign
chr9	86920236	rs7867504	SLC28A3	T	C	PASS	0.605	43	39	200	Other	N/A	N/A	Major	Common	Benign
chr9	116019431	rs114287263	SLC31A1	A	G	PASS	0.025	5	0	200	Other	N/A	N/A	Minor	Common	Benign
chr10	73082563	rs2277257	SLC29A3	A	G	PASS	0.375	45	15	200	Other	1 of 6 Predicted as Damaging	Benign	Minor	Common	Benign
chr10	73111408	rs780668	SLC29A3	C	T	PASS	0.44	58	15	200	Missense	3 of 6 Predicted as Damaging	Benign	Minor	Common	Benign
chr10	73111423	rs143557881	SLC29A3	G	T	PASS	0.03	6	0	200	Missense	1 of 6 Predicted as Damaging	Benign	Minor	Common	Benign
chr10	73111433	rs150879861	SLC29A3	G	C	PASS	0.03	6	0	200	Missense	N/A	N/A	Minor	Common	Benign
chr10	73115941	rs2252997	SLC29A3	T	C	PASS	0.73	42	52	200	Missense	N/A	N/A	Major	Common	Benign
chr10	73115942	rs2252996	SLC29A3	G	A	PASS	0.73	42	52	200	Other	0 of 6 Predicted as Damaging	Benign	Major	Common	Benign
chr10	73121768	rs61737431	SLC29A3	C	T	PASS	0.005	1	0	200	Missense	N/A	N/A	Minor	Rare	Benign
chr10	73121779	rs79737301	SLC29A3	T	C	PASS	0.005	1	0	200	Missense	0 of 6 Predicted as Damaging	Benign	Minor	Rare	Benign
chr10	73121913	rs2487068	SLC29A3	A	G	PASS	0.76	36	58	200	Other	0 of 6 Predicted as Damaging	Benign	Major	Common	Benign
chr10	73121918	rs144433073	SLC29A3	C	T	PASS	0.005	1	0	200	Missense	N/A	N/A	Minor	Rare	Benign
chr10	73121945	rs1084004	SLC29A3	T	C	PASS	0.735	37	55	200	Missense	N/A	N/A	Major	Common	Benign
chr10	73122139	rs199861210	SLC29A3	G	A	PASS	0.18	36	0	200	Missense	5 of 6 Predicted as Damaging	Possibly damaging	Minor	Common	Deleterious missense
chr10	73122206		SLC29A3	G	T	PASS	0.175	35	0	200	Missense	N/A	N/A	Minor	Common	Benign
chr10	73122211		SLC29A3	G	T	PASS	0.045	9	0	200	Missense	5 of 6 Predicted as Damaging	Probably damaging	Minor	Common	Deleterious missense
chr10	73122213		SLC29A3	A	G	PASS	0.05	10	0	200	Other	5 of 6 Predicted as Damaging	Probably damaging	Minor	Common	Damaging
chr10	73122215	rs764543735	SLC29A3	C	T	PASS	0.045	9	0	200	Missense	N/A	N/A	Minor	Common	Benign
chr10	94836881	rs2229104	CYP26A1	C	G	PASS	0.015	3	0	200	Other	N/A	N/A	Minor	Common	Benign
chr10	96447562	rs41291550	CYP2C18	T	A	PASS	0.04	8	0	200	LoF	1 of 6 Predicted as Damaging	0	Minor	Common	LoF
chr10	96447920	rs117111102	CYP2C18	C	T	PASS	0.01	2	0	200	Missense	3 of 6 Predicted as Damaging	Probably damaging	Minor	Common	Benign
chr10	96454768	rs115269792	CYP2C18	G	C	PASS	0.005	1	0	200	Missense	2 of 6 Predicted as Damaging	Probably damaging	Minor	Rare	Benign
chr10	96480248	rs201426134	CYP2C18	T	C	PASS	0.005	1	0	200	Other	N/A	N/A	Minor	Rare	Benign
chr10	96484233	rs76498052	CYP2C18	C	T	PASS	0.03	6	0	200	Other	N/A	N/A	Minor	Common	Benign
chr10	96493058	rs1126545	CYP2C18	C	T	PASS	0.275	45	5	200	Missense	4 of 6 Predicted as Damaging	Probably damaging	Minor	Common	Deleterious missense
chr10	96522469	rs367543002	CYP2C19	C	T	PASS	0.005	1	0	200	Missense	0 of 6 Predicted as Damaging	Benign	Minor	Rare	Benign
chr10	96522472	rs367543003	CYP2C19	T	C	PASS	0.005	1	0	200	Missense	0 of 6 Predicted as Damaging	Benign	Minor	Rare	Benign
chr10	96522561	rs17885098	CYP2C19	T	C	PASS	0.085	15	1	200	Other	N/A	N/A	Minor	Common	Benign
chr10	96534922	rs17878459	CYP2C19	G	C	PASS	0.01	2	0	200	Missense	0 of 6 Predicted as Damaging	Benign	Minor	Common	Benign
chr10	96534943		CYP2C19	T	C	PASS	0.005	1	0	200	Other	N/A	N/A	Minor	Rare	Benign
chr10	96540292	rs61311738	CYP2C19	C	T	PASS	0.005	1	0	200	Missense	2 of 6 Predicted as Damaging	Benign	Minor	Rare	Benign
chr10	96540298		CYP2C19	G	A	PASS	0.005	1	0	200	Missense	5 of 6 Predicted as Damaging	Possibly damaging	Minor	Rare	Deleterious missense
chr10	96540410	rs4986893	CYP2C19	G	A	PASS	0.04	8	0	200	LoF	1 of 6 Predicted as Damaging	0	Minor	Common	LoF
chr10	96541616	rs4244285	CYP2C19	G	A	PASS	0.275	45	5	200	Other	N/A	N/A	Minor	Common	Benign
chr10	96602622	rs3758580	CYP2C19	C	T	PASS	0.28	44	6	200	Other	N/A	N/A	Minor	Common	Benign
chr10	96602623	rs3758581	CYP2C19	G	A	PASS	0.045	9	0	200	Missense	N/A	N/A	Minor	Common	Benign
chr10	96602751	rs150933530	CYP2C19	C	T	PASS	0.005	1	0	200	Other	N/A	N/A	Minor	Rare	Benign
chr10	96609775	rs17886522	CYP2C19	A	C	PASS	0.04	8	0	200	Other	N/A	N/A	Minor	Common	Benign
chr10	96612507	rs1437042029	CYP2C19	G	A	PASS	0.005	1	0	200	Missense	6 of 6 Predicted as Damaging	Probably damaging	Minor	Rare	Deleterious missense
chr10	96701991	rs72558189	CYP2C9	G	A	PASS	0.005	1	0	200	Missense	4 of 6 Predicted as Damaging	Possibly damaging	Minor	Rare	Deleterious missense
chr10	96702047	rs1799853	CYP2C9	C	T	PASS	0.005	1	0	200	Missense	4 of 6 Predicted as Damaging	Probably damaging	Minor	Rare	Deleterious missense
chr10	96707674	rs1326630788	CYP2C9	T	C	PASS	0.005	1	0	200	Missense	1 of 6 Predicted as Damaging	Benign	Minor	Rare	Benign
chr10	96741053	rs1057910	CYP2C9	A	C	PASS	0.045	9	0	200	Missense	1 of 6 Predicted as Damaging	Benign	Minor	Common	Benign
chr10	96745924		CYP2C9	C	A	PASS	0.005	1	0	200	Missense	6 of 6 Predicted as Damaging	Probably damaging	Minor	Rare	Deleterious missense
chr10	96748737	rs1057911	CYP2C9	A	T	PASS	0.045	9	0	200	Other	N/A	N/A	Minor	Common	Benign
chr10	96798715	rs148515896	CYP2C8	G	A	PASS	0.02	4	0	200	Other	N/A	N/A	Minor	Common	Benign
chr10	96798749	rs10509681	CYP2C8	T	C	PASS	0.005	1	0	200	Missense	2 of 6 Predicted as Damaging	Benign	Minor	Rare	Benign
chr10	96798756	rs186285658	CYP2C8	C	T	PASS	0.005	1	0	200	Missense	4 of 6 Predicted as Damaging	Possibly damaging	Minor	Rare	Deleterious missense
chr10	96802737	rs11188150	CYP2C8	G	A	PASS	0.01	2	0	200	Other	N/A	N/A	Minor	Common	Benign
chr10	96818119	rs1058930	CYP2C8	G	C	PASS	0.01	2	0	200	Missense	4 of 6 Predicted as Damaging	Probably damaging	Minor	Common	Deleterious missense
chr10	96818197		CYP2C8	A	T	PASS	0.005	1	0	200	Other	N/A	N/A	Minor	Rare	Benign
chr10	96824614	rs530468858	CYP2C8	G	T	PASS	0.005	1	0	200	Other	N/A	N/A	Minor	Rare	Benign
chr10	96827030	rs11572080	CYP2C8	C	T	PASS	0.005	1	0	200	Missense	1 of 6 Predicted as Damaging	Benign	Minor	Rare	Benign
chr10	101553713	rs758360846	ABCC2	T	A	PASS	0.01	2	0	200	Missense	1 of 6 Predicted as Damaging	Benign	Minor	Common	Benign
chr10	101563815	rs2273697	ABCC2	G	A	PASS	0.105	17	2	200	Missense	1 of 6 Predicted as Damaging	Benign	Minor	Common	Benign
chr10	101578641	rs56220353	ABCC2	C	T	PASS	0.01	2	0	200	Missense	6 of 6 Predicted as Damaging	Probably damaging	Minor	Common	Deleterious missense
chr10	101591418	rs3740070	ABCC2	G	A	PASS	0.02	4	0	200	Other	N/A	N/A	Minor	Common	Benign
chr10	101594274	rs17216345	ABCC2	T	C	PASS	0.005	1	0	200	Other	N/A	N/A	Minor	Rare	Benign
chr10	101595910	rs765042639	ABCC2	C	G	PASS	0.005	1	0	200	Missense	6 of 6 Predicted as Damaging	Probably damaging	Minor	Rare	Deleterious missense
chr10	101595996	rs17222723	ABCC2	T	A	PASS	0.005	1	0	200	Missense	1 of 6 Predicted as Damaging	Benign	Minor	Rare	Benign
chr10	101604207	rs3740066	ABCC2	C	T	PASS	0.255	39	6	200	Other	N/A	N/A	Minor	Common	Benign
chr10	101606861	rs1137968	ABCC2	G	T	PASS	0.005	1	0	200	Other	N/A	N/A	Minor	Rare	Benign
chr10	101610533	rs8187707	ABCC2	C	T	PASS	0.005	1	0	200	Other	N/A	N/A	Minor	Rare	Benign
chr10	101611294	rs8187710	ABCC2	G	A	PASS	0.005	1	0	200	Missense	0 of 6 Predicted as Damaging	Benign	Minor	Rare	Benign
chr10	104596924	rs6163	CYP17A1	C	A	PASS	0.565	51	31	200	Other	N/A	N/A	Major	Common	Benign
chr10	104596981	rs6162	CYP17A1	G	A	PASS	0.63	46	40	200	Other	N/A	N/A	Major	Common	Benign
chr10	104597087	rs72559703	CYP17A1	G	A	PASS	0.015	3	0	200	Missense	0 of 6 Predicted as Damaging	Benign	Minor	Common	Benign
chr10	135345206	rs1033628393	CYP2E1	A	G	PASS	0.005	1	0	200	Missense	0 of 6 Predicted as Damaging	Benign	Minor	Rare	Benign
chr10	135345657	rs60452492	CYP2E1	G	A	PASS	0.005	1	0	200	Missense	3 of 6 Predicted as Damaging	Probably damaging	Minor	Rare	Benign
chr10	135345663	rs56040284	CYP2E1	G	A	PASS	0.015	3	0	200	Missense	1 of 6 Predicted as Damaging	Benign	Minor	Common	Benign
chr10	135345675	rs6413419	CYP2E1	G	A	PASS	0.01	2	0	200	Missense	3 of 6 Predicted as Damaging	Probably damaging	Minor	Common	Benign
chr10	135346326	rs748268978	CYP2E1	A	G	PASS	0.005	1	0	200	Missense	0 of 6 Predicted as Damaging	Benign	Minor	Rare	Benign
chr10	135347296	rs61710826	CYP2E1	G	A	PASS	0.01	2	0	200	Missense	1 of 6 Predicted as Damaging	Possibly damaging	Minor	Common	Benign
chr10	135347343	rs28371746	CYP2E1	C	A	PASS	0.02	4	0	200	Other	N/A	N/A	Minor	Common	Benign
chr10	135351362	rs2515641	CYP2E1	T	C	PASS	0.79	38	60	200	Other	N/A	N/A	Major	Common	Benign
chr11	62747416	rs764960348	SLC22A6	C	A	PASS	0.005	1	0	200	Missense	1 of 6 Predicted as Damaging	Benign	Minor	Rare	Benign
chr11	62748754	rs199801650	SLC22A6	T	C	PASS	0.01	2	0	200	Missense	5 of 6 Predicted as Damaging	Probably damaging	Minor	Common	Deleterious missense
chr11	62748764		SLC22A6	T	C	PASS	0.02	4	0	200	Missense	4 of 6 Predicted as Damaging	Possibly damaging	Minor	Common	Deleterious missense
chr11	62748779	rs758520009	SLC22A6	C	T	PASS	0.005	1	0	200	Missense	1 of 6 Predicted as Damaging	Probably damaging	Minor	Rare	Benign
chr11	62748787		SLC22A6	T	C	PASS	0.005	1	0	200	Missense	2 of 6 Predicted as Damaging	Benign	Minor	Rare	Benign
chr11	62748834		SLC22A6	G	C	PASS	0.005	1	0	200	Other	N/A	N/A	Minor	Rare	Benign
chr11	62751812	rs11568629	SLC22A6	T	C	PASS	0.015	3	0	200	Other	N/A	N/A	Minor	Common	Benign
chr11	62751911	rs11568628	SLC22A6	C	A	PASS	0.015	3	0	200	Other	N/A	N/A	Minor	Common	Benign
chr11	62751983	rs11568630	SLC22A6	G	A	PASS	0.01	2	0	200	Other	N/A	N/A	Minor	Common	Benign
chr11	62763226	rs57743826	SLC22A8	C	T	PASS	0.005	1	0	200	Other	N/A	N/A	Minor	Rare	Benign
chr11	62763264	rs11568482	SLC22A8	T	A	PASS	0.025	5	0	200	Missense	2 of 6 Predicted as Damaging	Benign	Minor	Common	Benign
chr11	62763544	rs45438191	SLC22A8	A	G	PASS	0.01	2	0	200	Missense	0 of 6 Predicted as Damaging	Benign	Minor	Common	Benign
chr11	62766431	rs2276299	SLC22A8	A	T	PASS	0.3	42	9	200	Other	N/A	N/A	Minor	Common	Benign
chr11	62767213	rs184280641	SLC22A8	C	T	PASS	0.005	1	0	200	Missense	6 of 6 Predicted as Damaging	Probably damaging	Minor	Rare	Deleterious missense
chr11	62782278	rs4149180	SLC22A8	C	T	PASS	0.055	11	0	200	Other	N/A	N/A	Minor	Common	Benign
chr11	63149670	rs78765214	SLC22A9	CA	C	PASS	0.5	100	0	200	LoF	N/A	N/A	Major	Common	LoF
chr11	63174111	rs1410290920	SLC22A9	C	T	PASS	0.005	1	0	200	Missense	4 of 6 Predicted as Damaging	Possibly damaging	Minor	Rare	Deleterious missense
chr11	63174127	rs532350906	SLC22A9	T	C	PASS	0.005	1	0	200	Missense	0 of 6 Predicted as Damaging	Benign	Minor	Rare	Benign
chr11	63175630	rs142638406	SLC22A9	G	A	PASS	0.005	1	0	200	Other	N/A	N/A	Minor	Rare	Benign
chr11	63176217	rs117984878	SLC22A9	C	T	PASS	0.005	1	0	200	Other	N/A	N/A	Minor	Rare	Benign
chr11	64323594	rs150750095	SLC22A11	A	G	PASS	0.01	2	0	200	Other	N/A	N/A	Minor	Common	Benign
chr11	64323666	rs766012283	SLC22A11	C	T	PASS	0.01	2	0	200	Other	N/A	N/A	Minor	Common	Benign
chr11	64323783	rs2277313	SLC22A11	C	T	PASS	0.02	4	0	200	Other	N/A	N/A	Minor	Common	Benign
chr11	64326696	rs72559737	SLC22A11	C	A	PASS	0.02	4	0	200	Other	N/A	N/A	Minor	Common	Benign
chr11	64332704		SLC22A11	C	A	PASS	0.005	1	0	200	Missense	4 of 6 Predicted as Damaging	Probably damaging	Minor	Rare	Deleterious missense
chr11	64332765	rs150697026	SLC22A11	C	T	PASS	0.01	2	0	200	Other	N/A	N/A	Minor	Common	Benign
chr11	64359274	rs3825017	SLC22A12	C	T	PASS	0.19	34	2	200	Other	N/A	N/A	Minor	Common	Benign
chr11	64359286	rs3825016	SLC22A12	C	T	PASS	0.25	42	4	200	Other	N/A	N/A	Minor	Common	Benign
chr11	64359399	rs763298510	SLC22A12	G	A	PASS	0.005	1	0	200	Missense	1 of 6 Predicted as Damaging	Benign	Minor	Rare	Benign
chr11	64360274	rs11231825	SLC22A12	T	C	PASS	0.25	42	4	200	Missense	0 of 6 Predicted as Damaging	Benign	Minor	Common	Benign
chr11	64367862	rs7932775	SLC22A12	T	C	PASS	0.37	48	13	200	Other	N/A	N/A	Minor	Common	Benign
chr11	64368207	rs200515227	SLC22A12	G	A	PASS	0.005	1	0	200	Other	N/A	N/A	Minor	Rare	Benign
chr11	66131761		SLC29A2	G	A	PASS	0.005208	1	0	192	Missense	1 of 6 Predicted as Damaging	Benign	Minor	Rare	Benign
chr11	66131777		SLC29A2	T	C	PASS	0.021	4	0	192	Missense	1 of 6 Predicted as Damaging	Probably damaging	Minor	Common	Benign
chr11	66131846		SLC29A2	A	G	PASS	0.01	2	0	194	Missense	5 of 6 Predicted as Damaging	Probably damaging	Minor	Common	Deleterious missense
chr11	66131876		SLC29A2	A	G	PASS	0.01	2	0	194	Missense	5 of 6 Predicted as Damaging	Probably damaging	Minor	Common	Deleterious missense
chr11	66134989	rs562354498	SLC29A2	A	G	PASS	0.005	1	0	200	Missense	0 of 6 Predicted as Damaging	Benign	Minor	Rare	Benign
chr11	66135329	rs185387968	SLC29A2	C	T	PASS	0.005	1	0	200	Missense	1 of 6 Predicted as Damaging	Benign	Minor	Rare	Benign
chr11	66136552	rs193245057	SLC29A2	C	T	PASS	0.005	1	0	200	Missense	3 of 6 Predicted as Damaging	Possibly damaging	Minor	Rare	Benign
chr11	66136643		SLC29A2	G	C	PASS	0.005	1	0	200	Other	N/A	N/A	Minor	Rare	Benign
chr11	66136651		SLC29A2	T	TAA	PASS	0.005	1	0	200	LoF	N/A	N/A	Minor	Rare	LoF
chr11	66136653		SLC29A2	CGCACCGT	C	PASS	0.005	1	0	200	LoF	N/A	N/A	Minor	Rare	LoF
chr11	66136961	rs146937376	SLC29A2	T	C	PASS	0.01	2	0	200	Missense	0 of 6 Predicted as Damaging	Benign	Minor	Common	Benign
chr11	66136983	rs201079115	SLC29A2	G	A	PASS	0.005	1	0	200	Other	N/A	N/A	Minor	Rare	Benign
chr11	66138776		SLC29A2	C	T	PASS	0.005	1	0	200	Missense	4 of 6 Predicted as Damaging	Possibly damaging	Minor	Rare	Deleterious missense
chr11	67351618	rs771852871	GSTP1	C	T	PASS	0.01	2	0	200	Missense	N/A	N/A	Minor	Common	Benign
chr11	67352161	rs8191448	GSTP1	C	G	PASS	0.005	1	0	200	Missense	0 of 6 Predicted as Damaging	0	Minor	Rare	Benign
chr11	67352689	rs1695	GSTP1	A	G	PASS	0.2	32	4	200	Other	0 of 6 Predicted as Damaging	Benign	Minor	Common	Benign
chr11	67353970	rs4891	GSTP1	T	C	PASS	0.165	27	3	200	Missense	N/A	N/A	Minor	Common	Benign
chr11	74873707	rs373852428	SLCO2B1	G	A	PASS	0.005	1	0	200	Other	N/A	N/A	Minor	Rare	Benign
chr11	74873754	rs60113013	SLCO2B1	GCACAGAAAA	G	PASS	0.115	19	2	200	Missense	N/A	N/A	Minor	Common	Benign
chr11	74880370	rs35199625	SLCO2B1	G	A	PASS	0.07	12	1	200	Missense	4 of 6 Predicted as Damaging	Probably damaging	Minor	Common	Deleterious missense
chr11	74883488	rs757679119	SLCO2B1	C	T	PASS	0.005	1	0	200	Other	N/A	N/A	Minor	Rare	Benign
chr11	74883577	rs12422149	SLCO2B1	G	A	PASS	0.435	45	21	200	Missense	0 of 6 Predicted as Damaging	Benign	Minor	Common	Benign
chr11	74907582	rs2306168	SLCO2B1	C	T	PASS	0.22	28	8	200	Missense	0 of 6 Predicted as Damaging	Benign	Minor	Common	Benign
chr11	74907721	rs61555831	SLCO2B1	C	T	PASS	0.025	5	0	200	Other	N/A	N/A	Minor	Common	Benign
chr12	21011410	rs374616195	SLCO1B3	A	C	PASS	0.02	4	0	200	Other	N/A	N/A	Minor	Common	Benign
chr12	21011480	rs4149117	SLCO1B3	T	G	PASS	0.805	31	65	200	Missense	0 of 6 Predicted as Damaging	Benign	Major	Common	Benign
chr12	21011481	rs145334570	SLCO1B3	C	A	PASS	0.03	6	0	200	Missense	4 of 6 Predicted as Damaging	Possibly damaging	Minor	Common	Deleterious missense
chr12	21015456	rs368649517	SLCO1B3	G	A	PASS	0.005	1	0	200	Missense	3 of 6 Predicted as Damaging	Probably damaging	Minor	Rare	Benign
chr12	21015760	rs7311358	SLCO1B3	G	A	PASS	0.805	33	64	200	Missense	1 of 6 Predicted as Damaging	Benign	Major	Common	Benign
chr12	21028208	rs60140950	SLCO1B3	G	C	PASS	0.01	2	0	200	Missense	5 of 6 Predicted as Damaging	Probably damaging	Minor	Common	Deleterious missense
chr12	21028242	rs373432026	SLCO1B3	A	G	PASS	0.005	1	0	200	Other	N/A	N/A	Minor	Rare	Benign
chr12	21030723	rs146780296	SLCO1B3	A	G	PASS	0.005	1	0	200	Missense	6 of 6 Predicted as Damaging	Probably damaging	Minor	Rare	Deleterious missense
chr12	21036411	rs2053098	SLCO1B3	A	G	PASS	0.81	32	65	200	Other	N/A	N/A	Major	Common	Benign
chr12	21036518	rs775300015	SLCO1B3	TTATC	T	VQSRTrancheINDEL99.90to100.00	0.015	3	0	200	ND	ND	ND	ND	ND	ND
chr12	21054369	rs3764006	SLCO1B3	G	A	PASS	0.84	26	71	200	Other	N/A	N/A	Major	Common	Benign
chr12	21329738	rs2306283	SLCO1B1	A	G	PASS	0.755	31	60	200	Missense	0 of 6 Predicted as Damaging	Benign	Major	Common	Benign
chr12	21329761	rs11045818	SLCO1B1	G	A	PASS	0.005	1	0	200	Other	N/A	N/A	Minor	Rare	Benign
chr12	21329813	rs11045819	SLCO1B1	C	A	PASS	0.005	1	0	200	Missense	1 of 6 Predicted as Damaging	Benign	Minor	Rare	Benign
chr12	21331549	rs4149056	SLCO1B1	T	C	PASS	0.075	13	1	200	Missense	4 of 6 Predicted as Damaging	Probably damaging	Minor	Common	Deleterious missense
chr12	21331599	rs4149057	SLCO1B1	T	C	PASS	0.255	35	8	200	Other	N/A	N/A	Minor	Common	Benign
chr12	21331625	rs2291075	SLCO1B1	C	T	PASS	0.4	38	21	200	Other	N/A	N/A	Minor	Common	Benign
chr12	21331629	rs556914358	SLCO1B1	A	G	PASS	0.01	2	0	200	Missense	0 of 6 Predicted as Damaging	Benign	Minor	Common	Benign
chr12	21331859	rs776613232	SLCO1B1	T	C	PASS	0.005	1	0	200	Missense	0 of 6 Predicted as Damaging	Benign	Minor	Rare	Benign
chr12	21331860	rs201722521	SLCO1B1	A	G	PASS	0.005	1	0	200	Missense	3 of 6 Predicted as Damaging	Possibly damaging	Minor	Rare	Benign
chr12	21349885	rs11045852	SLCO1B1	A	G	PASS	0.005	1	0	200	Missense	0 of 6 Predicted as Damaging	Benign	Minor	Rare	Benign
chr12	21350034	rs11045854	SLCO1B1	G	A	PASS	0.005	1	0	200	Other	N/A	N/A	Minor	Rare	Benign
chr12	21353522	rs1286482633	SLCO1B1	A	G	PASS	0.005	1	0	200	Missense	1 of 6 Predicted as Damaging	Benign	Minor	Rare	Benign
chr12	21355537	rs11045859	SLCO1B1	G	A	PASS	0.005	1	0	200	Other	N/A	N/A	Minor	Rare	Benign
chr12	21358877	rs374859808	SLCO1B1	A	G	PASS	0.005	1	0	200	Other	N/A	N/A	Minor	Rare	Benign
chr12	21358922	rs74064211	SLCO1B1	C	T	PASS	0.005	1	0	200	Other	N/A	N/A	Minor	Rare	Benign
chr12	21375290	rs763991908	SLCO1B1	G	A	PASS	0.005	1	0	200	Missense	5 of 6 Predicted as Damaging	Probably damaging	Minor	Rare	Deleterious missense
chr12	21377710	rs1263824715	SLCO1B1	A	T	PASS	0.005	1	0	200	Missense	5 of 6 Predicted as Damaging	Probably damaging	Minor	Rare	Deleterious missense
chr12	21377745	rs377350683	SLCO1B1	T	C	PASS	0.015	3	0	200	Missense	5 of 6 Predicted as Damaging	Probably damaging	Minor	Common	Deleterious missense
chr12	21391976	rs34671512	SLCO1B1	A	C	PASS	0.02	4	0	200	Missense	0 of 6 Predicted as Damaging	Benign	Minor	Common	Benign
chr12	21392087	rs200467000	SLCO1B1	C	A	PASS	0.005	1	0	200	Other	N/A	N/A	Minor	Rare	Benign
chr12	60169112	rs149587895	SLC16A7	T	G	PASS	0.005	1	0	200	Missense	2 of 6 Predicted as Damaging	Benign	Minor	Rare	Benign
chr12	60169201	rs749550792	SLC16A7	C	T	PASS	0.005	1	0	200	Other	N/A	N/A	Minor	Rare	Benign
chr12	60173320	rs750611378	SLC16A7	G	A	PASS	0.005	1	0	200	Missense	3 of 6 Predicted as Damaging	Benign	Minor	Rare	Benign
chr12	60173356	rs3763980	SLC16A7	A	T	PASS	0.22	32	6	200	Missense	1 of 6 Predicted as Damaging	Benign	Minor	Common	Benign
chr12	60173406	rs3763979	SLC16A7	C	T	PASS	0.065	13	0	200	Missense	0 of 6 Predicted as Damaging	Benign	Minor	Common	Benign
chr13	48611904		NUDT15	C	T	PASS	0.005	1	0	200	Missense	0 of 6 Predicted as Damaging	Benign	Minor	Rare	Benign
chr13	48611918	rs746071566	NUDT15	A	AGGAGTC	PASS	0.04	8	0	200	Other	N/A	N/A	Minor	Common	Benign
chr13	48619855	rs116855232	NUDT15	C	T	PASS	0.12	16	4	200	Missense	2 of 6 Predicted as Damaging	Benign	Minor	Common	Benign
chr13	95673936		ABCC4	C	T	PASS	0.005	1	0	200	Missense	3 of 6 Predicted as Damaging	Benign	Minor	Rare	Benign
chr13	95696015	rs756859429	ABCC4	AT	A	VQSRTrancheINDEL99.90to100.00	0.025	5	0	200	ND	ND	ND	ND	ND	ND
chr13	95714976	rs1751034	ABCC4	C	T	PASS	0.775	37	59	200	Other	N/A	N/A	Major	Common	Benign
chr13	95726541	rs1189466	ABCC4	A	G	PASS	0.775	35	60	200	Other	N/A	N/A	Major	Common	Benign
chr13	95726553	rs781637371	ABCC4	C	T	PASS	0.005	1	0	200	Other	N/A	N/A	Minor	Rare	Benign
chr13	95726559	rs375610264	ABCC4	C	T	PASS	0.005	1	0	200	Other	N/A	N/A	Minor	Rare	Benign
chr13	95727780	rs1678339	ABCC4	T	C	PASS	0.775	35	60	200	Other	N/A	N/A	Major	Common	Benign
chr13	95735520	rs11568694	ABCC4	C	A	PASS	0.005	1	0	200	Missense	4 of 6 Predicted as Damaging	Benign	Minor	Rare	Benign
chr13	95768179	rs200892350	ABCC4	G	A	PASS	0.01	2	0	200	Other	N/A	N/A	Minor	Common	Benign
chr13	95815415	rs3765534	ABCC4	C	T	PASS	0.04	6	1	200	Missense	1 of 6 Predicted as Damaging	Benign	Minor	Common	Benign
chr13	95816707	rs11568666	ABCC4	G	A	PASS	0.01	2	0	200	Other	N/A	N/A	Minor	Common	Benign
chr13	95818460	rs143045806	ABCC4	T	C	PASS	0.02	4	0	200	Other	N/A	N/A	Minor	Common	Benign
chr13	95839040	rs11568668	ABCC4	C	T	PASS	0.005	1	0	200	Missense	5 of 6 Predicted as Damaging	Probably damaging	Minor	Rare	Deleterious missense
chr13	95858978	rs2274405	ABCC4	T	C	PASS	0.485	57	20	200	Other	N/A	N/A	Minor	Common	Benign
chr13	95858996	rs2274406	ABCC4	T	C	PASS	0.485	57	20	200	Other	N/A	N/A	Minor	Common	Benign
chr13	95859035	rs2274407	ABCC4	C	A	PASS	0.11	18	2	200	Missense	5 of 6 Predicted as Damaging	Benign	Minor	Common	Benign
chr13	95861804	rs899494	ABCC4	A	G	PASS	0.805	33	64	200	Other	N/A	N/A	Major	Common	Benign
chr13	95863008	rs11568658	ABCC4	C	A	PASS	0.095	13	3	200	Missense	6 of 6 Predicted as Damaging	Probably damaging	Minor	Common	Deleterious missense
chr13	95899303	rs11568689	ABCC4	G	C	PASS	0.01	2	0	200	Missense	5 of 6 Predicted as Damaging	Possibly damaging	Minor	Common	Deleterious missense
chr13	99337078	rs552772082	SLC15A1	G	A	PASS	0.005	1	0	200	Missense	1 of 6 Predicted as Damaging	Benign	Minor	Rare	Benign
chr13	99338537	rs538328984	SLC15A1	C	T	PASS	0.005	1	0	200	Missense	5 of 6 Predicted as Damaging	Possibly damaging	Minor	Rare	Deleterious missense
chr13	99340771	rs8187832	SLC15A1	G	A	PASS	0.05	10	0	200	Other	N/A	N/A	Minor	Common	Benign
chr13	99356584	rs2274827	SLC15A1	G	A	PASS	0.015	3	0	200	Missense	5 of 6 Predicted as Damaging	Probably damaging	Minor	Common	Deleterious missense
chr13	99356597		SLC15A1	G	C	PASS	0.005	1	0	200	Missense	0 of 6 Predicted as Damaging	Benign	Minor	Rare	Benign
chr13	99356607	rs8187838	SLC15A1	G	T	PASS	0.01	2	0	200	Missense	0 of 6 Predicted as Damaging	Benign	Minor	Common	Benign
chr13	99356611	rs2274828	SLC15A1	C	T	PASS	0.075	15	0	200	Missense	0 of 6 Predicted as Damaging	Benign	Minor	Common	Benign
chr13	99356612	rs1339067	SLC15A1	A	G	PASS	0.39	46	16	200	Other	N/A	N/A	Minor	Common	Benign
chr13	99358401	rs4646227	SLC15A1	C	G	PASS	0.125	21	2	200	Missense	0 of 6 Predicted as Damaging	Benign	Minor	Common	Benign
chr13	99371568		SLC15A1	T	G	PASS	0.005	1	0	200	Missense	0 of 6 Predicted as Damaging	Benign	Minor	Rare	Benign
chr13	99376181	rs2297322	SLC15A1	C	T	PASS	0.42	54	15	200	Missense	0 of 6 Predicted as Damaging	Benign	Minor	Common	Benign
chr13	103698491	rs766114543	SLC10A2	C	T	PASS	0.005	1	0	200	Missense	2 of 6 Predicted as Damaging	Benign	Minor	Rare	Benign
chr13	103705044	rs188096	SLC10A2	A	C	PASS	0.775	31	62	200	Missense	0 of 6 Predicted as Damaging	Benign	Major	Common	Benign
chr13	103705050	rs41281678	SLC10A2	G	A	PASS	0.005	1	0	200	Other	N/A	N/A	Minor	Rare	Benign
chr13	103710648	rs199645187	SLC10A2	G	T	PASS	0.005	1	0	200	Missense	1 of 6 Predicted as Damaging	Benign	Minor	Rare	Benign
chr14	70245193	rs2296651	SLC10A1	G	A	PASS	0.025	5	0	200	Missense	5 of 6 Predicted as Damaging	Possibly damaging	Minor	Common	Deleterious missense
chr14	70245239	rs141269120	SLC10A1	G	A	PASS	0.01	2	0	200	Missense	5 of 6 Predicted as Damaging	Probably damaging	Minor	Common	Deleterious missense
chr14	70263648	rs4646285	SLC10A1	C	T	PASS	0.14	24	2	200	Other	N/A	N/A	Minor	Common	Benign
chr14	70263757	rs536458730	SLC10A1	A	G	PASS	0.005	1	0	200	Missense	5 of 6 Predicted as Damaging	Probably damaging	Minor	Rare	Deleterious missense
chr14	70263762	rs200032457	SLC10A1	G	A	PASS	0.01	2	0	200	Other	N/A	N/A	Minor	Common	Benign
chr15	45545478	rs11854484	SLC28A2	C	T	PASS	0.26	32	10	200	Missense	0 of 6 Predicted as Damaging	Benign	Minor	Common	Benign
chr15	45545649		SLC28A2	A	AGGAATAT	PASS	0.005	1	0	200	LoF	N/A	N/A	Minor	Rare	LoF
chr15	45545653		SLC28A2	A	C	PASS	0.005	1	0	200	Other	N/A	N/A	Minor	Rare	Benign
chr15	45554267	rs1060896	SLC28A2	C	A	PASS	0.31	32	15	200	Missense	0 of 6 Predicted as Damaging	Benign	Minor	Common	Benign
chr15	45556120	rs2271437	SLC28A2	T	G	PASS	0.02	4	0	200	Missense	6 of 6 Predicted as Damaging	Probably damaging	Minor	Common	Deleterious missense
chr15	45556148	rs113624548	SLC28A2	G	T	PASS	0.005	1	0	200	Missense	3 of 6 Predicted as Damaging	Benign	Minor	Rare	Benign
chr15	45556163	rs8023604	SLC28A2	T	C	PASS	0.025	5	0	200	Other	N/A	N/A	Minor	Common	Benign
chr15	45559682	rs115124295	SLC28A2	C	A	PASS	0.01	2	0	200	LoF	2 of 6 Predicted as Damaging	0	Minor	Common	LoF
chr15	45564953	rs868114845	SLC28A2	C	G	PASS	0.005	1	0	200	Other	N/A	N/A	Minor	Rare	Benign
chr15	51503165	rs759973029	CYP19A1	A	G	PASS	0.005	1	0	200	Missense	5 of 6 Predicted as Damaging	Probably damaging	Minor	Rare	Deleterious missense
chr15	51504559		CYP19A1	G	GA	VQSRTrancheINDEL99.90to100.00	0.005	1	0	200	ND	ND	ND	ND	ND	ND
chr15	51504665		CYP19A1	A	G	PASS	0.005	1	0	200	Missense	5 of 6 Predicted as Damaging	Probably damaging	Minor	Rare	Deleterious missense
chr15	51507312	rs368902124	CYP19A1	G	A	PASS	0.005	1	0	200	Missense	6 of 6 Predicted as Damaging	Possibly damaging	Minor	Rare	Deleterious missense
chr15	51507968	rs700519	CYP19A1	G	A	PASS	0.23	40	3	200	Missense	3 of 6 Predicted as Damaging	Benign	Minor	Common	Benign
chr15	51529112	rs700518	CYP19A1	T	C	PASS	0.33	50	8	200	Other	N/A	N/A	Minor	Common	Benign
chr15	74630374	rs551306530	CYP11A1	A	G	PASS	0.01	2	0	200	Missense	1 of 6 Predicted as Damaging	Benign	Minor	Common	Benign
chr15	74631994	rs57982762	CYP11A1	T	C	PASS	0.005	1	0	200	Missense	1 of 6 Predicted as Damaging	Benign	Minor	Rare	Benign
chr15	74637443	rs770022852	CYP11A1	C	T	PASS	0.005	1	0	200	Other	N/A	N/A	Minor	Rare	Benign
chr15	74640378	rs531523602	CYP11A1	C	T	PASS	0.005	1	0	200	Other	N/A	N/A	Minor	Rare	Benign
chr15	74659808	rs533078157	CYP11A1	A	G	PASS	0.005	1	0	200	Missense	1 of 6 Predicted as Damaging	Benign	Minor	Rare	Benign
chr15	75012894	rs28399430	CYP1A1	G	C	PASS	0.01	2	0	200	Missense	5 of 6 Predicted as Damaging	Possibly damaging	Minor	Common	Deleterious missense
chr15	75012940	rs56240201	CYP1A1	G	A	PASS	0.005	1	0	200	Missense	4 of 6 Predicted as Damaging	Possibly damaging	Minor	Rare	Deleterious missense
chr15	75012985	rs1048943	CYP1A1	T	C	PASS	0.275	41	7	200	Missense	3 of 6 Predicted as Damaging	Benign	Minor	Common	Benign
chr15	75013084		CYP1A1	G	T	PASS	0.015	3	0	200	Missense	6 of 6 Predicted as Damaging	Probably damaging	Minor	Common	Deleterious missense
chr15	75013347	rs56127934	CYP1A1	C	T	PASS	0.005	1	0	200	Missense	1 of 6 Predicted as Damaging	Benign	Minor	Rare	Benign
chr15	75013550	rs367605080	CYP1A1	T	C	PASS	0.005	1	0	200	Missense	3 of 6 Predicted as Damaging	Benign	Minor	Rare	Benign
chr15	75014921	rs28399427	CYP1A1	G	C	PASS	0.01	2	0	200	Missense	1 of 6 Predicted as Damaging	Benign	Minor	Common	Benign
chr15	75014926	rs28399426	CYP1A1	T	G	PASS	0.01	2	0	200	Other	N/A	N/A	Minor	Common	Benign
chr15	75014947		CYP1A1	G	A	PASS	0.005	1	0	200	Other	N/A	N/A	Minor	Rare	Benign
chr15	75014958	rs368890165	CYP1A1	C	T	PASS	0.005	1	0	200	Missense	3 of 6 Predicted as Damaging	Benign	Minor	Rare	Benign
chr15	75014978		CYP1A1	G	A	PASS	0.005	1	0	200	Missense	1 of 6 Predicted as Damaging	Benign	Minor	Rare	Benign
chr15	75015199	rs55864856	CYP1A1	G	A	PASS	0.01	2	0	200	Other	N/A	N/A	Minor	Common	Benign
chr15	75015210	rs371190271	CYP1A1	G	A	PASS	0.005	1	0	200	LoF	2 of 6 Predicted as Damaging	0	Minor	Rare	LoF
chr15	75015215	rs554072118	CYP1A1	T	G	PASS	0.005	1	0	200	Missense	5 of 6 Predicted as Damaging	Probably damaging	Minor	Rare	Deleterious missense
chr15	75015305	rs4646422	CYP1A1	C	T	PASS	0.115	19	2	200	Missense	5 of 6 Predicted as Damaging	Possibly damaging	Minor	Common	Deleterious missense
chr15	75042122	rs60086777	CYP1A2	C	T	PASS	0.005	1	0	200	Missense	4 of 6 Predicted as Damaging	Probably damaging	Minor	Rare	Deleterious missense
chr15	75043550	rs56037745	CYP1A2	G	A	PASS	0.015	3	0	200	Other	N/A	N/A	Minor	Common	Benign
chr15	75043593	rs35796837	CYP1A2	G	A	PASS	0.01	2	0	200	Missense	0 of 6 Predicted as Damaging	Benign	Minor	Common	Benign
chr15	75045609		CYP1A2	C	A	PASS	0.005	1	0	200	Missense	3 of 6 Predicted as Damaging	Benign	Minor	Rare	Benign
chr15	75047337	rs571663822	CYP1A2	G	A	PASS	0.005	1	0	200	Missense	0 of 6 Predicted as Damaging	Benign	Minor	Rare	Benign
chr15	75047426	rs2470890	CYP1A2	C	T	PASS	0.135	21	3	200	Other	N/A	N/A	Minor	Common	Benign
chr15	85431016	rs751514742	SLC28A1	A	C	PASS	0.005	1	0	200	Other	N/A	N/A	Minor	Rare	Benign
chr15	85432030	rs17222302	SLC28A1	T	C	PASS	0.005	1	0	200	Other	N/A	N/A	Minor	Rare	Benign
chr15	85438311	rs17215836	SLC28A1	C	CTTG	PASS	0.185	29	4	200	Missense	N/A	N/A	Minor	Common	Benign
chr15	85447431	rs2290272	SLC28A1	G	A	PASS	0.41	56	13	200	Missense	0 of 6 Predicted as Damaging	Benign	Minor	Common	Benign
chr15	85448855	rs17215934	SLC28A1	C	T	PASS	0.015	3	0	200	Missense	3 of 6 Predicted as Damaging	Probably damaging	Minor	Common	Benign
chr15	85448875	rs8187758	SLC28A1	C	A	PASS	0.31	40	11	200	Missense	3 of 6 Predicted as Damaging	Probably damaging	Minor	Common	Benign
chr15	85451970	rs781598995	SLC28A1	G	C	PASS	0.01	2	0	200	Missense	4 of 6 Predicted as Damaging	Probably damaging	Minor	Common	Deleterious missense
chr15	85461794	rs17215975	SLC28A1	G	A	PASS	0.005	1	0	200	Missense	0 of 6 Predicted as Damaging	Benign	Minor	Rare	Benign
chr15	85467238	rs181673058	SLC28A1	G	A	PASS	0.005	1	0	200	Missense	4 of 6 Predicted as Damaging	Possibly damaging	Minor	Rare	Deleterious missense
chr15	85467275	rs3803390	SLC28A1	C	T	PASS	0.4	48	16	200	Other	N/A	N/A	Minor	Common	Benign
chr15	85467311		SLC28A1	C	T	PASS	0.005	1	0	200	Other	N/A	N/A	Minor	Rare	Benign
chr15	85476441	rs2305367	SLC28A1	G	A	PASS	0.85	22	74	200	Other	N/A	N/A	Major	Common	Benign
chr15	85478410	rs2242048	SLC28A1	A	G	PASS	0.945	11	89	200	Other	N/A	N/A	Major	Common	Benign
chr15	85478696	rs2242047	SLC28A1	C	T	PASS	0.34	48	10	200	Missense	4 of 6 Predicted as Damaging	Probably damaging	Minor	Common	Deleterious missense
chr15	85478729	rs2242046	SLC28A1	G	A	PASS	0.095	17	1	200	Missense	0 of 6 Predicted as Damaging	Benign	Minor	Common	Benign
chr16	16138322	rs246221	ABCC1	T	C	PASS	0.44	44	22	200	Other	N/A	N/A	Minor	Common	Benign
chr16	16139714	rs35587	ABCC1	T	C	PASS	0.44	46	21	200	Other	N/A	N/A	Minor	Common	Benign
chr16	16162019	rs35605	ABCC1	T	C	PASS	0.795	39	60	200	Other	N/A	N/A	Major	Common	Benign
chr16	16162039	rs8187858	ABCC1	C	T	PASS	0.005	1	0	200	Other	N/A	N/A	Minor	Rare	Benign
chr16	16170185	rs539166124	ABCC1	G	T	PASS	0.005	1	0	200	Missense	3 of 6 Predicted as Damaging	Probably damaging	Minor	Rare	Benign
chr16	16173227	rs2301666	ABCC1	C	T	PASS	0.025	5	0	200	Other	N/A	N/A	Minor	Common	Benign
chr16	16173232	rs45511401	ABCC1	G	T	PASS	0.005	1	0	200	Missense	6 of 6 Predicted as Damaging	Probably damaging	Minor	Rare	Deleterious missense
chr16	16173335	rs559026452	ABCC1	G	GGTAGGA	VQSRTrancheINDEL99.90to100.00	0.005	1	0	200	ND	ND	ND	ND	ND	ND
chr16	16177275	rs4148356	ABCC1	G	A	PASS	0.06	12	0	200	Missense	2 of 6 Predicted as Damaging	Benign	Minor	Common	Benign
chr16	16196494	rs2230672	ABCC1	C	T	PASS	0.01	2	0	200	Other	N/A	N/A	Minor	Common	Benign
chr16	16200688	rs763342308	ABCC1	G	T	PASS	0.005	1	0	200	Missense	1 of 6 Predicted as Damaging	Benign	Minor	Rare	Benign
chr16	16208652	rs377374178	ABCC1	G	A	PASS	0.025	5	0	200	Missense	3 of 6 Predicted as Damaging	Benign	Minor	Common	Benign
chr16	16218709	rs371775317	ABCC1	G	A	PASS	0.005	1	0	200	Other	N/A	N/A	Minor	Rare	Benign
chr16	16228242	rs2230671	ABCC1	G	A	PASS	0.1	20	0	200	Other	N/A	N/A	Minor	Common	Benign
chr16	16235066	rs199675896	ABCC1	C	T	PASS	0.01	2	0	200	Other	N/A	N/A	Minor	Common	Benign
chr16	28603414	rs376675029	SULT1A2	G	A	PASS	0.01	2	0	200	Missense	5 of 6 Predicted as Damaging	Possibly damaging	Minor	Common	Deleterious missense
chr16	28603655	rs1059491	SULT1A2	T	G	PASS	0.105	19	1	200	Missense	5 of 6 Predicted as Damaging	Probably damaging	Minor	Common	Deleterious missense
chr16	28603710	rs138147609	SULT1A2	C	A	PASS	0.05	10	0	200	LoF	2 of 6 Predicted as Damaging	0	Minor	Common	LoF
chr16	28604656	rs780736316	SULT1A2	AC	A	VQSRTrancheINDEL99.90to100.00	0.005	1	0	200	ND	ND	ND	ND	ND	ND
chr16	28604849		SULT1A2	G	A	PASS	0.02	4	0	200	Missense	6 of 6 Predicted as Damaging	Probably damaging	Minor	Common	Deleterious missense
chr16	28607196	rs10797300	SULT1A2	G	A	PASS	0.025	5	0	200	Missense	4 of 6 Predicted as Damaging	Probably damaging	Minor	Common	Deleterious missense
chr16	28607228	rs1059489	SULT1A2	A	G	PASS	0.105	19	1	200	Other	N/A	N/A	Minor	Common	Benign
chr16	28607232	rs1136703	SULT1A2	A	G	PASS	0.105	19	1	200	Missense	0 of 6 Predicted as Damaging	Benign	Minor	Common	Benign
chr16	28617219		SULT1A1	C	T	VQSRTrancheSNP99.90to100.00	0.02	4	0	200	ND	ND	ND	ND	ND	ND
chr16	28617413	rs28374453	SULT1A1	A	G	PASS	0.015	3	0	200	Missense	0 of 6 Predicted as Damaging	Benign	Minor	Common	Benign
chr16	28617473	rs552524124	SULT1A1	T	G	PASS	0.005	1	0	200	Missense	5 of 6 Predicted as Damaging	Probably damaging	Minor	Rare	Deleterious missense
chr16	28617479	rs778104206	SULT1A1	G	C	PASS	0.005	1	0	200	Missense	0 of 6 Predicted as Damaging	Benign	Minor	Rare	Benign
chr16	28617488	rs779350745	SULT1A1	A	G	PASS	0.005	1	0	200	Missense	1 of 6 Predicted as Damaging	Benign	Minor	Rare	Benign
chr16	28617495	rs35497673	SULT1A1	G	A	PASS	0.005	1	0	200	Other	N/A	N/A	Minor	Rare	Benign
chr16	28617507	rs41278160	SULT1A1	C	T	PASS	0.065	13	0	200	Other	N/A	N/A	Minor	Common	Benign
chr16	28617514	rs1042028	SULT1A1	C	T	PASS	0.12	22	1	200	Missense	2 of 6 Predicted as Damaging	Benign	Minor	Common	Benign
chr16	28617552	rs3176926	SULT1A1	C	G	PASS	0.18	34	1	200	Other	N/A	N/A	Minor	Common	Benign
chr16	28618392	rs1345308539	SULT1A1	A	G	PASS	0.005	1	0	200	Missense	5 of 6 Predicted as Damaging	Probably damaging	Minor	Rare	Deleterious missense
chr16	28619911	rs1126447	SULT1A1	T	C	PASS	0.22	42	1	200	Other	N/A	N/A	Minor	Common	Benign
chr16	28619916		SULT1A1	A	C	PASS	0.005	1	0	200	Missense	5 of 6 Predicted as Damaging	Probably damaging	Minor	Rare	Deleterious missense
chr16	28619920	rs1126446	SULT1A1	A	G	PASS	0.22	42	1	200	Other	N/A	N/A	Minor	Common	Benign
chr16	28620045	rs564981473	SULT1A1	G	A	PASS	0.005	1	0	200	Other	N/A	N/A	Minor	Rare	Benign
chr16	28620120	rs34513973	SULT1A1	C	T	PASS	0.105	21	0	200	Other	N/A	N/A	Minor	Common	Benign
chr16	28620147	rs368999670	SULT1A1	C	T	PASS	0.005	1	0	200	Other	N/A	N/A	Minor	Rare	Benign
chr16	31102589	rs7200749	VKORC1	G	A	PASS	0.005	1	0	200	Missense	4 of 6 Predicted as Damaging	Benign	Minor	Rare	Benign
chr16	55853491	rs144078935	CES1	G	A	PASS	0.005	1	0	200	LoF	2 of 6 Predicted as Damaging	0	Minor	Rare	LoF
chr16	55853495	rs572986714	CES1	G	A	PASS	0.01	2	0	200	Other	N/A	N/A	Minor	Common	Benign
chr16	55853545	rs115629050	CES1	C	A	PASS	0.055	9	1	200	Missense	5 of 6 Predicted as Damaging	Possibly damaging	Minor	Common	Deleterious missense
chr16	55854305		CES1	A	C	VQSRTrancheSNP99.90to100.00	0.005	1	0	200	ND	ND	ND	ND	ND	ND
chr16	55854338	rs202228585	CES1	G	A	PASS	0.02	4	0	200	Other	N/A	N/A	Minor	Common	Benign
chr16	55855361	rs2307227	CES1	G	T	PASS	0.05	8	1	200	Missense	2 of 6 Predicted as Damaging	Benign	Minor	Common	Benign
chr16	55862712	rs2307240	CES1	C	T	PASS	0.065	13	0	200	Missense	0 of 6 Predicted as Damaging	Benign	Minor	Common	Benign
chr16	55862804	rs199509547	CES1	T	C	PASS	0.01	2	0	200	Other	N/A	N/A	Minor	Common	Benign
chr16	55862883	rs3826190	CES1	C	A	PASS	0.01	2	0	200	Missense	5 of 6 Predicted as Damaging	Probably damaging	Minor	Common	Deleterious missense
chr16	55866934	rs12149366	CES1	A	C	PASS	0.27	42	6	200	Missense	0 of 6 Predicted as Damaging	Benign	Minor	Common	Benign
chr16	55866949	rs114788146	CES1	T	C	PASS	0.26	40	6	200	Missense	0 of 6 Predicted as Damaging	Benign	Minor	Common	Benign
chr16	55866952	rs201577108	CES1	A	G	PASS	0.26	40	6	200	Missense	0 of 6 Predicted as Damaging	Benign	Minor	Common	Benign
chr16	55866953	rs566557773	CES1	G	A	PASS	0.26	40	6	200	Other	N/A	N/A	Minor	Common	Benign
chr16	55866957	rs111604615	CES1	C	G	PASS	0.26	40	6	200	Missense	0 of 6 Predicted as Damaging	Benign	Minor	Common	Benign
chr16	66974489	rs145407778	CES2	C	T	PASS	0.005	1	0	200	Missense	0 of 6 Predicted as Damaging	Benign	Minor	Rare	Benign
chr16	66974513		CES2	A	G	PASS	0.005	1	0	200	Missense	1 of 6 Predicted as Damaging	Benign	Minor	Rare	Benign
chr16	66976560	rs771819448	CES2	C	T	PASS	0.005	1	0	200	Missense	0 of 6 Predicted as Damaging	Benign	Minor	Rare	Benign
chr16	66976576	rs200894407	CES2	C	T	PASS	0.005	1	0	200	Other	N/A	N/A	Minor	Rare	Benign
chr16	66976630		CES2	G	T	PASS	0.005	1	0	200	Missense	5 of 6 Predicted as Damaging	Possibly damaging	Minor	Rare	Deleterious missense
chr16	66977264	rs575132823	CES2	G	A	PASS	0.005	1	0	200	Missense	5 of 6 Predicted as Damaging	Probably damaging	Minor	Rare	Deleterious missense
chr16	66977895	rs28382827	CES2	C	T	PASS	0.04	8	0	200	Other	N/A	N/A	Minor	Common	Benign
chr17	19445755		SLC47A1	T	C	PASS	0.005	1	0	200	Missense	5 of 6 Predicted as Damaging	Probably damaging	Minor	Rare	Deleterious missense
chr17	19445761	rs77630697	SLC47A1	G	A	PASS	0.005	1	0	200	Missense	5 of 6 Predicted as Damaging	Probably damaging	Minor	Rare	Deleterious missense
chr17	19445778		SLC47A1	G	GGAGGTGATT	VQSRTrancheINDEL99.90to100.00	0.035	7	0	200	ND	ND	ND	ND	ND	ND
chr17	19451364	rs77474263	SLC47A1	C	T	PASS	0.015	3	0	200	Missense	5 of 6 Predicted as Damaging	Probably damaging	Minor	Common	Deleterious missense
chr17	19458972	rs16960203	SLC47A1	C	T	PASS	0.03	6	0	200	Other	N/A	N/A	Minor	Common	Benign
chr17	19459115		SLC47A1	C	A	PASS	0.005	1	0	200	Missense	5 of 6 Predicted as Damaging	Probably damaging	Minor	Rare	Deleterious missense
chr17	19476126	rs76645859	SLC47A1	G	A	PASS	0.005	1	0	200	Missense	1 of 6 Predicted as Damaging	Benign	Minor	Rare	Benign
chr17	19607432	rs34169093	SLC47A2	C	T	PASS	0.005	1	0	200	Other	N/A	N/A	Minor	Rare	Benign
chr17	19608773	rs4925042	SLC47A2	G	A	PASS	0.55	46	32	200	Other	N/A	N/A	Major	Common	Benign
chr17	19617236	rs4924792	SLC47A2	G	T	PASS	0.465	53	20	200	Other	N/A	N/A	Minor	Common	Benign
chr17	19618447	rs149511988	SLC47A2	C	T	PASS	0.035	7	0	200	Other	N/A	N/A	Minor	Common	Benign
chr17	26729260	rs782421155	SLC46A1	C	T	PASS	0.005	1	0	200	Other	N/A	N/A	Minor	Rare	Benign
chr17	26732223	rs547130406	SLC46A1	G	A	PASS	0.01	2	0	200	Other	N/A	N/A	Minor	Common	Benign
chr17	48733282	rs201851809	ABCC3	G	T	PASS	0.005	1	0	200	Other	N/A	N/A	Minor	Rare	Benign
chr17	48735816	rs191757325	ABCC3	C	T	PASS	0.005	1	0	200	Other	N/A	N/A	Minor	Rare	Benign
chr17	48738289		ABCC3	A	G	PASS	0.005	1	0	200	Missense	0 of 6 Predicted as Damaging	Benign	Minor	Rare	Benign
chr17	48741060	rs11568604	ABCC3	C	T	PASS	0.045	9	0	200	Other	N/A	N/A	Minor	Common	Benign
chr17	48741417	rs368354847	ABCC3	A	G	PASS	0.005	1	0	200	Missense	6 of 6 Predicted as Damaging	Probably damaging	Minor	Rare	Deleterious missense
chr17	48742543		ABCC3	C	A	PASS	0.005	1	0	200	Other	N/A	N/A	Minor	Rare	Benign
chr17	48750357	rs373490478	ABCC3	G	A	PASS	0.005	1	0	200	Missense	5 of 6 Predicted as Damaging	Probably damaging	Minor	Rare	Deleterious missense
chr17	48753423	rs4148416	ABCC3	C	T	PASS	0.16	26	3	200	Other	N/A	N/A	Minor	Common	Benign
chr17	48753824		ABCC3	C	G	PASS	0.01	2	0	200	Missense	2 of 6 Predicted as Damaging	Benign	Minor	Common	Benign
chr17	48761105	rs2277624	ABCC3	C	T	PASS	0.275	39	8	200	Other	N/A	N/A	Minor	Common	Benign
chr17	48761106	rs370860497	ABCC3	G	A	PASS	0.01	2	0	200	Missense	4 of 6 Predicted as Damaging	Possibly damaging	Minor	Common	Deleterious missense
chr17	48761363	rs11568589	ABCC3	G	A	PASS	0.005	1	0	200	Other	N/A	N/A	Minor	Rare	Benign
chr17	48762173	rs140060241	ABCC3	C	T	PASS	0.02	4	0	200	Missense	2 of 6 Predicted as Damaging	Benign	Minor	Common	Benign
chr17	48764966	rs199974925	ABCC3	C	T	PASS	0.005	1	0	200	Other	N/A	N/A	Minor	Rare	Benign
chr17	48768486	rs1051640	ABCC3	A	G	PASS	0.065	13	0	200	Other	N/A	N/A	Minor	Common	Benign
chr19	15726487	rs4646523	CYP4F8	G	T	PASS	0.48	48	24	200	Other	N/A	N/A	Minor	Common	Benign
chr19	15726560	rs73001907	CYP4F8	G	T	PASS	0.17	30	2	200	Missense	0 of 6 Predicted as Damaging	Benign	Minor	Common	Benign
chr19	15728930	rs375063511	CYP4F8	C	T	PASS	0.005	1	0	200	Other	N/A	N/A	Minor	Rare	Benign
chr19	15730502	rs61746468	CYP4F8	C	T	PASS	0.095	19	0	200	Missense	2 of 6 Predicted as Damaging	Probably damaging	Minor	Common	Benign
chr19	15733080	rs372635359	CYP4F8	G	C	PASS	0.01	2	0	200	Missense	2 of 6 Predicted as Damaging	Possibly damaging	Minor	Common	Benign
chr19	15739597	rs2056822	CYP4F8	A	C	PASS	0.675	47	44	200	Other	N/A	N/A	Major	Common	Benign
chr19	15752248	rs369322623	CYP4F3	C	T	PASS	0.005	1	0	200	Missense	1 of 6 Predicted as Damaging	Benign	Minor	Rare	Benign
chr19	15756539	rs138709476	CYP4F3	C	T	PASS	0.01	2	0	200	Missense	2 of 6 Predicted as Damaging	Benign	Minor	Common	Benign
chr19	15760046	rs139007171	CYP4F3	A	G	PASS	0.01	2	0	200	Missense	6 of 6 Predicted as Damaging	Probably damaging	Minor	Common	Deleterious missense
chr19	15760053	rs1053037	CYP4F3	G	A	PASS	0.09	18	0	200	Other	N/A	N/A	Minor	Common	Benign
chr19	15760845	rs148448915	CYP4F3	G	A	PASS	0.005	1	0	200	Missense	0 of 6 Predicted as Damaging	Benign	Minor	Rare	Benign
chr19	15760849		CYP4F3	G	A	PASS	0.005	1	0	200	Other	N/A	N/A	Minor	Rare	Benign
chr19	15760881	rs1805040	CYP4F3	C	A	PASS	0.24	36	6	200	Missense	0 of 6 Predicted as Damaging	Benign	Minor	Common	Benign
chr19	15763691	rs1805041	CYP4F3	G	A	PASS	0.24	36	6	200	Other	N/A	N/A	Minor	Common	Benign
chr19	15763721	rs1805042	CYP4F3	G	A	PASS	0.555	51	30	200	Other	N/A	N/A	Major	Common	Benign
chr19	15770080	rs201612796	CYP4F3	G	C	PASS	0.005	1	0	200	Missense	0 of 6 Predicted as Damaging	Benign	Minor	Rare	Benign
chr19	15784377	rs16995376	CYP4F12	C	T	PASS	0.095	13	3	200	Missense	1 of 6 Predicted as Damaging	Benign	Minor	Common	Benign
chr19	15784386	rs16995378	CYP4F12	C	T	PASS	0.995	1	99	200	Missense	1 of 6 Predicted as Damaging	Benign	Major	Common	Benign
chr19	15784508	rs558393549	CYP4F12	C	T	PASS	0.005	1	0	200	Missense	1 of 6 Predicted as Damaging	Benign	Minor	Rare	Benign
chr19	15789098	rs609636	CYP4F12	A	G	PASS	0.995	1	99	200	Missense	1 of 6 Predicted as Damaging	Benign	Major	Common	Benign
chr19	15789103	rs372064722	CYP4F12	G	T	PASS	0.005	1	0	200	Other	N/A	N/A	Minor	Rare	Benign
chr19	15789140	rs609290	CYP4F12	A	G	PASS	0.995	1	99	200	Missense	N/A	N/A	Major	Common	Benign
chr19	15791225	rs375976293	CYP4F12	G	A	PASS	0.005	1	0	200	Missense	5 of 6 Predicted as Damaging	Possibly damaging	Minor	Rare	Deleterious missense
chr19	15791241	rs201727887	CYP4F12	G	A	PASS	0.01	2	0	200	Missense	0 of 6 Predicted as Damaging	Benign	Minor	Common	Benign
chr19	15793213	rs139528870	CYP4F12	C	A	PASS	0.005	1	0	200	Missense	0 of 6 Predicted as Damaging	Benign	Minor	Rare	Benign
chr19	15793235	rs2285888	CYP4F12	T	C	PASS	0.695	41	49	200	Missense	N/A	N/A	Major	Common	Benign
chr19	15794492	rs1414871820	CYP4F12	C	G	PASS	0.005	1	0	200	Other	N/A	N/A	Minor	Rare	Benign
chr19	15806834	rs191885206	CYP4F12	T	C	PASS	0.005	1	0	200	Missense	5 of 6 Predicted as Damaging	Probably damaging	Minor	Rare	Deleterious missense
chr19	15806872	rs117812386	CYP4F12	C	A	PASS	0.025	5	0	200	Other	N/A	N/A	Minor	Common	Benign
chr19	15807016	rs201153990	CYP4F12	C	A	PASS	0.005	1	0	200	Missense	0 of 6 Predicted as Damaging	Benign	Minor	Rare	Benign
chr19	15807305	rs688755	CYP4F12	T	C	PASS	0.095	13	3	200	Other	N/A	N/A	Minor	Common	Benign
chr19	15807830	rs593421	CYP4F12	T	C	PASS	0.095	13	3	200	Other	N/A	N/A	Minor	Common	Benign
chr19	15807837	rs184430991	CYP4F12	T	A	PASS	0.01	2	0	200	Missense	2 of 6 Predicted as Damaging	Benign	Minor	Common	Benign
chr19	15807884	rs593818	CYP4F12	A	G	PASS	0.695	41	49	200	LoF	N/A	N/A	Major	Common	LoF
chr19	15989589	rs3093200	CYP4F2	G	T	PASS	0.005	1	0	200	Missense	4 of 6 Predicted as Damaging	Possibly damaging	Minor	Rare	Deleterious missense
chr19	15990431	rs2108622	CYP4F2	C	T	PASS	0.275	35	10	200	Missense	5 of 6 Predicted as Damaging	Probably damaging	Minor	Common	Deleterious missense
chr19	15990598	rs200492423	CYP4F2	G	A	PASS	0.005	1	0	200	Missense	3 of 6 Predicted as Damaging	Possibly damaging	Minor	Rare	Benign
chr19	15996820	rs2074900	CYP4F2	G	A	PASS	0.25	34	8	200	Other	N/A	N/A	Minor	Common	Benign
chr19	15996828	rs145174239	CYP4F2	G	C	PASS	0.01	2	0	200	Missense	6 of 6 Predicted as Damaging	Probably damaging	Minor	Common	Deleterious missense
chr19	16003218	rs748349858	CYP4F2	G	A	PASS	0.015	3	0	200	Other	N/A	N/A	Minor	Common	Benign
chr19	16003367	rs373859283	CYP4F2	G	C	PASS	0.005	1	0	200	Missense	2 of 6 Predicted as Damaging	Benign	Minor	Rare	Benign
chr19	16006323	rs8110714	CYP4F2	G	A	PASS	0.01	2	0	200	Other	N/A	N/A	Minor	Common	Benign
chr19	16006380	rs8100960	CYP4F2	T	G	PASS	0.01	2	0	200	Other	N/A	N/A	Minor	Common	Benign
chr19	16006413	rs3093114	CYP4F2	G	A	PASS	0.12	24	0	200	Other	N/A	N/A	Minor	Common	Benign
chr19	16006446	rs143831754	CYP4F2	C	T	PASS	0.005	1	0	200	Other	N/A	N/A	Minor	Rare	Benign
chr19	16008257	rs3093106	CYP4F2	T	C	PASS	0.13	26	0	200	Other	N/A	N/A	Minor	Common	Benign
chr19	16008388	rs3093105	CYP4F2	A	C	PASS	0.13	26	0	200	Missense	1 of 6 Predicted as Damaging	Benign	Minor	Common	Benign
chr19	41350582	rs8192730	CYP2A6	C	G	PASS	0.005	1	0	200	Missense	0 of 6 Predicted as Damaging	Benign	Minor	Rare	Benign
chr19	41350587	rs28399463	CYP2A6	T	C	PASS	0.005	1	0	200	Missense	0 of 6 Predicted as Damaging	Benign	Minor	Rare	Benign
chr19	41350594	rs2002977	CYP2A6	G	A	PASS	0.05	8	1	200	Other	N/A	N/A	Minor	Common	Benign
chr19	41350600	rs143336165	CYP2A6	G	A	PASS	0.015	3	0	200	Other	N/A	N/A	Minor	Common	Benign
chr19	41350615	rs28399462	CYP2A6	G	A	PASS	0.005	1	0	200	Other	N/A	N/A	Minor	Rare	Benign
chr19	41350648	rs28399461	CYP2A6	A	G	PASS	0.01	2	0	200	Other	N/A	N/A	Minor	Common	Benign
chr19	41351877	rs545581940	CYP2A6	C	T	PASS	0.005	1	0	200	Other	N/A	N/A	Minor	Rare	Benign
chr19	41351935	rs148693084	CYP2A6	A	G	PASS	0.005	1	0	200	Missense	0 of 6 Predicted as Damaging	Benign	Minor	Rare	Benign
chr19	41352826	rs780001693	CYP2A6	T	C	PASS	0.005	1	0	200	Missense	0 of 6 Predicted as Damaging	Benign	Minor	Rare	Benign
chr19	41352840	rs1809811	CYP2A6	G	A	PASS	0.045	7	1	200	Other	N/A	N/A	Minor	Common	Benign
chr19	41352936	rs28399448	CYP2A6	C	T	PASS	0.005	1	0	200	Other	N/A	N/A	Minor	Rare	Benign
chr19	41352941	rs28399447	CYP2A6	A	G	PASS	0.015	3	0	200	Missense	0 of 6 Predicted as Damaging	Benign	Minor	Common	Benign
chr19	41355777	rs145308399	CYP2A6	C	T	PASS	0.005	1	0	200	Missense	4 of 6 Predicted as Damaging	Probably damaging	Minor	Rare	Deleterious missense
chr19	41355786	rs577267650	CYP2A6	G	T	PASS	0.005	1	0	200	Missense	1 of 6 Predicted as Damaging	Benign	Minor	Rare	Benign
chr19	41355876	rs199515342	CYP2A6	G	A	PASS	0.01	2	0	200	Missense	2 of 6 Predicted as Damaging	Benign	Minor	Common	Benign
chr19	41356188	rs8192721	CYP2A6	C	T	PASS	0.045	7	1	200	Other	N/A	N/A	Minor	Common	Benign
chr19	41356281	rs1137115	CYP2A6	T	C	PASS	0.64	42	43	200	Other	N/A	N/A	Major	Common	Benign
chr19	41356310	rs8192720	CYP2A6	G	A	PASS	0.12	20	2	200	Other	N/A	N/A	Minor	Common	Benign
chr19	41497274	rs8192709	CYP2B6	C	T	PASS	0.05	10	0	200	Missense	1 of 6 Predicted as Damaging	Benign	Minor	Common	Benign
chr19	41509950	rs2279341	CYP2B6	G	C	PASS	0.05	10	0	200	Other	N/A	N/A	Minor	Common	Benign
chr19	41510244	rs772413158	CYP2B6	G	A	PASS	0.005	1	0	200	Missense	2 of 6 Predicted as Damaging	Benign	Minor	Rare	Benign
chr19	41512815	rs373819171	CYP2B6	C	T	PASS	0.005	1	0	200	Missense	0 of 6 Predicted as Damaging	Benign	Minor	Rare	Benign
chr19	41512841	rs3745274	CYP2B6	G	T	PASS	0.31	40	11	200	Missense	0 of 6 Predicted as Damaging	Benign	Minor	Common	Benign
chr19	41515263	rs2279343	CYP2B6	A	G	VQSRTrancheSNP99.90to100.00	0.074	6	4	190	ND	ND	ND	ND	ND	ND
chr19	41518318	rs140830969	CYP2B6	C	T	PASS	0.005	1	0	200	Other	N/A	N/A	Minor	Rare	Benign
chr19	41518383	rs200238771	CYP2B6	T	A	PASS	0.005	1	0	200	Missense	5 of 6 Predicted as Damaging	Probably damaging	Minor	Rare	Deleterious missense
chr19	41518700	rs768260761	CYP2B6	C	A	PASS	0.005	1	0	200	Missense	4 of 6 Predicted as Damaging	Probably damaging	Minor	Rare	Deleterious missense
chr19	41522614		CYP2B6	TC	T	VQSRTrancheINDEL99.90to100.00	0.005	1	0	200	ND	ND	ND	ND	ND	ND
chr19	41522617		CYP2B6	T	G	PASS	0.005	1	0	200	Missense	6 of 6 Predicted as Damaging	Probably damaging	Minor	Rare	Deleterious missense
chr19	41522619		CYP2B6	CAG	C	VQSRTrancheINDEL99.90to100.00	0.005	1	0	200	Missense	6 of 6 Predicted as Damaging	Probably damaging	ND	ND	Deleterious missense
chr19	41522715	rs3211371	CYP2B6	C	T	PASS	0.02	4	0	200	Missense	0 of 6 Predicted as Damaging	Benign	Minor	Common	Benign
chr19	41594450	rs8192784	CYP2A13	G	A	PASS	0.065	13	0	200	Missense	0 of 6 Predicted as Damaging	Benign	Minor	Common	Benign
chr19	41594854	rs140544609	CYP2A13	T	C	PASS	0.005	1	0	200	Other	N/A	N/A	Minor	Rare	Benign
chr19	41594870	rs201977275	CYP2A13	T	C	PASS	0.005	1	0	200	Other	N/A	N/A	Minor	Rare	Benign
chr19	41595958	rs75703079	CYP2A13	C	T	PASS	0.005	1	0	200	Missense	0 of 6 Predicted as Damaging	Benign	Minor	Rare	Benign
chr19	41595991		CYP2A13	G	C	PASS	0.005	1	0	200	Missense	5 of 6 Predicted as Damaging	Probably damaging	Minor	Rare	Deleterious missense
chr19	41596005	rs57082577	CYP2A13	G	GCCA	VQSRTrancheINDEL99.90to100.00	0.01	2	0	200	ND	ND	ND	ND	ND	ND
chr19	41596082	rs112337232	CYP2A13	C	G	PASS	0.01	2	0	200	Missense	0 of 6 Predicted as Damaging	Benign	Minor	Common	Benign
chr19	41596346	rs59722942	CYP2A13	A	C	PASS	0.01	2	0	200	Other	N/A	N/A	Minor	Common	Benign
chr19	41597751	rs8192789	CYP2A13	C	T	PASS	0.065	13	0	200	Missense	2 of 6 Predicted as Damaging	Benign	Minor	Common	Benign
chr19	41600311	rs115698903	CYP2A13	A	C	PASS	0.02	4	0	200	Missense	0 of 6 Predicted as Damaging	Benign	Minor	Common	Benign
chr19	41601719	rs72547590	CYP2A13	T	A	PASS	0.005	1	0	200	Missense	4 of 6 Predicted as Damaging	Probably damaging	Minor	Rare	Deleterious missense
chr19	41700493	rs338599	CYP2S1	G	C	PASS	0.855	23	74	200	Other	N/A	N/A	Major	Common	Benign
chr19	41700555		CYP2S1	C	T	PASS	0.005	1	0	200	Missense	5 of 6 Predicted as Damaging	Possibly damaging	Minor	Rare	Deleterious missense
chr19	41703770	rs201978576	CYP2S1	G	C	PASS	0.005	1	0	200	Missense	2 of 6 Predicted as Damaging	Possibly damaging	Minor	Rare	Benign
chr19	41704647	rs77631226	CYP2S1	C	T	PASS	0.01	2	0	200	Other	N/A	N/A	Minor	Common	Benign
chr19	41712275	rs34971233	CYP2S1	C	T	PASS	0.01	2	0	200	Missense	2 of 6 Predicted as Damaging	Possibly damaging	Minor	Common	Benign
chr19	49079224	rs117476816	SULT2B1	G	A	PASS	0.115	23	0	200	Missense	0 of 6 Predicted as Damaging	Benign	Minor	Common	Benign
chr19	49079246	rs2544794	SULT2B1	C	T	PASS	0.025	3	1	200	Other	N/A	N/A	Minor	Common	Benign
chr19	49090527	rs200817158	SULT2B1	G	A	PASS	0.005	1	0	200	Missense	0 of 6 Predicted as Damaging	Benign	Minor	Rare	Benign
chr19	49096065	rs2302948	SULT2B1	C	T	PASS	0.085	17	0	200	Other	N/A	N/A	Minor	Common	Benign
chr19	49100068	rs2302947	SULT2B1	G	A	PASS	0.005	1	0	200	Missense	3 of 6 Predicted as Damaging	Possibly damaging	Minor	Rare	Benign
chr19	49102399	rs1132054	SULT2B1	C	T	PASS	0.26	40	6	200	Other	N/A	N/A	Minor	Common	Benign
chr19	49102445	rs201648343	SULT2B1	G	C	PASS	0.005	1	0	200	Missense	6 of 6 Predicted as Damaging	Probably damaging	Minor	Rare	Deleterious missense
chr19	49102503	rs143292540	SULT2B1	C	T	PASS	0.005	1	0	200	Missense	0 of 6 Predicted as Damaging	Benign	Minor	Rare	Benign
chr19	49102513	rs1052131	SULT2B1	C	T	PASS	0.095	17	1	200	Other	N/A	N/A	Minor	Common	Benign
chr21	46951415	rs577753141	SLC19A1	G	A	PASS	0.01	2	0	200	Other	N/A	N/A	Minor	Common	Benign
chr21	46951468	rs9282853	SLC19A1	G	A	PASS	0.005	1	0	200	Other	N/A	N/A	Minor	Rare	Benign
chr21	46951494		SLC19A1	C	T	PASS	0.005	1	0	200	Missense	6 of 6 Predicted as Damaging	Probably damaging	Minor	Rare	Deleterious missense
chr21	46951556	rs12659	SLC19A1	A	G	PASS	0.485	49	24	200	Other	N/A	N/A	Minor	Common	Benign
chr21	46951754	rs148243729	SLC19A1	G	A	PASS	0.005	1	0	200	Other	N/A	N/A	Minor	Rare	Benign
chr21	46957735	rs1266165203	SLC19A1	A	G	PASS	0.00641	1	0	156	Missense	6 of 6 Predicted as Damaging	Probably damaging	Minor	Rare	Deleterious missense
chr21	46957739	rs1478061984	SLC19A1	C	T	PASS	0.005747	1	0	174	Other	N/A	N/A	Minor	Rare	Benign
chr21	46957750	rs930466223	SLC19A1	G	A	PASS	0.005556	1	0	180	Missense	6 of 6 Predicted as Damaging	Probably damaging	Minor	Rare	Deleterious missense
chr21	46957765		SLC19A1	A	G	PASS	0.005495	1	0	182	Missense	6 of 6 Predicted as Damaging	Probably damaging	Minor	Rare	Deleterious missense
chr21	46957794	rs1051266	SLC19A1	T	C	PASS	0.432	16	30	176	Missense	1 of 6 Predicted as Damaging	Benign	Minor	Common	Benign
chr21	46957800		SLC19A1	C	T	PASS	0.005208	1	0	192	LoF	2 of 6 Predicted as Damaging	0	Minor	Rare	LoF
chr21	46957854	rs781242771	SLC19A1	G	A	PASS	0.01	2	0	198	Missense	1 of 6 Predicted as Damaging	Benign	Minor	Common	Benign
chr22	24376523		GSTT1	TG	T	VQSRTrancheINDEL99.90to100.00	0.015	0	1	134	ND	ND	ND	ND	ND	ND
chr22	24376538		GSTT1	C	T	VQSRTrancheSNP99.90to100.00	0.015	0	1	134	ND	ND	ND	ND	ND	ND
chr22	42522613	rs1135840	CYP2D6	G	C	PASS	0.335	39	14	200	Missense	N/A	N/A	Minor	Common	Benign
chr22	42522940	rs769157652	CYP2D6	C	T	PASS	0.005	1	0	200	Missense	2 of 6 Predicted as Damaging	Benign	Minor	Rare	Benign
chr22	42522965	rs28371732	CYP2D6	C	T	PASS	0.005	1	0	200	Other	N/A	N/A	Minor	Rare	Benign
chr22	42523612	rs748712690	CYP2D6	T	C	PASS	0.005	1	0	200	Missense	0 of 6 Predicted as Damaging	Benign	Minor	Rare	Benign
chr22	42523855	rs140513104	CYP2D6	G	A	PASS	0.02	4	0	200	LoF	N/A	N/A	Minor	Common	LoF
chr22	42523857	rs28371724	CYP2D6	A	G	PASS	0.02	4	0	200	LoF	N/A	N/A	Minor	Common	LoF
chr22	42523943	rs16947	CYP2D6	A	G	PASS	0.74	32	58	200	Missense	N/A	N/A	Major	Common	Benign
chr22	42523975	rs1135829	CYP2D6	T	C	PASS	0.005	1	0	200	Missense	0 of 6 Predicted as Damaging	Benign	Minor	Rare	Benign
chr22	42524183	rs1135828	CYP2D6	A	T	PASS	0.01	0	1	200	Missense	3 of 6 Predicted as Damaging	Benign	Minor	Common	Benign
chr22	42524187	rs77913725	CYP2D6	C	T	PASS	0.01	0	1	200	Missense	2 of 6 Predicted as Damaging	Benign	Minor	Common	Benign
chr22	42524218	rs28371718	CYP2D6	G	T	PASS	0.005	1	0	200	LoF	N/A	N/A	Minor	Rare	LoF
chr22	42524310	rs28371717	CYP2D6	C	A	PASS	0.005	1	0	200	Missense	0 of 6 Predicted as Damaging	Benign	Minor	Rare	Benign
chr22	42524795	rs28371713	CYP2D6	A	G	PASS	0.005	1	0	200	Other	N/A	N/A	Minor	Rare	Benign
chr22	42525035	rs5030865	CYP2D6	C	T	PASS	0.01	2	0	200	Missense	5 of 6 Predicted as Damaging	Possibly damaging	Minor	Common	Deleterious missense
chr22	42525132	rs1058164	CYP2D6	G	C	PASS	0.335	39	14	200	Other	N/A	N/A	Minor	Common	Benign
chr22	42525756	rs1081003	CYP2D6	G	A	PASS	0.395	45	17	200	Other	N/A	N/A	Minor	Common	Benign
chr22	42525793	rs956110155	CYP2D6	T	G	PASS	0.005	1	0	200	Missense	5 of 6 Predicted as Damaging	Probably damaging	Minor	Rare	Deleterious missense
chr22	42525798	rs28371705	CYP2D6	G	C	PASS	0.01	2	0	200	Other	N/A	N/A	Minor	Common	Benign
chr22	42526669	rs118203758	CYP2D6	C	T	PASS	0.005	1	0	200	Missense	2 of 6 Predicted as Damaging	Probably damaging	Minor	Rare	Benign
chr22	42526694	rs1065852	CYP2D6	G	A	PASS	0.41	44	19	200	Missense	6 of 6 Predicted as Damaging	Probably damaging	Minor	Common	Deleterious missense

## Sheet: Multiallelic_MMR(N=100)
#CHROM	POS	rs(dbsnp 154)	Gene	REF	ALT	FILTER	AF	No. of Heterozygotes	No. of Homozygotes	Allele Number
chr2	234627639	rs141408391	UGT1A4,UGT1A5,UGT1A6,UGT1A7,UGT1A8,UGT1A9,UGT1A10	CG	C,TG	PASS	5.000e-03,0.010	CG/C(1),CG/TG(2)	0	200
chr7	87160618	rs2032582	ABCB1	A	T,C	PASS	0.090,0.390	A/T(10),A/C(34)	T/T(1),T/C(6),C/C(19)	200
chr8	18079799		NAT1	T	A,G	PASS	0.350,5.000e-03	T/A(70),T/G(1)	0	200
chr19	15726589	rs11673150	CYP4F8	C	A,T	PASS	0.090,0.020	C/A(18),C/T(4)	0	200

## Sheet: Definition
	Term	Definition/Criteria
	Major allele	SNPs with an allele frequency from > 0.5 to 1.0
	Minor allele	SNPs with an allele frequency of less than 0.5
	common variant	SNPs with an allele frequency from > 0.01 to 1
	rare variant	SNPs with a minor allele frequency of less than 0.01
	Benign	Predicted as Benign by Polyphen2
	Deleterious missense	Predicted as Missenses with 2 conditions;
		1) 4 or more of 6 algorithms predicted as damaging
		2) predicted as probably or possibly damaging by Polyphen2
	LoF	Predicted as LoF (Loss-of-Function) by algorithms
	N/A	Not applicable
	ND	Not done
