# Supplementary material for: Prevalence of pharmacogenomic variants in 100 pharmacogenes among Southeast Asian populations under the collaboration of the Southeast Asian Pharmacogenomics Research Network (SEAPharm)
Source: Hum Genome Var. 2021 Feb 4;8:7. doi: 10.1038/s41439-021-00135-z (PMC7862625; doi:10.1038/s41439-021-00135-z)
Supplement: Supplementary file 8 — Supplementary Table 4 [file 41439_2021_135_MOESM8_ESM.xlsx]

## Sheet: 306 jointly obsevered SNPs_SEA
#CHROM	POS	Ref	Alt	rs (dbsnp 154)	Gene	Indonesia (N=562)	Laos (N=100)	Malaysia (N=105)	Myanmar (N=100)	Thailand (N=100)	Philippines (N=100)	Vietnam (N=100)	gnomAD_EAS_control_v2.1.1
chr1	47279175	C	T	rs4646487	CYP4B1	0.235	0.26	0.267	0.24	0.22	0.253	0.283	0.1981
chr1	47280859	G	A	rs2297810	CYP4B1	0.265	0.19	0.224	0.265	0.23	0.197	0.141	0.2624
chr1	47280884	C	T	rs4646491	CYP4B1	0.253	0.14	0.205	0.245	0.225	0.197	0.116	0.2472
chr1	47282772	C	T	rs2297809	CYP4B1	0.247	0.14	0.205	0.245	0.225	0.204	0.116	0.2456
chr1	47395973	G	A	rs1126743	CYP4A11	0.582	0.555	0.6	0.545	0.55	0.634	0.565	0.5252
chr1	47398496	A	G	rs1126742	CYP4A11	0.258	0.345	0.29	0.24	0.255	0.284	0.295	0.2381
chr1	47571902	C	T	rs4926802	CYP4Z1	0.917	0.97	0.9	0.885	0.91	0.88	0.965	0.9127
chr1	47571905	C	T	rs28463559	CYP4Z1	0.917	0.97	0.9	0.885	0.91	0.88	0.965	0.9131
chr1	60373500	G	T	rs2229191	CYP2J2	0.009381	0.035	0.029	0.02	0.03	0.015	0.03	0.03564
chr1	60392236	G	A	rs2229189	CYP2J2	0.006542	0.05	0.024	0.055	0.035	0.015	0.045	0.06596
chr1	97770920	C	T	rs1801160	DPYD	0.018	0.025	0.043	0.035	0.025	0.01	0.02	0.01764
chr1	97915624	A	G	rs17376848	DPYD	0.148	0.165	0.157	0.075	0.12	0.247	0.157	0.1258
chr1	97981395	T	C	rs1801159	DPYD	0.229	0.225	0.219	0.23	0.215	0.271	0.222	0.2539
chr1	98165091	T	C	rs2297595	DPYD	0.023	0.015	0.024	0.035	0.03	0.005155	0.025	0.01376
chr1	98348885	G	A	rs1801265	DPYD	0.913	0.905	0.876	0.855	0.86	0.943	0.833	0.9283
chr1	110233138	G	C	rs1065411	GSTM1	0.577	0.611	0.453	0.254	0.606	0.509	0.548	0.6401
chr1	110233147	C	T	rs1056806	GSTM1	0.162	0.176	0.286	0.343	0.255	0.333	0.205	0.2843
chr1	146672906	C	T	rs894469	FMO5	0.921	0.935	0.962	0.95	0.955	0.948	0.955	0.9824
chr1	171076935	C	T	rs1800822	FMO3	0.15	0.15	0.138	0.29	0.18	0.113	0.146	0.2048
chr1	171076966	G	A	rs2266782	FMO3	0.229	0.195	0.229	0.25	0.14	0.32	0.182	0.1965
chr1	171080080	G	A	rs1736557	FMO3	0.15	0.215	0.219	0.18	0.28	0.082	0.232	0.2014
chr1	171083174	C	T	rs909530	FMO3	0.339	0.315	0.3	0.43	0.275	0.417	0.293	0.3653
chr1	171083242	A	G	rs2266780	FMO3	0.191	0.165	0.171	0.165	0.09	0.297	0.165	0.1769
chr1	171154959	A	G	rs2020870	FMO2	0.214	0.18	0.229	0.165	0.17	0.201	0.19	0.1339
chr1	171168545	T	C	rs2307492	FMO2	0.096	0.12	0.11	0.115	0.09	0.093	0.081	0.04341
chr1	171168584	C	T	rs2020862	FMO2	0.524	0.505	0.533	0.57	0.55	0.582	0.5	0.5584
chr1	171168585	A	G	rs2020861	FMO2	0.617	0.625	0.643	0.685	0.64	0.665	0.581	0.6026
chr1	171174531	A	G	rs2020863	FMO2	0.165	0.185	0.148	0.265	0.25	0.197	0.165	0.2506
chr1	171250044	C	T	rs742350	FMO1	0.035	0.01	0.067	0.055	0.025	0.026	0.005	0.0219
chr1	171251196	A	G	rs16864314	FMO1	0.008094	0.02	0.014	0.005	0.02	0.015	0.03	0.009241
chr1	171252287	A	G	rs1126692	FMO1	0.042	0.11	0.086	0.08	0.06	0.016	0.04	0.03127
chr1	171303565	C	T	rs3737926	FMO4	0.013	0.06	0.024	0.035	0.05	0.031	0.086	0.06245
chr2	38298150	A	G	rs1056837	CYP1B1	0.917	0.935	0.91	0.89	0.915	0.871	0.909	0.9008
chr2	38298203	C	G	rs1056836	CYP1B1	0.916	0.935	0.905	0.89	0.905	0.876	0.909	0.8998
chr2	38302177	C	A	rs1056827	CYP1B1	0.221	0.13	0.219	0.25	0.185	0.258	0.16	0.1971
chr2	38302390	G	C	rs10012	CYP1B1	0.222	0.255	0.224	0.24	0.185	0.247	0.162	0.1896
chr2	169789016	T	C	rs497692	ABCB11	0.676	0.64	0.662	0.595	0.645	0.646	0.626	0.6123
chr2	169828390	G	A	rs144848376	ABCB11	0.036	0.005	0.038	0.005	0.005	0.036	0.015	0.01134
chr2	169830328	A	G	rs2287622	ABCB11	0.722	0.72	0.648	0.62	0.725	0.706	0.687	0.7263
chr2	169847412	A	G	rs2287616	ABCB11	0.376	0.33	0.333	0.235	0.25	0.401	0.359	0.2991
chr2	169869901	A	G	rs4148777	ABCB11	0.086	0.085	0.048	0.055	0.085	0.067	0.04	0.06063
chr2	169870855	A	G	rs3815675	ABCB11	0.345	0.31	0.314	0.225	0.245	0.397	0.364	0.2948
chr2	234526871	C	G	rs1042597	UGT1A8	0.503	0.5	0.457	0.485	0.515	0.484	0.48	0.5165
chr2	234527064	A	C	rs1126805	UGT1A8	0.021	0.02	0.038	0.01	0.025	0.068	0.035	0.04999
chr2	234527118	A	G	rs1042605	UGT1A8	0.116	0.17	0.148	0.105	0.145	0.073	0.145	0.1051
chr2	234545449	C	T	rs1198943277	UGT1A8,UGT1A10	0.021	0.285	0.033	0.35	0.005	0.182	0.375	0
chr2	234545861	C	T	rs17854828	UGT1A8,UGT1A10	0.117	0.17	0.143	0.1	0.15	0.073	0.146	0.1049
chr2	234590616	C	A	rs7577677	UGT1A7,UGT1A8,UGT1A9,UGT1A10	0.133	0.155	0.186	0.265	0.205	0.167	0.157	0.1884
chr2	234590970	T	G	rs17868323	UGT1A7,UGT1A8,UGT1A9,UGT1A10	0.436	0.5	0.533	0.52	0.515	0.459	0.439	0.409
chr2	234590974	C	A	rs17863778	UGT1A7,UGT1A8,UGT1A9,UGT1A10	0.436	0.5	0.533	0.52	0.515	0.459	0.439	0.4099
chr2	234590975	G	A	rs17868324	UGT1A7,UGT1A8,UGT1A9,UGT1A10	0.436	0.5	0.533	0.52	0.515	0.459	0.439	0.41
chr2	234591205	T	C	rs11692021	UGT1A7,UGT1A8,UGT1A9,UGT1A10	0.131	0.155	0.186	0.26	0.205	0.17	0.157	0.1885
chr2	234591339	G	A	rs17864686	UGT1A7,UGT1A8,UGT1A9,UGT1A10	0.245	0.295	0.286	0.22	0.295	0.247	0.205	0.2043
chr2	234601669	T	G	rs6759892	UGT1A6,UGT1A7,UGT1A8,UGT1A9,UGT1A10	0.185	0.21	0.248	0.3	0.225	0.222	0.23	0.2211
chr2	234601755	C	T	rs45535938	UGT1A6,UGT1A7,UGT1A8,UGT1A9,UGT1A10	0.071	0.1	0.038	0.075	0.09	0.077	0.05	0.05316
chr2	234601965	A	G	rs1105880	UGT1A6,UGT1A7,UGT1A8,UGT1A9,UGT1A10	0.183	0.205	0.243	0.3	0.225	0.219	0.23	0.2208
chr2	234602191	A	G	rs2070959	UGT1A6,UGT1A7,UGT1A8,UGT1A9,UGT1A10	0.135	0.24	0.181	0.265	0.205	0.179	0.157	0.1881
chr2	234602202	A	C	rs1105879	UGT1A6,UGT1A7,UGT1A8,UGT1A9,UGT1A10	0.186	0.285	0.243	0.3	0.225	0.224	0.232	0.2209
chr2	234602277	G	T	rs17863783	UGT1A6,UGT1A7,UGT1A8,UGT1A9,UGT1A10	0.055	0.075	0.062	0.035	0.02	0.051	0.075	0.03274
chr2	234621780	T	C	rs3755323	UGT1A5,UGT1A6,UGT1A7,UGT1A8,UGT1A9,UGT1A10	0.234	0.325	0.262	0.24	0.3	0.219	0.263	0.2148
chr2	234621787	C	G	rs3755322	UGT1A5,UGT1A6,UGT1A7,UGT1A8,UGT1A9,UGT1A10	0.233	0.325	0.262	0.24	0.3	0.219	0.263	0.215
chr2	234621825	T	C	rs3755321	UGT1A5,UGT1A6,UGT1A7,UGT1A8,UGT1A9,UGT1A10	0.231	0.325	0.262	0.24	0.293	0.219	0.263	0.2154
chr2	234622061	C	A	rs3755320	UGT1A5,UGT1A6,UGT1A7,UGT1A8,UGT1A9,UGT1A10	0.229	0.38	0.262	0.25	0.305	0.214	0.263	0.2155
chr2	234622110	C	G	rs12475068	UGT1A5,UGT1A6,UGT1A7,UGT1A8,UGT1A9,UGT1A10	0.23	0.375	0.262	0.24	0.305	0.219	0.263	0.2155
chr2	234622282	C	T	rs17868333	UGT1A5,UGT1A6,UGT1A7,UGT1A8,UGT1A9,UGT1A10	0.23	0.36	0.262	0.24	0.295	0.216	0.263	0.2153
chr2	234622294	C	T	rs17863790	UGT1A5,UGT1A6,UGT1A7,UGT1A8,UGT1A9,UGT1A10	0.23	0.36	0.262	0.24	0.295	0.216	0.263	0.2152
chr2	234622310	C	T	rs17862867	UGT1A5,UGT1A6,UGT1A7,UGT1A8,UGT1A9,UGT1A10	0.23	0.36	0.262	0.24	0.295	0.216	0.263	0.2153
chr2	234622379	C	A	rs2012736	UGT1A5,UGT1A6,UGT1A7,UGT1A8,UGT1A9,UGT1A10	0.176	0.208	0.114	0.202	0.291	0.186	0.24	0.1801
chr2	234622382	G	C	rs17862868	UGT1A5,UGT1A6,UGT1A7,UGT1A8,UGT1A9,UGT1A10	0.176	0.208	0.114	0.202	0.288	0.186	0.24	0.1745
chr2	234627608	T	G	rs2011425	UGT1A4,UGT1A5,UGT1A6,UGT1A7,UGT1A8,UGT1A9,UGT1A10	0.157	0.265	0.229	0.199	0.24	0.204	0.227	0.2045
chr2	234627914	T	C	rs12468274	UGT1A4,UGT1A5,UGT1A6,UGT1A7,UGT1A8,UGT1A9,UGT1A10	0.222	0.36	0.257	0.24	0.285	0.179	0.268	0.2124
chr2	234627937	T	C	rs2011404	UGT1A4,UGT1A5,UGT1A6,UGT1A7,UGT1A8,UGT1A9,UGT1A10	0.938	0.925	0.938	0.92	0.96	0.974	0.944	0.9877
chr2	234628270	G	A	rs3732217	UGT1A4,UGT1A5,UGT1A6,UGT1A7,UGT1A8,UGT1A9,UGT1A10	0.222	0.35	0.248	0.245	0.3	0.16	0.26	0.2026
chr2	234637789	A	G	rs28898617	UGT1A3,UGT1A4,UGT1A5,UGT1A6,UGT1A7,UGT1A8,UGT1A9,UGT1A10	0.021	0.025	0.033	0.015	0.03	0.062	0.055	0.04608
chr2	234637803	T	C	rs3821242	UGT1A3,UGT1A4,UGT1A5,UGT1A6,UGT1A7,UGT1A8,UGT1A9,UGT1A10	0.344	0.46	0.429	0.42	0.43	0.313	0.364	0.3376
chr2	234637853	G	A	rs6706232	UGT1A3,UGT1A4,UGT1A5,UGT1A6,UGT1A7,UGT1A8,UGT1A9,UGT1A10	0.346	0.465	0.433	0.43	0.43	0.32	0.37	0.3379
chr2	234637912	T	C	rs6431625	UGT1A3,UGT1A4,UGT1A5,UGT1A6,UGT1A7,UGT1A8,UGT1A9,UGT1A10	0.124	0.12	0.181	0.185	0.135	0.151	0.101	0.125
chr2	234638249	A	G	rs7574296	UGT1A3,UGT1A4,UGT1A5,UGT1A6,UGT1A7,UGT1A8,UGT1A9,UGT1A10	0.351	0.465	0.429	0.43	0.43	0.309	0.374	0.3353
chr2	234669144	G	A	rs4148323	UGT1A1,UGT1A3,UGT1A4,UGT1A5,UGT1A6,UGT1A7,UGT1A8,UGT1A9,UGT1A10	0.03	0.105	0.071	0.1	0.13	0.031	0.125	0.15
chr2	234669619	C	A	rs35350960	UGT1A1,UGT1A3,UGT1A4,UGT1A5,UGT1A6,UGT1A7,UGT1A8,UGT1A9,UGT1A10	0.057	0.01	0.043	0.01	0.015	0.077	0.015	0.01887
chr3	121641693	G	A	rs2293616	SLC15A2	0.494	0.575	0.524	0.565	0.595	0.602	0.682	0.7181
chr3	121643804	C	T	rs2257212	SLC15A2	0.493	0.575	0.524	0.565	0.595	0.617	0.682	0.7185
chr3	121646641	A	G	rs1143670	SLC15A2	0.495	0.575	0.524	0.565	0.595	0.613	0.682	0.7182
chr3	121647286	C	T	rs1143671	SLC15A2	0.492	0.575	0.524	0.565	0.59	0.609	0.682	0.7183
chr3	121647396	C	T	rs144786366	SLC15A2	0.041	0.03	0.048	0.015	0.02	0.026	0.03	0.0409
chr3	121648168	G	A	rs1143672	SLC15A2	0.497	0.57	0.529	0.565	0.59	0.613	0.682	0.7182
chr4	69962449	G	T	rs12233719	UGT2B7	0.084	0.115	0.076	0.07	0.09	0.106	0.106	0.1429
chr4	69962610	A	G	rs28365063	UGT2B7	0.238	0.195	0.233	0.18	0.19	0.224	0.167	0.1812
chr4	69964271	A	G	rs28365062	UGT2B7	0.048	0.025	0.062	0.1	0.035	0.068	0.025	0.04497
chr4	69964337	A	T	rs7438284	UGT2B7	0.666	0.64	0.714	0.605	0.695	0.719	0.707	0.7072
chr4	69964338	T	C	rs7439366	UGT2B7	0.666	0.64	0.714	0.605	0.695	0.719	0.707	0.7071
chr4	69972949	C	G	rs4292394	UGT2B7	0.667	0.705	0.705	0.6	0.692	0.711	0.702	0.7036
chr4	69972952	C	T	rs4348159	UGT2B7	0.047	0.015	0.062	0.1	0.035	0.067	0.025	0.0454
chr4	70715206	G	C	rs201072711	SULT1E1	0.008443	0.015	0.043	0.02	0.025	0.005208	0.01	0.00181
chr4	89052323	G	T	rs2231142	ABCG2	0.293	0.205	0.333	0.225	0.295	0.399	0.359	0.303
chr4	89061114	C	T	rs2231137	ABCG2	0.384	0.43	0.3	0.32	0.385	0.337	0.385	0.3281
chr5	131663062	T	C	rs272893	SLC22A4	0.362	0.44	0.333	0.46	0.354	0.37	0.333	0.3739
chr5	131670546	C	G	rs272879	SLC22A4	0.326	0.35	0.329	0.41	0.305	0.371	0.313	0.3578
chr5	131671599	G	A	rs193043140	SLC22A4	0.05	0.025	0.067	0.02	0.015	0.067	0.03	0.01255
chr5	131705949	T	C	rs2631365	SLC22A5	0.673	0.575	0.671	0.59	0.7	0.631	0.695	0.6333
chr5	131721174	A	G	rs274558	SLC22A5	0.675	0.67	0.671	0.585	0.7	0.629	0.687	0.6434
chr6	18130918	T	C	rs1142345	TPMT	0.014	0.02	0.029	0.03	0.02	0.042	0.025	0.01445
chr6	18139214	G	A	rs2842934	TPMT	0.753	0.66	0.776	0.73	0.82	0.74	0.788	0.7778
chr6	52658962	T	C	rs1051775	GSTA1	0.147	0.15	0.171	0.23	0.195	0.083	0.126	0.123
chr6	52664051	G	A	rs75442307	GSTA1	0.014	0.01	0.009524	0.02	0.01	0.01	0.005	0.01657
chr6	160543123	T	C	rs1867351	SLC22A1	0.316	0.355	0.276	0.28	0.315	0.255	0.313	0.3991
chr6	160551204	G	C	rs683369	SLC22A1	0.807	0.775	0.838	0.815	0.81	0.74	0.828	0.8569
chr6	160557643	C	T	rs2282143	SLC22A1	0.066	0.11	0.143	0.09	0.11	0.057	0.135	0.1307
chr6	160560845	A	G	rs628031	SLC22A1	0.615	0.6	0.7	0.59	0.69	0.582	0.735	0.7252
chr6	160645832	C	T	rs316003	SLC22A2	0.824	0.83	0.838	0.835	0.825	0.828	0.705	0.7963
chr6	160670282	A	C	rs316019	SLC22A2	0.883	0.91	0.9	0.88	0.895	0.881	0.828	0.8726
chr6	160679400	C	A	rs624249	SLC22A2	0.102	0.11	0.152	0.18	0.125	0.119	0.12	0.1726
chr6	160858188	G	A	rs2292334	SLC22A3	0.495	0.46	0.462	0.47	0.4	0.459	0.45	0.4406
chr7	1024855	G	A	rs3735684	CYP2W1	0.02	0.015	0.019	0.025	0.005	0.051	0.005051	0.02436
chr7	2289586	G	A	rs4866	NUDT1	0.02	0.015	0.024	0.045	0.01	0.036	0.01	0.03523
chr7	2290522	C	T	rs1799832	NUDT1	0.078	0.045	0.09	0.155	0.11	0.111	0.066	0.06214
chr7	75609677	A	G	rs1135612	POR	0.426	0.45	0.386	0.395	0.4	0.464	0.475	0.4691
chr7	75614953	T	C	rs2228104	POR	0.818	0.795	0.819	0.85	0.84	0.865	0.894	0.8513
chr7	75615006	C	T	rs1057868	POR	0.278	0.325	0.281	0.375	0.365	0.278	0.37	0.3769
chr7	75615287	G	A	rs1057870	POR	0.076	0.12	0.11	0.055	0.055	0.122	0.051	0.02489
chr7	87056176	T	C	rs2230028	ABCB4	0.047	0.06	0.043	0.06	0.04	0.021	0.025	0.02815
chr7	87079406	T	A	rs2109505	ABCB4	0.274	0.26	0.219	0.17	0.225	0.347	0.232	0.2682
chr7	87080951	G	A	rs8187791	ABCB4	0.027	0.02	0.009524	0.015	0.02	0.052	0.015	0.007233
chr7	87082292	G	A	rs1202283	ABCB4	0.396	0.44	0.376	0.475	0.45	0.372	0.429	0.3703
chr7	87092185	G	A	rs2302387	ABCB4	0.149	0.135	0.138	0.1	0.14	0.232	0.126	0.2011
chr7	87138645	A	G	rs1045642	ABCB1	0.614	0.52	0.59	0.51	0.535	0.714	0.581	0.6315
chr7	87179601	A	G	rs1128503	ABCB1	0.393	0.325	0.357	0.315	0.32	0.51	0.333	0.3557
chr7	99361626	A	G	rs28371759	CYP3A4	0.029	0.025	0.043	0.01	0.015	0.062	0.01	0.01761
chr8	18080001	G	A	rs4987076	NAT1	0.009225	0.01	0.009524	0.015	0.005	0.03	0.015	0.00713
chr8	18080015	G	A	rs4986990	NAT1	0.016	0.01	0.014	0.015	0.005	0.03	0.015	0.007328
chr8	18080196	T	G	rs4986783	NAT1	0.016	0.01	0.014	0.015	0.005	0.03	0.015	0.007232
chr8	18257795	C	T	rs1041983	NAT2	0.561	0.61	0.452	0.445	0.505	0.5	0.52	0.4153
chr8	18257854	T	C	rs1801280	NAT2	0.094	0.08	0.095	0.1	0.08	0.052	0.076	0.03818
chr8	18257994	C	T	rs1799929	NAT2	0.085	0.08	0.09	0.1	0.075	0.05	0.075	0.03815
chr8	18258103	G	A	rs1799930	NAT2	0.397	0.4	0.31	0.235	0.325	0.32	0.36	0.2546
chr8	18258316	G	A	rs1208	NAT2	0.889	0.835	0.905	0.89	0.91	0.927	0.914	0.9599
chr8	18258370	G	A	rs1799931	NAT2	0.142	0.315	0.133	0.205	0.155	0.17	0.146	0.1542
chr9	86895771	G	A	rs11568392	SLC28A3	0.067	0.08	0.081	0.075	0.08	0.057	0.111	0.04833
chr9	86900369	T	A	rs56350726	SLC28A3	0.085	0.135	0.1	0.055	0.115	0.094	0.131	0.114
chr9	86900926	G	A	rs7853758	SLC28A3	0.231	0.305	0.205	0.22	0.2	0.224	0.18	0.1487
chr9	86917301	T	C	rs10868138	SLC28A3	0.079	0.12	0.081	0.055	0.095	0.082	0.091	0.09032
chr9	86920236	T	C	rs7867504	SLC28A3	0.524	0.67	0.529	0.605	0.625	0.546	0.636	0.6129
chr9	116019431	A	G	rs114287263	SLC31A1	0.017	0.005	0.014	0.025	0.015	0.01	0.005051	0.001606
chr10	73082563	A	G	rs2277257	SLC29A3	0.457	0.395	0.452	0.375	0.39	0.505	0.354	0.3333
chr10	73111408	C	T	rs780668	SLC29A3	0.52	0.51	0.514	0.44	0.53	0.485	0.475	0.4544
chr10	73111423	G	T	rs143557881	SLC29A3	0.03	0.02	0.024	0.03	0.02	0.036	0.025	0.01205
chr10	73111433	G	C	rs150879861	SLC29A3	0.03	0.02	0.024	0.03	0.02	0.036	0.025	0.01205
chr10	73115941	T	C	rs2252997	SLC29A3	0.728	0.625	0.719	0.73	0.79	0.686	0.712	0.6877
chr10	73115942	G	A	rs2252996	SLC29A3	0.729	0.625	0.719	0.73	0.79	0.686	0.712	0.6867
chr10	73121913	A	G	rs2487068	SLC29A3	0.75	0.735	0.776	0.76	0.785	0.719	0.753	0.7126
chr10	73121945	T	C	rs1084004	SLC29A3	0.782	0.73	0.767	0.735	0.795	0.75	0.745	0.7209
chr10	73122139	G	A	rs199861210	SLC29A3	0.272	0.055	0.229	0.18	0.005	0.161	0.255	0
chr10	96447562	T	A	rs41291550	CYP2C18	0.064	0.04	0.043	0.04	0.035	0.088	0.04	0.0621
chr10	96454768	G	C	rs115269792	CYP2C18	0.019	0.025	0.014	0.005	0.01	0.01	0.01	0.01169
chr10	96493058	C	T	rs1126545	CYP2C18	0.243	0.26	0.314	0.275	0.315	0.325	0.253	0.3066
chr10	96522561	T	C	rs17885098	CYP2C19	0.086	0.07	0.1	0.085	0.095	0.1	0.066	0.09757
chr10	96540410	G	A	rs4986893	CYP2C19	0.061	0.04	0.043	0.04	0.035	0.077	0.04	0.06215
chr10	96541616	G	A	rs4244285	CYP2C19	0.241	0.26	0.314	0.275	0.305	0.332	0.25	0.3109
chr10	96602622	C	T	rs3758580	CYP2C19	0.245	0.26	0.314	0.28	0.315	0.323	0.253	0.307
chr10	96602623	G	A	rs3758581	CYP2C19	0.022	0.03	0.057	0.045	0.06	0.021	0.025	0.03543
chr10	96609775	A	C	rs17886522	CYP2C19	0.063	0.04	0.043	0.04	0.035	0.077	0.04	0.06216
chr10	96741053	A	C	rs1057910	CYP2C9	0.02	0.03	0.052	0.045	0.06	0.021	0.025	0.03227
chr10	96748737	A	T	rs1057911	CYP2C9	0.021	0.03	0.052	0.045	0.06	0.02	0.025	0.03225
chr10	96798715	G	A	rs148515896	CYP2C8	0.002768	0.03	0.009524	0.02	0.025	0.015	0.015	0.02048
chr10	101563815	G	A	rs2273697	ABCC2	0.029	0.04	0.095	0.105	0.085	0.082	0.01	0.0874
chr10	101604207	C	T	rs3740066	ABCC2	0.255	0.28	0.21	0.255	0.25	0.208	0.235	0.2327
chr10	104596981	G	A	rs6162	CYP17A1	0.482	0.64	0.476	0.63	0.59	0.505	0.581	0.5732
chr10	135347343	C	A	rs28371746	CYP2E1	0.085	0.02	0.052	0.02	0.015	0.134	0.005051	0.01636
chr10	135351362	T	C	rs2515641	CYP2E1	0.815	0.78	0.819	0.79	0.84	0.876	0.798	0.8293
chr11	62751983	G	A	rs11568630	SLC22A6	0.004638	0.01	0.009524	0.01	0.005	0.026	0.01	0.007937
chr11	62763264	T	A	rs11568482	SLC22A8	0.073	0.08	0.062	0.025	0.07	0.036	0.051	0.05602
chr11	62763544	A	G	rs45438191	SLC22A8	0.004638	0.01	0.009524	0.01	0.005	0.02	0.01	0.007629
chr11	62766431	A	T	rs2276299	SLC22A8	0.311	0.255	0.286	0.3	0.25	0.278	0.288	0.2502
chr11	62782278	C	T	rs4149180	SLC22A8	0.026	0.03	0.057	0.055	0.035	0.02	0.01	0.05261
chr11	64359274	C	T	rs3825017	SLC22A12	0.198	0.37	0.171	0.19	0.295	0.24	0.323	0.279
chr11	64359286	C	T	rs3825016	SLC22A12	0.271	0.245	0.305	0.25	0.29	0.222	0.283	0.2229
chr11	64367862	T	C	rs7932775	SLC22A12	0.435	0.585	0.448	0.37	0.505	0.454	0.505	0.4837
chr11	67352689	A	G	rs1695	GSTP1	0.267	0.285	0.281	0.2	0.17	0.339	0.24	0.1727
chr11	67353970	T	C	rs4891	GSTP1	0.25	0.335	0.248	0.165	0.155	0.349	0.247	0.1727
chr11	74880370	G	A	rs35199625	SLCO2B1	0.119	0.035	0.086	0.07	0.095	0.046	0.055	0.05846
chr11	74883577	G	A	rs12422149	SLCO2B1	0.398	0.295	0.314	0.435	0.32	0.242	0.242	0.3287
chr11	74907582	C	T	rs2306168	SLCO2B1	0.218	0.155	0.219	0.22	0.215	0.227	0.187	0.2221
chr11	74907721	C	T	rs61555831	SLCO2B1	0.064	0.05	0.038	0.025	0.06	0.056	0.045	0.02585
chr12	21011410	A	C	rs374616195	SLCO1B3	0.012	0.01	0.004762	0.02	0.01	0.01	0.01	0.0007031
chr12	21011480	T	G	rs4149117	SLCO1B3	0.754	0.765	0.738	0.805	0.76	0.668	0.81	0.7226
chr12	21015760	G	A	rs7311358	SLCO1B3	0.752	0.755	0.729	0.805	0.75	0.675	0.808	0.7227
chr12	21036411	A	G	rs2053098	SLCO1B3	0.749	0.755	0.729	0.81	0.755	0.675	0.803	0.7274
chr12	21054369	G	A	rs3764006	SLCO1B3	0.732	0.745	0.762	0.84	0.775	0.776	0.78	0.7492
chr12	21329738	A	G	rs2306283	SLCO1B1	0.786	0.825	0.786	0.755	0.795	0.786	0.727	0.7525
chr12	21331549	T	C	rs4149056	SLCO1B1	0.1	0.09	0.129	0.075	0.095	0.083	0.095	0.1266
chr12	21331599	T	C	rs4149057	SLCO1B1	0.221	0.175	0.214	0.255	0.21	0.214	0.27	0.2481
chr12	21331625	C	T	rs2291075	SLCO1B1	0.555	0.55	0.529	0.4	0.525	0.609	0.47	0.5212
chr12	21358877	A	G	rs374859808	SLCO1B1	0.00469	0.025	0.014	0.005	0.015	0.021	0.01	0.007129
chr12	21391976	A	C	rs34671512	SLCO1B1	0.03	0.025	0.014	0.02	0.02	0.01	0.005	0.0007081
chr12	60173356	A	T	rs3763980	SLC16A7	0.204	0.3	0.248	0.22	0.295	0.16	0.29	0.3086
chr12	60173406	C	T	rs3763979	SLC16A7	0.016	0.01	0.038	0.065	0.045	0.052	0.02	0.02184
chr13	48619855	C	T	rs116855232	NUDT15	0.067	0.065	0.067	0.12	0.085	0.026	0.045	0.1043
chr13	95714976	C	T	rs1751034	ABCC4	0.791	0.825	0.824	0.775	0.82	0.813	0.795	0.784
chr13	95726541	A	G	rs1189466	ABCC4	0.81	0.825	0.829	0.775	0.82	0.818	0.793	0.7924
chr13	95727780	T	C	rs1678339	ABCC4	0.807	0.825	0.824	0.775	0.82	0.814	0.793	0.7923
chr13	95815415	C	T	rs3765534	ABCC4	0.046	0.035	0.033	0.04	0.035	0.041	0.035	0.06633
chr13	95858978	T	C	rs2274405	ABCC4	0.475	0.51	0.471	0.485	0.475	0.51	0.465	0.5199
chr13	95858996	T	C	rs2274406	ABCC4	0.475	0.52	0.471	0.485	0.475	0.51	0.465	0.5171
chr13	95859035	C	A	rs2274407	ABCC4	0.244	0.235	0.186	0.11	0.165	0.33	0.12	0.1606
chr13	95861804	A	G	rs899494	ABCC4	0.841	0.855	0.814	0.805	0.815	0.818	0.737	0.7831
chr13	95863008	C	A	rs11568658	ABCC4	0.064	0.11	0.057	0.095	0.085	0.041	0.101	0.107
chr13	99340771	G	A	rs8187832	SLC15A1	0.013	0.005	0.029	0.05	0.01	0.016	0.005051	0.002008
chr13	99356611	C	T	rs2274828	SLC15A1	0.207	0.21	0.152	0.075	0.115	0.222	0.136	0.09676
chr13	99356612	A	G	rs1339067	SLC15A1	0.461	0.405	0.452	0.39	0.455	0.418	0.369	0.3338
chr13	99358401	C	G	rs4646227	SLC15A1	0.109	0.11	0.1	0.125	0.09	0.061	0.051	0.08268
chr13	99376181	C	T	rs2297322	SLC15A1	0.433	0.445	0.429	0.42	0.405	0.332	0.455	0.435
chr13	103705044	A	C	rs188096	SLC10A2	0.724	0.72	0.733	0.775	0.72	0.781	0.737	0.7354
chr14	70245193	G	A	rs2296651	SLC10A1	0.074	0.1	0.09	0.025	0.085	0.281	0.091	0.08228
chr14	70263648	C	T	rs4646285	SLC10A1	0.202	0.23	0.171	0.14	0.125	0.122	0.187	0.1569
chr15	45545478	C	T	rs11854484	SLC28A2	0.222	0.205	0.224	0.26	0.27	0.18	0.202	0.07795
chr15	45554267	C	A	rs1060896	SLC28A2	0.272	0.24	0.262	0.31	0.315	0.177	0.227	0.08412
chr15	51507968	G	A	rs700519	CYP19A1	0.176	0.215	0.167	0.23	0.205	0.052	0.172	0.1344
chr15	51529112	T	C	rs700518	CYP19A1	0.374	0.37	0.39	0.33	0.375	0.396	0.343	0.4431
chr15	75012985	T	C	rs1048943	CYP1A1	0.239	0.39	0.229	0.275	0.245	0.219	0.258	0.2496
chr15	75015305	C	T	rs4646422	CYP1A1	0.106	0.04	0.124	0.115	0.09	0.26	0.075	0.1393
chr15	75047426	C	T	rs2470890	CYP1A2	0.148	0.165	0.152	0.135	0.18	0.098	0.217	0.1544
chr15	85447431	G	A	rs2290272	SLC28A1	0.339	0.395	0.414	0.41	0.475	0.245	0.385	0.398
chr15	85448855	C	T	rs17215934	SLC28A1	0.033	0.02	0.038	0.015	0.01	0.005102	0.015	0.01154
chr15	85448875	C	A	rs8187758	SLC28A1	0.296	0.33	0.343	0.31	0.415	0.184	0.33	0.3245
chr15	85467275	C	T	rs3803390	SLC28A1	0.456	0.46	0.443	0.4	0.425	0.557	0.54	0.4769
chr15	85476441	G	A	rs2305367	SLC28A1	0.912	0.88	0.862	0.85	0.87	0.918	0.905	0.8856
chr15	85478410	A	G	rs2242048	SLC28A1	0.966	0.96	0.933	0.945	0.96	0.964	0.975	0.9607
chr15	85478696	C	T	rs2242047	SLC28A1	0.348	0.34	0.314	0.34	0.34	0.32	0.45	0.3593
chr15	85478729	G	A	rs2242046	SLC28A1	0.048	0.08	0.071	0.095	0.09	0.036	0.07	0.0745
chr16	16138322	T	C	rs246221	ABCC1	0.326	0.445	0.348	0.44	0.355	0.258	0.435	0.4283
chr16	16139714	T	C	rs35587	ABCC1	0.328	0.45	0.348	0.44	0.355	0.26	0.439	0.4283
chr16	16162019	T	C	rs35605	ABCC1	0.867	0.905	0.79	0.795	0.81	0.781	0.848	0.794
chr16	16177275	G	A	rs4148356	ABCC1	0.075	0.09	0.029	0.06	0.07	0.041	0.081	0.04815
chr16	16228242	G	A	rs2230671	ABCC1	0.09	0.12	0.086	0.1	0.08	0.163	0.07	0.1123
chr16	28603655	T	G	rs1059491	SULT1A2	0.066	0.04	0.043	0.105	0.08	0.045	0.025	0.0623
chr16	28603710	C	A	rs138147609	SULT1A2	0.002757	0.005	0.004762	0.05	0.015	0.005051	0.01	0.01516
chr16	28607228	A	G	rs1059489	SULT1A2	0.062	0.03	0.043	0.105	0.08	0.041	0.025	0.01116
chr16	28607232	A	G	rs1136703	SULT1A2	0.064	0.03	0.043	0.105	0.075	0.041	0.025	0.009523
chr16	28617507	C	T	rs41278160	SULT1A1	0.226	0.285	0.219	0.065	0.22	0.204	0.17	0.09928
chr16	28617514	C	T	rs1042028	SULT1A1	0.066	0.07	0.038	0.12	0.09	0.03	0.025	0.03973
chr16	28617552	C	G	rs3176926	SULT1A1	0.306	0.37	0.271	0.18	0.285	0.26	0.212	0.1566
chr16	28619911	T	C	rs1126447	SULT1A1	0.301	0.39	0.267	0.22	0.28	0.316	0.288	0.2257
chr16	28619920	A	G	rs1126446	SULT1A1	0.302	0.39	0.267	0.22	0.28	0.316	0.288	0.2253
chr16	28620120	C	T	rs34513973	SULT1A1	0.239	0.335	0.21	0.105	0.23	0.245	0.232	0.1535
chr16	55853545	C	A	rs115629050	CES1	0.025	0.01	0.014	0.055	0.02	0.031	0.005	0.01325
chr16	55855361	G	T	rs2307227	CES1	0.025	0.01	0.014	0.05	0.02	0.031	0.005	0.01265
chr16	55862712	C	T	rs2307240	CES1	0.076	0.03	0.057	0.065	0.065	0.061	0.045	0.04492
chr16	55862804	T	C	rs199509547	CES1	0.038	0.01	0.029	0.01	0.025	0.01	0.02	0.0005021
chr16	55862883	C	A	rs3826190	CES1	0.013	0.025	0.004762	0.01	0.035	0.01	0.03	0.08152
chr16	55866949	T	C	rs114788146	CES1	0.215	0.325	0.257	0.26	0.255	0.167	0.245	0.0216
chr16	55866952	A	G	rs201577108	CES1	0.218	0.32	0.257	0.26	0.255	0.167	0.245	0.02281
chr16	55866953	G	A	rs566557773	CES1	0.205	0.315	0.257	0.26	0.25	0.161	0.245	0.02726
chr16	55866957	C	G	rs111604615	CES1	0.223	0.32	0.257	0.26	0.255	0.172	0.245	0.02848
chr17	19458972	C	T	rs16960203	SLC47A1	0.031	0.035	0.029	0.03	0.025	0.087	0.055	0.06466
chr17	19608773	G	A	rs4925042	SLC47A2	0.698	0.575	0.752	0.55	0.58	0.667	0.672	0.5941
chr17	19617236	G	T	rs4924792	SLC47A2	0.568	0.52	0.629	0.465	0.48	0.464	0.53	0.4464
chr17	19618447	C	T	rs149511988	SLC47A2	0.019	0.025	0.014	0.035	0.025	0.042	0.025	0.04481
chr17	48735816	C	T	rs191757325	ABCC3	0.005682	0.015	0.004762	0.005	0.01	0.016	0.005051	0.01305
chr17	48753423	C	T	rs4148416	ABCC3	0.138	0.165	0.143	0.16	0.175	0.117	0.175	0.1461
chr17	48761105	C	T	rs2277624	ABCC3	0.245	0.285	0.233	0.275	0.295	0.153	0.29	0.2507
chr17	48768486	A	G	rs1051640	ABCC3	0.094	0.075	0.067	0.065	0.065	0.046	0.066	0.05474
chr19	15726487	G	T	rs4646523	CYP4F8	0.475	0.52	0.51	0.48	0.45	0.371	0.409	0.4203
chr19	15726560	G	T	rs73001907	CYP4F8	0.188	0.21	0.181	0.17	0.175	0.129	0.167	0.1516
chr19	15730502	C	T	rs61746468	CYP4F8	0.036	0.03	0.052	0.095	0.05	0.031	0.025	0.04691
chr19	15739597	A	C	rs2056822	CYP4F8	0.72	0.71	0.752	0.675	0.725	0.784	0.727	0.7379
chr19	15760053	G	A	rs1053037	CYP4F3	0.038	0.035	0.048	0.09	0.055	0.026	0.02	0.0471
chr19	15760881	C	A	rs1805040	CYP4F3	0.206	0.35	0.219	0.24	0.205	0.131	0.197	0.1781
chr19	15763691	G	A	rs1805041	CYP4F3	0.139	0.12	0.124	0.24	0.165	0.082	0.157	0.1637
chr19	15763721	G	A	rs1805042	CYP4F3	0.646	0.635	0.614	0.555	0.655	0.699	0.682	0.6522
chr19	15793235	T	C	rs2285888	CYP4F12	0.766	0.675	0.738	0.695	0.655	0.828	0.737	0.7188
chr19	15807884	A	G	rs593818	CYP4F12	0.764	0.67	0.738	0.695	0.655	0.816	0.73	0.7191
chr19	15990431	C	T	rs2108622	CYP4F2	0.174	0.225	0.214	0.275	0.295	0.136	0.165	0.2458
chr19	15996820	G	A	rs2074900	CYP4F2	0.224	0.165	0.276	0.25	0.23	0.25	0.19	0.2454
chr19	16006323	G	A	rs8110714	CYP4F2	0.013	0.04	0.004762	0.01	0.01	0.005051	0.005	0.001273
chr19	16006380	T	G	rs8100960	CYP4F2	0.012	0.04	0.004762	0.01	0.01	0.005051	0.005	0.001302
chr19	16006413	G	A	rs3093114	CYP4F2	0.052	0.075	0.086	0.12	0.1	0.035	0.015	0.0774
chr19	16008257	T	C	rs3093106	CYP4F2	0.066	0.115	0.09	0.13	0.11	0.04	0.02	0.08772
chr19	16008388	A	C	rs3093105	CYP4F2	0.066	0.115	0.09	0.13	0.11	0.035	0.02	0.08738
chr19	41350594	G	A	rs2002977	CYP2A6	0.076	0.095	0.053	0.05	0.055	0.053	0.056	0.03675
chr19	41350600	G	A	rs143336165	CYP2A6	0.04	0.025	0.029	0.015	0.02	0.026	0.061	0.01702
chr19	41352840	G	A	rs1809811	CYP2A6	0.075	0.075	0.052	0.045	0.045	0.051	0.055	0.03182
chr19	41352941	A	G	rs28399447	CYP2A6	0.002788	0.005	0.019	0.015	0.01	0.01	0.015	0.01207
chr19	41356188	C	T	rs8192721	CYP2A6	0.075	0.075	0.057	0.045	0.045	0.053	0.066	0.03342
chr19	41356281	T	C	rs1137115	CYP2A6	0.779	0.855	0.771	0.64	0.8	0.895	0.724	0.7789
chr19	41356310	G	A	rs8192720	CYP2A6	0.102	0.12	0.11	0.12	0.15	0.184	0.194	0.1887
chr19	41497274	C	T	rs8192709	CYP2B6	0.038	0.045	0.033	0.05	0.03	0.072	0.056	0.0443
chr19	41509950	G	C	rs2279341	CYP2B6	0.032	0.045	0.033	0.05	0.035	0.06	0.055	0.04559
chr19	41512841	G	T	rs3745274	CYP2B6	0.392	0.335	0.333	0.31	0.28	0.327	0.232	0.1892
chr19	41522715	C	T	rs3211371	CYP2B6	0.015	0.005	0.004762	0.02	0.02	0.051	0.005	0.001809
chr19	41594450	G	A	rs8192784	CYP2A13	0.16	0.1	0.095	0.065	0.06	0.105	0.08	0.07207
chr19	41597751	C	T	rs8192789	CYP2A13	0.158	0.1	0.095	0.065	0.06	0.108	0.076	0.07207
chr19	41600311	A	C	rs115698903	CYP2A13	0.007435	0.025	0.004762	0.02	0.05	0.01	0.02	0.003815
chr19	41700493	G	C	rs338599	CYP2S1	0.836	0.845	0.848	0.855	0.82	0.871	0.788	0.7837
chr19	41703770	G	C	rs201978576	CYP2S1	0.033	0.025	0.033	0.005	0.015	0.01	0.005051	0.001004
chr19	49079224	G	A	rs117476816	SULT2B1	0.096	0.175	0.124	0.115	0.11	0.093	0.212	0.07883
chr19	49096065	C	T	rs2302948	SULT2B1	0.041	0.1	0.038	0.085	0.1	0.098	0.075	0.1
chr19	49102399	C	T	rs1132054	SULT2B1	0.138	0.145	0.19	0.26	0.175	0.119	0.182	0.2683
chr19	49102513	C	T	rs1052131	SULT2B1	0.092	0.135	0.11	0.095	0.13	0.062	0.131	0.1537
chr21	46951556	A	G	rs12659	SLC19A1	0.48	0.49	0.452	0.485	0.51	0.485	0.429	0.4751
chr21	46957794	T	C	rs1051266	SLC19A1	0.461	0.505	0.476	0.432	0.456	0.448	0.404	0.4682
chr22	42522613	G	C	rs1135840	CYP2D6	0.356	0.21	0.352	0.335	0.24	0.345	0.195	0.2838
chr22	42523943	A	G	rs16947	CYP2D6	0.87	0.818	0.852	0.74	0.79	0.866	0.875	0.8585
chr22	42525035	C	T	rs5030865	CYP2D6	0.00565	0.015	0.004762	0.01	0.025	0.005102	0.026	0.01278
chr22	42525132	G	C	rs1058164	CYP2D6	0.356	0.305	0.352	0.335	0.245	0.342	0.184	0.275
chr22	42525756	G	A	rs1081003	CYP2D6	0.492	0.575	0.49	0.395	0.535	0.505	0.662	0.5733
chr22	42526694	G	A	rs1065852	CYP2D6	0.506	0.585	0.495	0.41	0.545	0.526	0.673	0.5804
