# Supplementary material for: Prevalence of pharmacogenomic variants in 100 pharmacogenes among Southeast Asian populations under the collaboration of the Southeast Asian Pharmacogenomics Research Network (SEAPharm)
Source: Hum Genome Var. 2021 Feb 4;8:7. doi: 10.1038/s41439-021-00135-z (PMC7862625; doi:10.1038/s41439-021-00135-z)
Supplement: Supplementary file 9 — Supplementary Table 8 [file 41439_2021_135_MOESM9_ESM.xlsx]

## Sheet: Biallelic_VNM(N=100)
#CHROM	POS	rs (dbsnp 154)	Gene	REF	ALT	FILTER	AF	No. of Heterozygotes	No. of Homozygotes	Allele Number	Effect	N of 6 Predicted Damaging	Polyphen2	Allele frequency	Defined variant	Predicted functional impact
chr1	47278169	rs45500401	CYP4B1	G	A	PASS	0.025	5	0	198	Other	N/A	N/A	Minor	Common	Benign
chr1	47279175	rs4646487	CYP4B1	C	T	PASS	0.283	34	11	198	Missense	2 of 6 Predicted as Damaging	Possibly damaging	Minor	Common	Benign
chr1	47279176	rs144896315	CYP4B1	G	A	PASS	0.02	4	0	198	Missense	0 of 6 Predicted as Damaging	Benign	Minor	Common	Benign
chr1	47280746	rs3215983	CYP4B1	GAT	G	PASS	0.116	21	1	198	LoF	N/A	N/A	Minor	Common	LoF
chr1	47280859	rs2297810	CYP4B1	G	A	PASS	0.141	26	1	198	Missense	3 of 6 Predicted as Damaging	Benign	Minor	Common	Benign
chr1	47280884	rs4646491	CYP4B1	C	T	PASS	0.116	21	1	198	Missense	3 of 6 Predicted as Damaging	Benign	Minor	Common	Benign
chr1	47282772	rs2297809	CYP4B1	C	T	PASS	0.116	21	1	198	Missense	6 of 6 Predicted as Damaging	Probably damaging	Minor	Common	Deleterious missense
chr1	47282802	rs576551322	CYP4B1	C	T	PASS	0.005051	1	0	198	Missense	6 of 6 Predicted as Damaging	Possibly damaging	Minor	Rare	Deleterious missense
chr1	47284341		CYP4B1	AG	A	VQSRTrancheINDEL99.90to100.00	0.005051	1	0	198	ND	ND	ND	ND	ND	ND
chr1	47395973	rs1126743	CYP4A11	G	A	PASS	0.565	51	31	200	Other	N/A	N/A	Major	Common	Benign
chr1	47398496	rs1126742	CYP4A11	A	G	PASS	0.295	33	13	200	Missense	0 of 6 Predicted as Damaging	Benign	Minor	Common	Benign
chr1	47399670	rs145599381	CYP4A11	G	T	VQSRTrancheSNP99.90to100.00	0.025	5	0	200	ND	ND	ND	ND	ND	ND
chr1	47399915	rs779248380	CYP4A11	G	T	VQSRTrancheSNP99.90to100.00	0.005	1	0	200	ND	ND	ND	ND	ND	ND
chr1	47399928	rs76125935	CYP4A11	A	G	VQSRTrancheSNP99.90to100.00	0.025	5	0	200	ND	ND	ND	ND	ND	ND
chr1	47399967	rs28451040	CYP4A11	G	A	VQSRTrancheSNP99.90to100.00	0.425	51	17	200	ND	ND	ND	ND	ND	ND
chr1	47400132		CYP4A11	A	G	VQSRTrancheSNP99.90to100.00	0.005	1	0	200	ND	ND	ND	ND	ND	ND
chr1	47400808	rs12759935	CYP4A11	T	G	PASS	0.01	2	0	198	Other	N/A	N/A	Minor	Common	Benign
chr1	47406943	rs375391044	CYP4A11	G	C	PASS	0.005	1	0	200	Missense	5 of 6 Predicted as Damaging	Probably damaging	Minor	Rare	Deleterious missense
chr1	47560255	rs757902695	CYP4Z1	C	T	PASS	0.005	1	0	200	Missense	3 of 6 Predicted as Damaging	Probably damaging	Minor	Rare	Benign
chr1	47564818	rs549833831	CYP4Z1	C	T	PASS	0.005051	1	0	198	Missense	5 of 6 Predicted as Damaging	Probably damaging	Minor	Rare	Deleterious missense
chr1	47564847		CYP4Z1	T	A	PASS	0.005051	1	0	198	Missense	0 of 6 Predicted as Damaging	Benign	Minor	Rare	Benign
chr1	47564849		CYP4Z1	C	T	PASS	0.005051	1	0	198	Other	N/A	N/A	Minor	Rare	Benign
chr1	47564851		CYP4Z1	G	C	PASS	0.005051	1	0	198	Missense	2 of 6 Predicted as Damaging	Benign	Minor	Rare	Benign
chr1	47564868		CYP4Z1	C	T	PASS	0.005051	1	0	198	Missense	1 of 6 Predicted as Damaging	Benign	Minor	Rare	Benign
chr1	47564910	rs202100105	CYP4Z1	C	T	PASS	0.01	2	0	198	LoF	2 of 6 Predicted as Damaging	N/A	Minor	Common	LoF
chr1	47571866	rs187304762	CYP4Z1	G	A	PASS	0.005051	1	0	198	Other	N/A	N/A	Minor	Rare	Benign
chr1	47571902	rs4926802	CYP4Z1	C	T	PASS	0.965	7	92	198	Other	N/A	N/A	Major	Common	Benign
chr1	47571905	rs28463559	CYP4Z1	C	T	PASS	0.965	7	92	198	Other	N/A	N/A	Major	Common	Benign
chr1	47582366	rs531603801	CYP4Z1	A	G	PASS	0.005	1	0	200	Missense	2 of 6 Predicted as Damaging	Possibly damaging	Minor	Rare	Benign
chr1	60373500	rs2229191	CYP2J2	G	T	PASS	0.03	6	0	200	Other	N/A	N/A	Minor	Common	Benign
chr1	60375507	rs568437594	CYP2J2	ATTCCAATCCT	A	VQSRTrancheINDEL99.90to100.00	0.005	1	0	200	ND	ND	ND	ND	ND	ND
chr1	60377373	rs76900855	CYP2J2	G	A	PASS	0.01	2	0	200	Other	N/A	N/A	Minor	Common	Benign
chr1	60381647	rs138732194	CYP2J2	G	A	PASS	0.005051	1	0	198	Other	N/A	N/A	Minor	Rare	Benign
chr1	60381652	rs545035265	CYP2J2	G	A	PASS	0.005051	1	0	198	Missense	6 of 6 Predicted as Damaging	Probably damaging	Minor	Rare	Deleterious missense
chr1	60392236	rs2229189	CYP2J2	G	A	PASS	0.045	9	0	198	Other	N/A	N/A	Minor	Common	Benign
chr1	97544548	rs770320798	DPYD	A	G	PASS	0.005051	1	0	198	Missense	4 of 6 Predicted as Damaging	Benign	Minor	Rare	Benign
chr1	97700429	rs55725052	DPYD	A	G	PASS	0.005	1	0	200	Other	N/A	N/A	Minor	Rare	Benign
chr1	97770920	rs1801160	DPYD	C	T	PASS	0.02	4	0	200	Missense	3 of 6 Predicted as Damaging	Probably damaging	Minor	Common	Benign
chr1	97915624	rs17376848	DPYD	A	G	PASS	0.157	23	4	198	Other	N/A	N/A	Minor	Common	Benign
chr1	97981395	rs1801159	DPYD	T	C	PASS	0.222	34	5	198	Missense	1 of 6 Predicted as Damaging	Benign	Minor	Common	Benign
chr1	98165091	rs2297595	DPYD	T	C	PASS	0.025	5	0	198	Missense	5 of 6 Predicted as Damaging	Probably damaging	Minor	Common	Deleterious missense
chr1	98348885	rs1801265	DPYD	G	A	PASS	0.833	29	68	198	Missense	N/A	N/A	Major	Common	Benign
chr1	110233138	rs1065411	GSTM1	G	C	PASS	0.548	2	22	84	Missense	2 of 6 Predicted as Damaging	Benign	Major	Common	Benign
chr1	110233147	rs1056806	GSTM1	C	T	PASS	0.205	2	8	88	Other	N/A	N/A	Minor	Common	Benign
chr1	146658553	rs148972947	FMO5	T	C	PASS	0.01	2	0	198	Missense	0 of 6 Predicted as Damaging	Benign	Minor	Common	Benign
chr1	146672906	rs894469	FMO5	C	T	PASS	0.955	7	91	198	Other	N/A	N/A	Major	Common	Benign
chr1	171072965	rs144935285	FMO3	G	A	PASS	0.005	1	0	200	Missense	5 of 6 Predicted as Damaging	Possibly damaging	Minor	Rare	Deleterious missense
chr1	171073038	rs72549324	FMO3	T	C	PASS	0.005051	1	0	198	Missense	4 of 6 Predicted as Damaging	Benign	Minor	Rare	Benign
chr1	171076835	rs186763441	FMO3	A	G	PASS	0.005051	1	0	198	Missense	0 of 6 Predicted as Damaging	Benign	Minor	Rare	Benign
chr1	171076935	rs1800822	FMO3	C	T	PASS	0.146	25	2	198	Other	N/A	N/A	Minor	Common	Benign
chr1	171076966	rs2266782	FMO3	G	A	PASS	0.182	26	5	198	Missense	0 of 6 Predicted as Damaging	Benign	Minor	Common	Benign
chr1	171077284	rs368194307	FMO3	T	C	PASS	0.005	1	0	200	Other	N/A	N/A	Minor	Rare	Benign
chr1	171077286		FMO3	G	T	PASS	0.005	1	0	200	Missense	5 of 6 Predicted as Damaging	Probably damaging	Minor	Rare	Deleterious missense
chr1	171077348	rs28363549	FMO3	C	T	PASS	0.005	1	0	200	Missense	2 of 6 Predicted as Damaging	Benign	Minor	Rare	Benign
chr1	171080080	rs1736557	FMO3	G	A	PASS	0.232	36	5	198	Missense	0 of 6 Predicted as Damaging	Benign	Minor	Common	Benign
chr1	171083174	rs909530	FMO3	C	T	PASS	0.293	40	9	198	Other	N/A	N/A	Minor	Common	Benign
chr1	171083242	rs2266780	FMO3	A	G	PASS	0.165	21	6	200	Missense	3 of 6 Predicted as Damaging	Probably damaging	Minor	Common	Benign
chr1	171086422	rs1022837069	FMO3	C	G	PASS	0.01	2	0	198	Missense	0 of 6 Predicted as Damaging	Benign	Minor	Common	Benign
chr1	171086513	rs28363595	FMO3	C	T	PASS	0.056	11	0	198	Other	N/A	N/A	Minor	Common	Benign
chr1	171154959	rs2020870	FMO2	A	G	PASS	0.19	26	6	200	Missense	5 of 6 Predicted as Damaging	Possibly damaging	Minor	Common	Deleterious missense
chr1	171168545	rs2307492	FMO2	T	C	PASS	0.081	16	0	198	Missense	3 of 6 Predicted as Damaging	Probably damaging	Minor	Common	Benign
chr1	171168580	rs774406668	FMO2	A	G	PASS	0.005051	1	0	198	Missense	5 of 6 Predicted as Damaging	Probably damaging	Minor	Rare	Deleterious missense
chr1	171168584	rs2020862	FMO2	C	T	PASS	0.5	47	26	198	Missense	4 of 6 Predicted as Damaging	Benign	Major	Common	Benign
chr1	171168585	rs2020861	FMO2	A	G	PASS	0.581	37	39	198	Other	N/A	N/A	Major	Common	Benign
chr1	171174531	rs2020863	FMO2	A	G	PASS	0.165	31	1	200	Missense	5 of 6 Predicted as Damaging	Possibly damaging	Minor	Common	Deleterious missense
chr1	171178072	rs368359446	FMO2	G	A	PASS	0.005051	1	0	198	Missense	5 of 6 Predicted as Damaging	Probably damaging	Minor	Rare	Deleterious missense
chr1	171247873	rs746848448	FMO1	A	G	PASS	0.005051	1	0	198	Missense	0 of 6 Predicted as Damaging	Benign	Minor	Rare	Benign
chr1	171249965	rs16864310	FMO1	G	A	PASS	0.015	3	0	200	Missense	5 of 6 Predicted as Damaging	Probably damaging	Minor	Common	Deleterious missense
chr1	171250044	rs742350	FMO1	C	T	PASS	0.005	1	0	200	Other	N/A	N/A	Minor	Rare	Benign
chr1	171251196	rs16864314	FMO1	A	G	PASS	0.03	6	0	200	Missense	0 of 6 Predicted as Damaging	Benign	Minor	Common	Benign
chr1	171251379		FMO1	C	T	PASS	0.005	1	0	200	Missense	2 of 6 Predicted as Damaging	Benign	Minor	Rare	Benign
chr1	171252287	rs1126692	FMO1	A	G	PASS	0.04	6	1	198	Other	N/A	N/A	Minor	Common	Benign
chr1	171303565	rs3737926	FMO4	C	T	PASS	0.086	11	3	198	Other	N/A	N/A	Minor	Common	Benign
chr1	171306520	rs45445497	FMO4	A	G	PASS	0.025	5	0	200	Other	N/A	N/A	Minor	Common	Benign
chr1	171310798		FMO4	T	G	PASS	0.005	1	0	200	Other	N/A	N/A	Minor	Rare	Benign
chr1	171310805		FMO4	G	GTCCCAGTCCCT	VQSRTrancheINDEL99.90to100.00	0.005	1	0	200	ND	ND	ND	ND	ND	ND
chr2	38298139	rs1800440	CYP1B1	T	C	PASS	0.01	2	0	198	Missense	2 of 6 Predicted as Damaging	Benign	Minor	Common	Benign
chr2	38298150	rs1056837	CYP1B1	A	G	PASS	0.909	16	82	198	Other	N/A	N/A	Major	Common	Benign
chr2	38298203	rs1056836	CYP1B1	C	G	PASS	0.909	16	82	198	Missense	N/A	N/A	Major	Common	Benign
chr2	38298434	rs72549381	CYP1B1	G	A	PASS	0.005051	1	0	198	LoF	1 of 6 Predicted as Damaging	N/A	Minor	Rare	LoF
chr2	38301574	rs72549382	CYP1B1	C	A	PASS	0.005	1	0	200	Missense	3 of 6 Predicted as Damaging	Possibly damaging	Minor	Rare	Benign
chr2	38301685		CYP1B1	G	T	PASS	0.01	0	1	200	Missense	1 of 6 Predicted as Damaging	Benign	Minor	Common	Benign
chr2	38301689		CYP1B1	T	C	PASS	0.01	0	1	200	Other	N/A	N/A	Minor	Common	Benign
chr2	38301803	rs9341249	CYP1B1	C	G	PASS	0.02	4	0	198	Other	N/A	N/A	Minor	Common	Benign
chr2	38302177	rs1056827	CYP1B1	C	A	PASS	0.16	24	4	200	Missense	0 of 6 Predicted as Damaging	Benign	Minor	Common	Benign
chr2	38302213	rs56339482	CYP1B1	G	C	PASS	0.005	1	0	200	Missense	4 of 6 Predicted as Damaging	Probably damaging	Minor	Rare	Deleterious missense
chr2	38302390	rs10012	CYP1B1	G	C	PASS	0.162	24	4	198	Missense	0 of 6 Predicted as Damaging	Benign	Minor	Common	Benign
chr2	169787256	rs113099601	ABCB11	C	T	PASS	0.005051	1	0	198	Other	N/A	N/A	Minor	Rare	Benign
chr2	169789016	rs497692	ABCB11	T	C	PASS	0.626	48	38	198	Other	N/A	N/A	Major	Common	Benign
chr2	169801131	rs118109635	ABCB11	G	A	PASS	0.015	3	0	198	Missense	5 of 6 Predicted as Damaging	Possibly damaging	Minor	Common	Deleterious missense
chr2	169820759	rs372939910	ABCB11	A	G	PASS	0.015	3	0	198	Missense	1 of 6 Predicted as Damaging	Benign	Minor	Common	Benign
chr2	169828390	rs144848376	ABCB11	G	A	PASS	0.015	3	0	198	Other	N/A	N/A	Minor	Common	Benign
chr2	169830310	rs769782500	ABCB11	A	G	PASS	0.01	2	0	198	Missense	2 of 6 Predicted as Damaging	Benign	Minor	Common	Benign
chr2	169830328	rs2287622	ABCB11	A	G	PASS	0.687	40	48	198	Missense	3 of 6 Predicted as Damaging	Benign	Major	Common	Benign
chr2	169847412	rs2287616	ABCB11	A	G	PASS	0.359	49	11	198	Other	N/A	N/A	Minor	Common	Benign
chr2	169869901	rs4148777	ABCB11	A	G	PASS	0.04	6	1	198	Other	N/A	N/A	Minor	Common	Benign
chr2	169870855	rs3815675	ABCB11	A	G	PASS	0.364	50	11	198	Other	N/A	N/A	Minor	Common	Benign
chr2	234526553	rs768728867	UGT1A8	G	A	PASS	0.005051	1	0	198	Missense	0 of 6 Predicted as Damaging	Benign	Minor	Rare	Benign
chr2	234526556	rs1042581	UGT1A8	A	G	PASS	0.005051	1	0	198	Missense	0 of 6 Predicted as Damaging	Benign	Minor	Rare	Benign
chr2	234526871	rs1042597	UGT1A8	C	G	PASS	0.48	39	28	198	Missense	0 of 6 Predicted as Damaging	Benign	Minor	Common	Benign
chr2	234527064	rs1126805	UGT1A8	A	C	PASS	0.035	7	0	200	Other	N/A	N/A	Minor	Common	Benign
chr2	234527118	rs1042605	UGT1A8	A	G	PASS	0.145	27	1	200	Other	N/A	N/A	Minor	Common	Benign
chr2	234545429		UGT1A8,UGT1A10	C	G	PASS	0.005	1	0	200	Missense	0 of 6 Predicted as Damaging	Benign	Minor	Rare	Benign
chr2	234545449	rs1198943277	UGT1A8,UGT1A10	C	T	PASS	0.375	75	0	200	Missense	0 of 6 Predicted as Damaging	Benign	Minor	Common	Benign
chr2	234545773	rs58704432	UGT1A8,UGT1A10	C	T	PASS	0.005051	1	0	198	Missense	4 of 6 Predicted as Damaging	Possibly damaging	Minor	Rare	Deleterious missense
chr2	234545861	rs17854828	UGT1A8,UGT1A10	C	T	PASS	0.146	27	1	198	Other	N/A	N/A	Minor	Common	Benign
chr2	234545948	rs377393900	UGT1A8,UGT1A10	C	T	PASS	0.005051	1	0	198	Other	N/A	N/A	Minor	Rare	Benign
chr2	234580861	rs780464022	UGT1A8,UGT1A9,UGT1A10	C	T	PASS	0.38	76	0	200	Missense	0 of 6 Predicted as Damaging	Benign	Minor	Common	Benign
chr2	234580888	rs555995846	UGT1A8,UGT1A9,UGT1A10	G	A	PASS	0.005051	1	0	198	Missense	0 of 6 Predicted as Damaging	Benign	Minor	Rare	Benign
chr2	234581168	rs151216459	UGT1A8,UGT1A9,UGT1A10	G	T	PASS	0.015	3	0	198	Other	N/A	N/A	Minor	Common	Benign
chr2	234581360	rs200148096	UGT1A8,UGT1A9,UGT1A10	C	G	PASS	0.005051	1	0	198	Missense	1 of 6 Predicted as Damaging	Benign	Minor	Rare	Benign
chr2	234590616	rs7577677	UGT1A7,UGT1A8,UGT1A9,UGT1A10	C	A	PASS	0.157	27	2	198	Other	N/A	N/A	Minor	Common	Benign
chr2	234590671		UGT1A7,UGT1A8,UGT1A9,UGT1A10	G	A	PASS	0.005051	1	0	198	Missense	5 of 6 Predicted as Damaging	Probably damaging	Minor	Rare	Deleterious missense
chr2	234590970	rs17868323	UGT1A7,UGT1A8,UGT1A9,UGT1A10	T	G	PASS	0.439	47	20	198	Missense	0 of 6 Predicted as Damaging	Benign	Minor	Common	Benign
chr2	234590974	rs17863778	UGT1A7,UGT1A8,UGT1A9,UGT1A10	C	A	PASS	0.439	47	20	198	Other	N/A	N/A	Minor	Common	Benign
chr2	234590975	rs17868324	UGT1A7,UGT1A8,UGT1A9,UGT1A10	G	A	PASS	0.439	47	20	198	Missense	0 of 6 Predicted as Damaging	Benign	Minor	Common	Benign
chr2	234591094		UGT1A7,UGT1A8,UGT1A9,UGT1A10	G	C	PASS	0.005051	1	0	198	Missense	3 of 6 Predicted as Damaging	Benign	Minor	Rare	Benign
chr2	234591205	rs11692021	UGT1A7,UGT1A8,UGT1A9,UGT1A10	T	C	PASS	0.157	27	2	198	Missense	0 of 6 Predicted as Damaging	Benign	Minor	Common	Benign
chr2	234591339	rs17864686	UGT1A7,UGT1A8,UGT1A9,UGT1A10	G	A	PASS	0.205	35	3	200	Other	N/A	N/A	Minor	Common	Benign
chr2	234601669	rs6759892	UGT1A6,UGT1A7,UGT1A8,UGT1A9,UGT1A10	T	G	PASS	0.23	34	6	200	Missense	0 of 6 Predicted as Damaging	Benign	Minor	Common	Benign
chr2	234601755	rs45535938	UGT1A6,UGT1A7,UGT1A8,UGT1A9,UGT1A10	C	T	PASS	0.05	8	1	200	Other	N/A	N/A	Minor	Common	Benign
chr2	234601965	rs1105880	UGT1A6,UGT1A7,UGT1A8,UGT1A9,UGT1A10	A	G	PASS	0.23	34	6	200	Other	N/A	N/A	Minor	Common	Benign
chr2	234602133		UGT1A6,UGT1A7,UGT1A8,UGT1A9,UGT1A10	G	A	PASS	0.005	1	0	200	Other	N/A	N/A	Minor	Rare	Benign
chr2	234602191	rs2070959	UGT1A6,UGT1A7,UGT1A8,UGT1A9,UGT1A10	A	G	PASS	0.157	27	2	198	Missense	0 of 6 Predicted as Damaging	Benign	Minor	Common	Benign
chr2	234602202	rs1105879	UGT1A6,UGT1A7,UGT1A8,UGT1A9,UGT1A10	A	C	PASS	0.232	34	6	198	Missense	1 of 6 Predicted as Damaging	Benign	Minor	Common	Benign
chr2	234602277	rs17863783	UGT1A6,UGT1A7,UGT1A8,UGT1A9,UGT1A10	G	T	PASS	0.075	13	1	200	Other	N/A	N/A	Minor	Common	Benign
chr2	234621780	rs3755323	UGT1A5,UGT1A6,UGT1A7,UGT1A8,UGT1A9,UGT1A10	T	C	PASS	0.263	36	8	198	Missense	2 of 6 Predicted as Damaging	Benign	Minor	Common	Benign
chr2	234621787	rs3755322	UGT1A5,UGT1A6,UGT1A7,UGT1A8,UGT1A9,UGT1A10	C	G	PASS	0.263	36	8	198	Missense	1 of 6 Predicted as Damaging	Benign	Minor	Common	Benign
chr2	234621825	rs3755321	UGT1A5,UGT1A6,UGT1A7,UGT1A8,UGT1A9,UGT1A10	T	C	PASS	0.263	36	8	198	Missense	1 of 6 Predicted as Damaging	Benign	Minor	Common	Benign
chr2	234621848	rs181492639	UGT1A5,UGT1A6,UGT1A7,UGT1A8,UGT1A9,UGT1A10	G	T	PASS	0.015	3	0	198	LoF	1 of 6 Predicted as Damaging	N/A	Minor	Common	LoF
chr2	234622061	rs3755320	UGT1A5,UGT1A6,UGT1A7,UGT1A8,UGT1A9,UGT1A10	C	A	PASS	0.263	36	8	198	Missense	0 of 6 Predicted as Damaging	Benign	Minor	Common	Benign
chr2	234622110	rs12475068	UGT1A5,UGT1A6,UGT1A7,UGT1A8,UGT1A9,UGT1A10	C	G	PASS	0.263	36	8	198	Missense	1 of 6 Predicted as Damaging	Benign	Minor	Common	Benign
chr2	234622282	rs17868333	UGT1A5,UGT1A6,UGT1A7,UGT1A8,UGT1A9,UGT1A10	C	T	PASS	0.263	36	8	198	Other	N/A	N/A	Minor	Common	Benign
chr2	234622294	rs17863790	UGT1A5,UGT1A6,UGT1A7,UGT1A8,UGT1A9,UGT1A10	C	T	PASS	0.263	36	8	198	Other	N/A	N/A	Minor	Common	Benign
chr2	234622310	rs17862867	UGT1A5,UGT1A6,UGT1A7,UGT1A8,UGT1A9,UGT1A10	C	T	PASS	0.263	36	8	198	Missense	0 of 6 Predicted as Damaging	Benign	Minor	Common	Benign
chr2	234622379	rs2012736	UGT1A5,UGT1A6,UGT1A7,UGT1A8,UGT1A9,UGT1A10	C	A	PASS	0.24	31	8	196	Missense	0 of 6 Predicted as Damaging	Benign	Minor	Common	Benign
chr2	234622382	rs17862868	UGT1A5,UGT1A6,UGT1A7,UGT1A8,UGT1A9,UGT1A10	G	C	PASS	0.24	31	8	196	Missense	0 of 6 Predicted as Damaging	Benign	Minor	Common	Benign
chr2	234622412	rs3892170	UGT1A5,UGT1A6,UGT1A7,UGT1A8,UGT1A9,UGT1A10	G	C	VQSRTrancheSNP99.90to100.00	0.242	30	8	190	ND	ND	ND	ND	ND	ND
chr2	234622420	rs17862869	UGT1A5,UGT1A6,UGT1A7,UGT1A8,UGT1A9,UGT1A10	T	C	PASS	0.24	30	8	192	Other	N/A	N/A	Minor	Common	Benign
chr2	234622429	rs2012734	UGT1A5,UGT1A6,UGT1A7,UGT1A8,UGT1A9,UGT1A10	T	C	VQSRTrancheSNP99.90to100.00	0.323	40	10	186	ND	ND	ND	ND	ND	ND
chr2	234627496	rs201577813	UGT1A4,UGT1A5,UGT1A6,UGT1A7,UGT1A8,UGT1A9,UGT1A10	G	A	PASS	0.005	1	0	200	Other	N/A	N/A	Minor	Rare	Benign
chr2	234627497	rs3892221	UGT1A4,UGT1A5,UGT1A6,UGT1A7,UGT1A8,UGT1A9,UGT1A10	C	T	PASS	0.005	1	0	200	Missense	0 of 6 Predicted as Damaging	Benign	Minor	Rare	Benign
chr2	234627608	rs2011425	UGT1A4,UGT1A5,UGT1A6,UGT1A7,UGT1A8,UGT1A9,UGT1A10	T	G	PASS	0.227	32	6	194	Missense	0 of 6 Predicted as Damaging	Benign	Minor	Common	Benign
chr2	234627639	rs757477070	UGT1A4,UGT1A5,UGT1A6,UGT1A7,UGT1A8,UGT1A9,UGT1A10	CG	C	VQSRTrancheINDEL99.90to100.00	0.005	1	0	200	ND	ND	ND	ND	ND	ND
chr2	234627791	rs539093785	UGT1A4,UGT1A5,UGT1A6,UGT1A7,UGT1A8,UGT1A9,UGT1A10	A	G	PASS	0.005	1	0	200	Missense	0 of 6 Predicted as Damaging	Benign	Minor	Rare	Benign
chr2	234627914	rs12468274	UGT1A4,UGT1A5,UGT1A6,UGT1A7,UGT1A8,UGT1A9,UGT1A10	T	C	PASS	0.268	37	8	198	Other	N/A	N/A	Minor	Common	Benign
chr2	234627937	rs2011404	UGT1A4,UGT1A5,UGT1A6,UGT1A7,UGT1A8,UGT1A9,UGT1A10	T	C	PASS	0.944	11	88	198	Other	N/A	N/A	Major	Common	Benign
chr2	234628270	rs3732217	UGT1A4,UGT1A5,UGT1A6,UGT1A7,UGT1A8,UGT1A9,UGT1A10	G	A	PASS	0.26	36	8	200	Other	N/A	N/A	Minor	Common	Benign
chr2	234637789	rs28898617	UGT1A3,UGT1A4,UGT1A5,UGT1A6,UGT1A7,UGT1A8,UGT1A9,UGT1A10	A	G	PASS	0.055	11	0	200	Missense	0 of 6 Predicted as Damaging	Benign	Minor	Common	Benign
chr2	234637803	rs3821242	UGT1A3,UGT1A4,UGT1A5,UGT1A6,UGT1A7,UGT1A8,UGT1A9,UGT1A10	T	C	PASS	0.364	46	13	198	Missense	0 of 6 Predicted as Damaging	Benign	Minor	Common	Benign
chr2	234637853	rs6706232	UGT1A3,UGT1A4,UGT1A5,UGT1A6,UGT1A7,UGT1A8,UGT1A9,UGT1A10	G	A	PASS	0.37	48	13	200	Other	N/A	N/A	Minor	Common	Benign
chr2	234637905	rs45625338	UGT1A3,UGT1A4,UGT1A5,UGT1A6,UGT1A7,UGT1A8,UGT1A9,UGT1A10	C	T	PASS	0.015	3	0	200	Missense	4 of 6 Predicted as Damaging	Probably damaging	Minor	Common	Deleterious missense
chr2	234637912	rs6431625	UGT1A3,UGT1A4,UGT1A5,UGT1A6,UGT1A7,UGT1A8,UGT1A9,UGT1A10	T	C	PASS	0.101	18	1	198	Missense	0 of 6 Predicted as Damaging	Benign	Minor	Common	Benign
chr2	234638249	rs7574296	UGT1A3,UGT1A4,UGT1A5,UGT1A6,UGT1A7,UGT1A8,UGT1A9,UGT1A10	A	G	PASS	0.374	46	14	198	Other	N/A	N/A	Minor	Common	Benign
chr2	234669144	rs4148323	UGT1A1,UGT1A3,UGT1A4,UGT1A5,UGT1A6,UGT1A7,UGT1A8,UGT1A9,UGT1A10	G	A	PASS	0.125	23	1	200	Missense	2 of 6 Predicted as Damaging	Possibly damaging	Minor	Common	Benign
chr2	234669311	rs200412341	UGT1A1,UGT1A3,UGT1A4,UGT1A5,UGT1A6,UGT1A7,UGT1A8,UGT1A9,UGT1A10	C	T	PASS	0.005051	1	0	198	Other	N/A	N/A	Minor	Rare	Benign
chr2	234669559	rs747662045	UGT1A1,UGT1A3,UGT1A4,UGT1A5,UGT1A6,UGT1A7,UGT1A8,UGT1A9,UGT1A10	G	A	PASS	0.01	2	0	200	Missense	5 of 6 Predicted as Damaging	Probably damaging	Minor	Common	Deleterious missense
chr2	234669619	rs35350960	UGT1A1,UGT1A3,UGT1A4,UGT1A5,UGT1A6,UGT1A7,UGT1A8,UGT1A9,UGT1A10	C	A	PASS	0.015	3	0	200	Missense	1 of 6 Predicted as Damaging	Possibly damaging	Minor	Common	Benign
chr2	234676872	rs34946978	UGT1A1,UGT1A3,UGT1A4,UGT1A5,UGT1A6,UGT1A7,UGT1A8,UGT1A9,UGT1A10	C	T	PASS	0.01	2	0	198	Missense	5 of 6 Predicted as Damaging	Probably damaging	Minor	Common	Deleterious missense
chr3	121634155	rs201993309	SLC15A2	A	G	PASS	0.005051	1	0	198	Missense	2 of 6 Predicted as Damaging	Benign	Minor	Rare	Benign
chr3	121641693	rs2293616	SLC15A2	G	A	PASS	0.682	47	44	198	Other	N/A	N/A	Major	Common	Benign
chr3	121643804	rs2257212	SLC15A2	C	T	PASS	0.682	47	44	198	Missense	1 of 6 Predicted as Damaging	Benign	Major	Common	Benign
chr3	121643866		SLC15A2	T	C	PASS	0.005051	1	0	198	Other	N/A	N/A	Minor	Rare	Benign
chr3	121646641	rs1143670	SLC15A2	A	G	PASS	0.682	47	44	198	Other	N/A	N/A	Major	Common	Benign
chr3	121647286	rs1143671	SLC15A2	C	T	PASS	0.682	47	44	198	Missense	3 of 6 Predicted as Damaging	Possibly damaging	Major	Common	Benign
chr3	121647396	rs144786366	SLC15A2	C	T	PASS	0.03	4	1	198	Other	N/A	N/A	Minor	Common	Benign
chr3	121648168	rs1143672	SLC15A2	G	A	PASS	0.682	47	44	198	Missense	0 of 6 Predicted as Damaging	Benign	Major	Common	Benign
chr4	69962287		UGT2B7	T	C	PASS	0.005051	1	0	198	Missense	0 of 6 Predicted as Damaging	Benign	Minor	Rare	Benign
chr4	69962293		UGT2B7	A	T	PASS	0.005051	1	0	198	Missense	2 of 6 Predicted as Damaging	Possibly damaging	Minor	Rare	Benign
chr4	69962375	rs61361928	UGT2B7	T	C	PASS	0.005051	1	0	198	Missense	5 of 6 Predicted as Damaging	Probably damaging	Minor	Rare	Deleterious missense
chr4	69962449	rs12233719	UGT2B7	G	T	PASS	0.106	15	3	198	Missense	0 of 6 Predicted as Damaging	Benign	Minor	Common	Benign
chr4	69962459	rs371114623	UGT2B7	T	C	PASS	0.005051	1	0	198	Missense	1 of 6 Predicted as Damaging	Benign	Minor	Rare	Benign
chr4	69962610	rs28365063	UGT2B7	A	G	PASS	0.167	27	3	198	Other	N/A	N/A	Minor	Common	Benign
chr4	69964271	rs28365062	UGT2B7	A	G	PASS	0.025	5	0	198	Other	N/A	N/A	Minor	Common	Benign
chr4	69964337	rs7438284	UGT2B7	A	T	PASS	0.707	42	49	198	Other	N/A	N/A	Major	Common	Benign
chr4	69964338	rs7439366	UGT2B7	T	C	PASS	0.707	42	49	198	Missense	0 of 6 Predicted as Damaging	Benign	Major	Common	Benign
chr4	69972949	rs4292394	UGT2B7	C	G	PASS	0.702	41	49	198	Other	N/A	N/A	Major	Common	Benign
chr4	69972952	rs4348159	UGT2B7	C	T	PASS	0.025	5	0	198	Other	N/A	N/A	Minor	Common	Benign
chr4	70713431	rs775312926	SULT1E1	G	A	PASS	0.005	1	0	200	Other	N/A	N/A	Minor	Rare	Benign
chr4	70715206	rs201072711	SULT1E1	G	C	PASS	0.01	2	0	198	Missense	5 of 6 Predicted as Damaging	Probably damaging	Minor	Common	Deleterious missense
chr4	70720011	rs1560557484	SULT1E1	A	C	PASS	0.005	1	0	200	Missense	3 of 6 Predicted as Damaging	Benign	Minor	Rare	Benign
chr4	89013496	rs34783571	ABCG2	C	T	PASS	0.005051	1	0	198	Missense	3 of 6 Predicted as Damaging	Benign	Minor	Rare	Benign
chr4	89015762	rs147547385	ABCG2	T	C	PASS	0.005	1	0	200	Missense	3 of 6 Predicted as Damaging	Benign	Minor	Rare	Benign
chr4	89018715	rs544499758	ABCG2	G	C	PASS	0.005051	1	0	198	Missense	2 of 6 Predicted as Damaging	Benign	Minor	Rare	Benign
chr4	89020503	rs192169063	ABCG2	A	G	PASS	0.005051	1	0	198	Missense	3 of 6 Predicted as Damaging	Benign	Minor	Rare	Benign
chr4	89034551	rs35622453	ABCG2	C	T	PASS	0.005	1	0	200	Other	N/A	N/A	Minor	Rare	Benign
chr4	89039365	rs750852563	ABCG2	C	T	PASS	0.005	1	0	200	Missense	3 of 6 Predicted as Damaging	Possibly damaging	Minor	Rare	Benign
chr4	89042803	rs201080118	ABCG2	G	T	PASS	0.005	1	0	200	Missense	2 of 6 Predicted as Damaging	Benign	Minor	Rare	Benign
chr4	89042821	rs559565993	ABCG2	T	C	PASS	0.005	1	0	200	Missense	4 of 6 Predicted as Damaging	Possibly damaging	Minor	Rare	Deleterious missense
chr4	89052323	rs2231142	ABCG2	G	T	PASS	0.359	47	12	198	Missense	2 of 6 Predicted as Damaging	Benign	Minor	Common	Benign
chr4	89061114	rs2231137	ABCG2	C	T	PASS	0.385	45	16	200	Missense	1 of 6 Predicted as Damaging	Benign	Minor	Common	Benign
chr5	131649415	rs11568498	SLC22A4	C	T	PASS	0.015	3	0	198	Other	N/A	N/A	Minor	Common	Benign
chr5	131663062	rs272893	SLC22A4	T	C	PASS	0.333	48	9	198	Missense	1 of 6 Predicted as Damaging	Benign	Minor	Common	Benign
chr5	131670546	rs272879	SLC22A4	C	G	PASS	0.313	46	8	198	Other	N/A	N/A	Minor	Common	Benign
chr5	131671599	rs193043140	SLC22A4	G	A	PASS	0.03	6	0	198	Other	N/A	N/A	Minor	Common	Benign
chr5	131676326	rs72552721	SLC22A4	CT	C	VQSRTrancheINDEL99.90to100.00	0.005051	1	0	198	ND	ND	ND	ND	ND	ND
chr5	131705881	rs778137386	SLC22A5	G	C	PASS	0.005	1	0	200	Missense	3 of 6 Predicted as Damaging	Benign	Minor	Rare	Benign
chr5	131705949	rs2631365	SLC22A5	T	C	PASS	0.695	47	46	200	Other	N/A	N/A	Major	Common	Benign
chr5	131705964	rs552442289	SLC22A5	G	A	PASS	0.005	1	0	200	Other	N/A	N/A	Minor	Rare	Benign
chr5	131714091	rs577131769	SLC22A5	G	A	PASS	0.005051	1	0	198	Missense	1 of 6 Predicted as Damaging	Benign	Minor	Rare	Benign
chr5	131721127	rs121908893	SLC22A5	C	T	PASS	0.01	2	0	198	LoF	1 of 6 Predicted as Damaging	N/A	Minor	Common	LoF
chr5	131721174	rs274558	SLC22A5	A	G	PASS	0.687	46	45	198	Other	N/A	N/A	Major	Common	Benign
chr5	131722796	rs75783492	SLC22A5	A	G	PASS	0.005051	1	0	198	Missense	2 of 6 Predicted as Damaging	Benign	Minor	Rare	Benign
chr5	131726524	rs267607054	SLC22A5	C	T	PASS	0.005051	1	0	198	Missense	6 of 6 Predicted as Damaging	Probably damaging	Minor	Rare	Deleterious missense
chr6	18130918	rs1142345	TPMT	T	C	PASS	0.025	5	0	200	Missense	5 of 6 Predicted as Damaging	Probably damaging	Minor	Common	Deleterious missense
chr6	18139214	rs2842934	TPMT	G	A	PASS	0.788	32	62	198	Other	N/A	N/A	Major	Common	Benign
chr6	18148077	rs186214874	TPMT	G	A	PASS	0.005051	1	0	198	Other	N/A	N/A	Minor	Rare	Benign
chr6	44197665		SLC29A1	C	T	PASS	0.005051	1	0	198	Other	N/A	N/A	Minor	Rare	Benign
chr6	52658962	rs1051775	GSTA1	T	C	PASS	0.126	23	1	198	Other	N/A	N/A	Minor	Common	Benign
chr6	52664029	rs199846502	GSTA1	G	C	PASS	0.01	2	0	200	Missense	4 of 6 Predicted as Damaging	Benign	Minor	Common	Benign
chr6	52664051	rs75442307	GSTA1	G	A	PASS	0.005	1	0	200	Other	N/A	N/A	Minor	Rare	Benign
chr6	160543123	rs1867351	SLC22A1	T	C	PASS	0.313	42	10	198	Other	N/A	N/A	Minor	Common	Benign
chr6	160551204	rs683369	SLC22A1	G	C	PASS	0.828	24	70	198	Missense	0 of 6 Predicted as Damaging	Benign	Major	Common	Benign
chr6	160555087	rs778058802	SLC22A1	G	T	PASS	0.005051	1	0	198	Missense	3 of 6 Predicted as Damaging	Possibly damaging	Minor	Rare	Benign
chr6	160557643	rs2282143	SLC22A1	C	T	PASS	0.135	21	3	200	Missense	5 of 6 Predicted as Damaging	Probably damaging	Minor	Common	Deleterious missense
chr6	160560845	rs628031	SLC22A1	A	G	PASS	0.735	37	55	200	Missense	0 of 6 Predicted as Damaging	Benign	Major	Common	Benign
chr6	160560897		SLC22A1	CTGGTAAGT	C	PASS	0.735	37	55	200	Other	N/A	N/A	Major	Common	Benign
chr6	160577061	rs780821519	SLC22A1	G	A	PASS	0.005	1	0	200	Missense	4 of 6 Predicted as Damaging	Probably damaging	Minor	Rare	Deleterious missense
chr6	160638506	rs769605310	SLC22A2	C	A	PASS	0.005051	1	0	198	Missense	0 of 6 Predicted as Damaging	Benign	Minor	Rare	Benign
chr6	160645832	rs316003	SLC22A2	C	T	PASS	0.705	43	49	200	Other	N/A	N/A	Major	Common	Benign
chr6	160668231	rs766935722	SLC22A2	T	G	PASS	0.015	3	0	198	Other	N/A	N/A	Minor	Common	Benign
chr6	160670282	rs316019	SLC22A2	A	C	PASS	0.828	28	68	198	Missense	3 of 6 Predicted as Damaging	Benign	Major	Common	Benign
chr6	160671650	rs141320073	SLC22A2	C	A	PASS	0.005051	1	0	198	Other	N/A	N/A	Minor	Rare	Benign
chr6	160679400	rs624249	SLC22A2	C	A	PASS	0.12	22	1	200	Other	N/A	N/A	Minor	Common	Benign
chr6	160679752	rs760038413	SLC22A2	C	A	PASS	0.005051	1	0	198	Missense	6 of 6 Predicted as Damaging	Probably damaging	Minor	Rare	Deleterious missense
chr6	160828076	rs147281972	SLC22A3	T	C	PASS	0.005	1	0	200	Other	N/A	N/A	Minor	Rare	Benign
chr6	160828118	rs76026925	SLC22A3	C	T	PASS	0.005	1	0	200	Other	N/A	N/A	Minor	Rare	Benign
chr6	160858038	rs373788380	SLC22A3	C	T	PASS	0.01	2	0	200	Other	N/A	N/A	Minor	Common	Benign
chr6	160858188	rs2292334	SLC22A3	G	A	PASS	0.45	50	20	200	Other	N/A	N/A	Minor	Common	Benign
chr7	1024137	rs374086630	CYP2W1	G	A	PASS	0.005	1	0	200	Other	N/A	N/A	Minor	Rare	Benign
chr7	1024608	rs546165821	CYP2W1	G	A	PASS	0.005051	1	0	198	Other	N/A	N/A	Minor	Rare	Benign
chr7	1024855	rs3735684	CYP2W1	G	A	PASS	0.005051	1	0	198	Missense	0 of 6 Predicted as Damaging	Benign	Minor	Rare	Benign
chr7	2284343	rs755509970	NUDT1	T	C	PASS	0.005051	1	0	198	Missense	4 of 6 Predicted as Damaging	Benign	Minor	Rare	Benign
chr7	2289586	rs4866	NUDT1	G	A	PASS	0.01	2	0	198	Missense	4 of 6 Predicted as Damaging	Probably damaging	Minor	Common	Deleterious missense
chr7	2290522	rs1799832	NUDT1	C	T	PASS	0.066	13	0	198	Other	N/A	N/A	Minor	Common	Benign
chr7	2290565	rs1562412286	NUDT1	C	A	PASS	0.005051	1	0	198	Missense	0 of 6 Predicted as Damaging	Benign	Minor	Rare	Benign
chr7	2290618	rs752521039	NUDT1	C	T	PASS	0.01	2	0	198	Other	N/A	N/A	Minor	Common	Benign
chr7	75583325	rs10262966	POR	A	G	PASS	0.01	2	0	198	Other	N/A	N/A	Minor	Common	Benign
chr7	75609677	rs1135612	POR	A	G	PASS	0.475	44	25	198	Other	N/A	N/A	Minor	Common	Benign
chr7	75610479	rs1554557769	POR	C	T	PASS	0.005	1	0	200	Other	N/A	N/A	Minor	Rare	Benign
chr7	75611554	rs201786397	POR	C	T	PASS	0.01	2	0	198	Other	N/A	N/A	Minor	Common	Benign
chr7	75611640	rs369749344	POR	C	T	PASS	0.005051	1	0	198	Missense	5 of 6 Predicted as Damaging	Possibly damaging	Minor	Rare	Deleterious missense
chr7	75613096	rs781831773	POR	G	A	PASS	0.005051	1	0	198	Missense	3 of 6 Predicted as Damaging	Benign	Minor	Rare	Benign
chr7	75614264	rs41301424	POR	C	T	PASS	0.051	10	0	198	Other	N/A	N/A	Minor	Common	Benign
chr7	75614953	rs2228104	POR	T	C	PASS	0.894	19	79	198	Other	N/A	N/A	Major	Common	Benign
chr7	75615006	rs1057868	POR	C	T	PASS	0.37	42	16	200	Missense	1 of 6 Predicted as Damaging	Benign	Minor	Common	Benign
chr7	75615023	rs374141883	POR	C	T	PASS	0.005	1	0	200	Missense	5 of 6 Predicted as Damaging	Possibly damaging	Minor	Rare	Deleterious missense
chr7	75615287	rs1057870	POR	G	A	PASS	0.051	10	0	198	Other	N/A	N/A	Minor	Common	Benign
chr7	75615537	rs369181144	POR	G	A	PASS	0.005	1	0	200	Missense	3 of 6 Predicted as Damaging	Probably damaging	Minor	Rare	Benign
chr7	75615680	rs1554559456	POR	G	A	PASS	0.005	1	0	200	Missense	6 of 6 Predicted as Damaging	Probably damaging	Minor	Rare	Deleterious missense
chr7	75615691	rs557596726	POR	C	T	PASS	0.005	1	0	200	Other	N/A	N/A	Minor	Rare	Benign
chr7	87046730	rs1178619531	ABCB4	T	C	PASS	0.005051	1	0	198	Other	N/A	N/A	Minor	Rare	Benign
chr7	87049337	rs753155827	ABCB4	C	A	PASS	0.005	1	0	200	Missense	3 of 6 Predicted as Damaging	Benign	Minor	Rare	Benign
chr7	87056176	rs2230028	ABCB4	T	C	PASS	0.025	5	0	198	Missense	1 of 6 Predicted as Damaging	Benign	Minor	Common	Benign
chr7	87056192	rs553616378	ABCB4	A	G	PASS	0.005051	1	0	198	Other	N/A	N/A	Minor	Rare	Benign
chr7	87074281	rs753104429	ABCB4	GA	G	VQSRTrancheINDEL99.90to100.00	0.035	7	0	198	ND	ND	ND	ND	ND	ND
chr7	87079406	rs2109505	ABCB4	T	A	PASS	0.232	32	7	198	Other	N/A	N/A	Minor	Common	Benign
chr7	87080951	rs8187791	ABCB4	G	A	PASS	0.015	3	0	198	Other	N/A	N/A	Minor	Common	Benign
chr7	87082292	rs1202283	ABCB4	G	A	PASS	0.429	51	17	198	Other	N/A	N/A	Minor	Common	Benign
chr7	87092185	rs2302387	ABCB4	G	A	PASS	0.126	21	2	198	Other	N/A	N/A	Minor	Common	Benign
chr7	87138645	rs1045642	ABCB1	A	G	PASS	0.581	45	35	198	Other	N/A	N/A	Major	Common	Benign
chr7	87179601	rs1128503	ABCB1	A	G	PASS	0.333	40	13	198	Other	N/A	N/A	Minor	Common	Benign
chr7	99245974	rs28365085	CYP3A5	A	G	PASS	0.01	2	0	198	Missense	4 of 6 Predicted as Damaging	Probably damaging	Minor	Common	Deleterious missense
chr7	99260499	rs28365096	CYP3A5	G	A	PASS	0.005	1	0	200	Other	N/A	N/A	Minor	Rare	Benign
chr7	99261653	rs369126062	CYP3A5	T	C	PASS	0.005	1	0	200	Missense	0 of 6 Predicted as Damaging	Benign	Minor	Rare	Benign
chr7	99270244	rs759099183	CYP3A5	C	A	PASS	0.005	1	0	200	Missense	4 of 6 Predicted as Damaging	Probably damaging	Minor	Rare	Deleterious missense
chr7	99303174	rs1444452094	CYP3A7,CYP3A7-CYP3A51P	T	A	PASS	0.005	1	0	200	Missense	1 of 6 Predicted as Damaging	Benign	Minor	Rare	Benign
chr7	99306685	rs2257401	CYP3A7,CYP3A7-CYP3A51P	C	G	PASS	0.73	42	52	200	Missense	N/A	N/A	Major	Common	Benign
chr7	99315257	rs181820338	CYP3A7,CYP3A7-CYP3A51P	G	A	PASS	0.01	2	0	198	Other	N/A	N/A	Minor	Common	Benign
chr7	99328686	rs775413195	CYP3A7,CYP3A7-CYP3A51P	C	T	PASS	0.005	1	0	200	Missense	0 of 6 Predicted as Damaging	Benign	Minor	Rare	Benign
chr7	99361626	rs28371759	CYP3A4	A	G	PASS	0.01	2	0	198	Missense	1 of 6 Predicted as Damaging	Possibly damaging	Minor	Common	Benign
chr7	99367825	rs55951658	CYP3A4	T	C	PASS	0.025	5	0	200	Missense	1 of 6 Predicted as Damaging	Benign	Minor	Common	Benign
chr7	99377656	rs1297487032	CYP3A4	T	C	PASS	0.005051	1	0	198	Missense	1 of 6 Predicted as Damaging	Benign	Minor	Rare	Benign
chr7	99445132	rs4646474	CYP3A43	C	T	PASS	0.01	2	0	198	Other	N/A	N/A	Minor	Common	Benign
chr7	99453258	rs150984481	CYP3A43	G	A	PASS	0.005051	1	0	198	Missense	0 of 6 Predicted as Damaging	Benign	Minor	Rare	Benign
chr8	18079797		NAT1	A	T	PASS	0.005051	1	0	198	Missense	0 of 6 Predicted as Damaging	Benign	Minor	Rare	Benign
chr8	18079799		NAT1	T	A	PASS	0.475	94	0	198	Other	N/A	N/A	Minor	Common	Benign
chr8	18079802		NAT1	T	C	VQSRTrancheSNP99.90to100.00	0.485	96	0	198	ND	ND	ND	ND	ND	ND
chr8	18079898	rs371752075	NAT1	T	C	PASS	0.005051	1	0	198	Other	N/A	N/A	Minor	Rare	Benign
chr8	18079919	rs8190858	NAT1	C	T	PASS	0.01	2	0	198	Other	N/A	N/A	Minor	Common	Benign
chr8	18080001	rs4987076	NAT1	G	A	PASS	0.015	3	0	198	Missense	0 of 6 Predicted as Damaging	Benign	Minor	Common	Benign
chr8	18080015	rs4986990	NAT1	G	A	PASS	0.015	3	0	198	Other	N/A	N/A	Minor	Common	Benign
chr8	18080158	rs768813958	NAT1	A	T	PASS	0.005051	1	0	198	Missense	5 of 6 Predicted as Damaging	Probably damaging	Minor	Rare	Deleterious missense
chr8	18080196	rs4986783	NAT1	T	G	PASS	0.015	3	0	200	Missense	0 of 6 Predicted as Damaging	Benign	Minor	Common	Benign
chr8	18257756	rs758016738	NAT2	A	T	VQSRTrancheSNP99.90to100.00	0.015	3	0	198	ND	ND	ND	ND	ND	ND
chr8	18257795	rs1041983	NAT2	C	T	PASS	0.52	49	27	198	Other	N/A	N/A	Major	Common	Benign
chr8	18257854	rs1801280	NAT2	T	C	PASS	0.076	9	3	198	Missense	3 of 6 Predicted as Damaging	Possibly damaging	Minor	Common	Benign
chr8	18257994	rs1799929	NAT2	C	T	PASS	0.075	9	3	200	Other	N/A	N/A	Minor	Common	Benign
chr8	18258103	rs1799930	NAT2	G	A	PASS	0.36	50	11	200	Missense	3 of 6 Predicted as Damaging	Probably damaging	Minor	Common	Benign
chr8	18258204	rs752955201	NAT2	G	A	PASS	0.005	1	0	200	Missense	2 of 6 Predicted as Damaging	Benign	Minor	Rare	Benign
chr8	18258316	rs1208	NAT2	G	A	PASS	0.914	11	85	198	Missense	0 of 6 Predicted as Damaging	Benign	Major	Common	Benign
chr8	18258370	rs1799931	NAT2	G	A	PASS	0.146	25	2	198	Missense	0 of 6 Predicted as Damaging	Benign	Minor	Common	Benign
chr9	86894894	rs146332452	SLC28A3	G	A	PASS	0.01	2	0	198	Other	N/A	N/A	Minor	Common	Benign
chr9	86894928	rs746125522	SLC28A3	G	A	PASS	0.005051	1	0	198	Missense	5 of 6 Predicted as Damaging	Possibly damaging	Minor	Rare	Deleterious missense
chr9	86895771	rs11568392	SLC28A3	G	A	PASS	0.111	18	2	198	Other	N/A	N/A	Minor	Common	Benign
chr9	86900369	rs56350726	SLC28A3	T	A	PASS	0.131	22	2	198	Missense	4 of 6 Predicted as Damaging	Possibly damaging	Minor	Common	Deleterious missense
chr9	86900926	rs7853758	SLC28A3	G	A	PASS	0.18	28	4	200	Other	N/A	N/A	Minor	Common	Benign
chr9	86905120	rs374694932	SLC28A3	G	A	PASS	0.01	2	0	198	Other	N/A	N/A	Minor	Common	Benign
chr9	86905172	rs45525131	SLC28A3	C	T	PASS	0.005051	1	0	198	Missense	3 of 6 Predicted as Damaging	Benign	Minor	Rare	Benign
chr9	86914503	rs11140503	SLC28A3	G	T	PASS	0.005051	1	0	198	Missense	4 of 6 Predicted as Damaging	Probably damaging	Minor	Rare	Deleterious missense
chr9	86917301	rs10868138	SLC28A3	T	C	PASS	0.091	18	0	198	Missense	4 of 6 Predicted as Damaging	Benign	Minor	Common	Benign
chr9	86920236	rs7867504	SLC28A3	T	C	PASS	0.636	44	41	198	Other	N/A	N/A	Major	Common	Benign
chr9	86920237	rs570175390	SLC28A3	G	A	PASS	0.01	2	0	200	Missense	0 of 6 Predicted as Damaging	Benign	Minor	Common	Benign
chr9	116019431	rs114287263	SLC31A1	A	G	PASS	0.005051	1	0	198	Other	N/A	N/A	Minor	Rare	Benign
chr9	116019440	rs143596551	SLC31A1	C	T	PASS	0.005051	1	0	198	Other	N/A	N/A	Minor	Rare	Benign
chr10	73082532	rs746298917	SLC29A3	C	T	PASS	0.005051	1	0	198	Missense	N/A	N/A	Minor	Rare	Benign
chr10	73082563	rs2277257	SLC29A3	A	G	PASS	0.354	44	13	198	Other	1 of 6 Predicted as Damaging	Benign	Minor	Common	Benign
chr10	73111408	rs780668	SLC29A3	C	T	PASS	0.475	54	20	198	Missense	3 of 6 Predicted as Damaging	Benign	Minor	Common	Benign
chr10	73111423	rs143557881	SLC29A3	G	T	PASS	0.025	5	0	198	Missense	1 of 6 Predicted as Damaging	Benign	Minor	Common	Benign
chr10	73111433	rs150879861	SLC29A3	G	C	PASS	0.025	5	0	198	Missense	N/A	N/A	Minor	Common	Benign
chr10	73115867	rs200339271	SLC29A3	G	A	PASS	0.005051	1	0	198	Other	5 of 6 Predicted as Damaging	Probably damaging	Minor	Rare	Damaging
chr10	73115941	rs2252997	SLC29A3	T	C	PASS	0.712	45	48	198	Missense	N/A	N/A	Major	Common	Benign
chr10	73115942	rs2252996	SLC29A3	G	A	PASS	0.712	45	48	198	Other	0 of 6 Predicted as Damaging	Benign	Major	Common	Benign
chr10	73121832	rs190003480	SLC29A3	C	T	PASS	0.01	2	0	198	Other	1 of 6 Predicted as Damaging	Benign	Minor	Common	Benign
chr10	73121913	rs2487068	SLC29A3	A	G	PASS	0.753	39	55	198	Other	0 of 6 Predicted as Damaging	Benign	Major	Common	Benign
chr10	73121945	rs1084004	SLC29A3	T	C	PASS	0.745	43	53	200	Missense	N/A	N/A	Major	Common	Benign
chr10	73122139	rs199861210	SLC29A3	G	A	PASS	0.255	51	0	200	Missense	5 of 6 Predicted as Damaging	Possibly damaging	Minor	Common	Deleterious missense
chr10	73122206		SLC29A3	G	T	PASS	0.359	71	0	198	Missense	N/A	N/A	Minor	Common	Benign
chr10	73122211		SLC29A3	G	T	PASS	0.111	22	0	198	Missense	5 of 6 Predicted as Damaging	Probably damaging	Minor	Common	Deleterious missense
chr10	73122213		SLC29A3	A	G	PASS	0.126	25	0	198	Other	5 of 6 Predicted as Damaging	Probably damaging	Minor	Common	Damaging
chr10	73122215	rs764543735	SLC29A3	C	T	PASS	0.116	23	0	198	Missense	N/A	N/A	Minor	Common	Benign
chr10	73122306		SLC29A3	G	C	PASS	0.005051	1	0	198	Missense	0 of 6 Predicted as Damaging	Benign	Minor	Rare	Benign
chr10	94834946	rs367762887	CYP26A1	A	G	PASS	0.015	3	0	198	Missense	1 of 6 Predicted as Damaging	Benign	Minor	Common	Benign
chr10	94837013	rs1590145551	CYP26A1	T	C	PASS	0.005051	1	0	198	Other	N/A	N/A	Minor	Rare	Benign
chr10	96447562	rs41291550	CYP2C18	T	A	PASS	0.04	8	0	198	LoF	1 of 6 Predicted as Damaging	N/A	Minor	Common	LoF
chr10	96447920	rs117111102	CYP2C18	C	T	PASS	0.005	1	0	200	Missense	3 of 6 Predicted as Damaging	Probably damaging	Minor	Rare	Benign
chr10	96454768	rs115269792	CYP2C18	G	C	PASS	0.01	2	0	198	Missense	2 of 6 Predicted as Damaging	Probably damaging	Minor	Common	Benign
chr10	96484233	rs76498052	CYP2C18	C	T	PASS	0.01	2	0	198	Other	N/A	N/A	Minor	Common	Benign
chr10	96493058	rs1126545	CYP2C18	C	T	PASS	0.253	42	4	198	Missense	4 of 6 Predicted as Damaging	Probably damaging	Minor	Common	Deleterious missense
chr10	96522561	rs17885098	CYP2C19	T	C	PASS	0.066	13	0	198	Other	N/A	N/A	Minor	Common	Benign
chr10	96534867	rs28399505	CYP2C19	T	C	PASS	0.01	2	0	198	Missense	0 of 6 Predicted as Damaging	Benign	Minor	Common	Benign
chr10	96540410	rs4986893	CYP2C19	G	A	PASS	0.04	8	0	200	LoF	1 of 6 Predicted as Damaging	N/A	Minor	Common	LoF
chr10	96541616	rs4244285	CYP2C19	G	A	PASS	0.25	42	4	200	Other	N/A	N/A	Minor	Common	Benign
chr10	96541701	rs375781227	CYP2C19	G	A	PASS	0.005	1	0	200	Missense	3 of 6 Predicted as Damaging	Benign	Minor	Rare	Benign
chr10	96541717	rs574462231	CYP2C19	G	A	PASS	0.005	1	0	200	Missense	1 of 6 Predicted as Damaging	Benign	Minor	Rare	Benign
chr10	96602622	rs3758580	CYP2C19	C	T	PASS	0.253	42	4	198	Other	N/A	N/A	Minor	Common	Benign
chr10	96602623	rs3758581	CYP2C19	G	A	PASS	0.025	5	0	198	Missense	N/A	N/A	Minor	Common	Benign
chr10	96602674	rs759589385	CYP2C19	A	G	PASS	0.005051	1	0	198	Missense	4 of 6 Predicted as Damaging	Probably damaging	Minor	Rare	Deleterious missense
chr10	96609775	rs17886522	CYP2C19	A	C	PASS	0.04	8	0	198	Other	N/A	N/A	Minor	Common	Benign
chr10	96612495	rs56337013	CYP2C19	C	T	PASS	0.005	1	0	200	Missense	6 of 6 Predicted as Damaging	Probably damaging	Minor	Rare	Deleterious missense
chr10	96701658	rs538852786	CYP2C9	T	G	PASS	0.005	1	0	200	Missense	0 of 6 Predicted as Damaging	Benign	Minor	Rare	Benign
chr10	96701674	rs17847036	CYP2C9	G	A	PASS	0.01	2	0	200	Other	N/A	N/A	Minor	Common	Benign
chr10	96701715	rs72558187	CYP2C9	T	C	PASS	0.005	1	0	200	Missense	2 of 6 Predicted as Damaging	Possibly damaging	Minor	Rare	Benign
chr10	96731916	rs1408854461	CYP2C9	T	C	PASS	0.005	1	0	200	Missense	0 of 6 Predicted as Damaging	Benign	Minor	Rare	Benign
chr10	96741053	rs1057910	CYP2C9	A	C	PASS	0.025	5	0	198	Missense	1 of 6 Predicted as Damaging	Benign	Minor	Common	Benign
chr10	96748737	rs1057911	CYP2C9	A	T	PASS	0.025	5	0	200	Other	N/A	N/A	Minor	Common	Benign
chr10	96797049		CYP2C8	C	G	PASS	0.005051	1	0	198	Missense	6 of 6 Predicted as Damaging	Probably damaging	Minor	Rare	Deleterious missense
chr10	96798715	rs148515896	CYP2C8	G	A	PASS	0.015	3	0	200	Other	N/A	N/A	Minor	Common	Benign
chr10	96798756	rs186285658	CYP2C8	C	T	PASS	0.005	1	0	200	Missense	4 of 6 Predicted as Damaging	Possibly damaging	Minor	Rare	Deleterious missense
chr10	96805612	rs768402831	CYP2C8	G	T	PASS	0.005051	1	0	198	Missense	3 of 6 Predicted as Damaging	Possibly damaging	Minor	Rare	Benign
chr10	96805708	rs78637571	CYP2C8	C	A	PASS	0.01	2	0	198	LoF	2 of 6 Predicted as Damaging	N/A	Minor	Common	LoF
chr10	96818094		CYP2C8	G	A	PASS	0.005	1	0	200	LoF	1 of 6 Predicted as Damaging	N/A	Minor	Rare	LoF
chr10	96818199	rs188934928	CYP2C8	C	G	PASS	0.005	1	0	200	Missense	1 of 6 Predicted as Damaging	Benign	Minor	Rare	Benign
chr10	96824688	rs142886225	CYP2C8	C	T	PASS	0.01	2	0	198	Missense	0 of 6 Predicted as Damaging	Benign	Minor	Common	Benign
chr10	96824711		CYP2C8	G	T	PASS	0.005051	1	0	198	Missense	5 of 6 Predicted as Damaging	Probably damaging	Minor	Rare	Deleterious missense
chr10	101553346		ABCC2	T	C	PASS	0.005	1	0	200	Other	N/A	N/A	Minor	Rare	Benign
chr10	101553353		ABCC2	A	G	PASS	0.005	1	0	200	Missense	4 of 6 Predicted as Damaging	Benign	Minor	Rare	Benign
chr10	101553428	rs146452937	ABCC2	C	T	PASS	0.005	1	0	200	Missense	5 of 6 Predicted as Damaging	Probably damaging	Minor	Rare	Deleterious missense
chr10	101553660	rs770123195	ABCC2	T	A	PASS	0.005051	1	0	198	Other	N/A	N/A	Minor	Rare	Benign
chr10	101559054	rs375385616	ABCC2	A	G	PASS	0.005	1	0	200	Missense	1 of 6 Predicted as Damaging	Benign	Minor	Rare	Benign
chr10	101563815	rs2273697	ABCC2	G	A	PASS	0.01	2	0	200	Missense	1 of 6 Predicted as Damaging	Benign	Minor	Common	Benign
chr10	101567196	rs781337846	ABCC2	G	A	PASS	0.005	1	0	200	Missense	6 of 6 Predicted as Damaging	Probably damaging	Minor	Rare	Deleterious missense
chr10	101578641	rs56220353	ABCC2	C	T	PASS	0.005051	1	0	198	Missense	6 of 6 Predicted as Damaging	Probably damaging	Minor	Rare	Deleterious missense
chr10	101590129	rs377107178	ABCC2	G	A	PASS	0.005051	1	0	198	Missense	3 of 6 Predicted as Damaging	Benign	Minor	Rare	Benign
chr10	101591418	rs3740070	ABCC2	G	A	PASS	0.005051	1	0	198	Other	N/A	N/A	Minor	Rare	Benign
chr10	101595973	rs762726580	ABCC2	G	A	PASS	0.005051	1	0	198	Other	N/A	N/A	Minor	Rare	Benign
chr10	101595996	rs17222723	ABCC2	T	A	PASS	0.01	2	0	198	Missense	1 of 6 Predicted as Damaging	Benign	Minor	Common	Benign
chr10	101603570		ABCC2	G	C	PASS	0.005051	1	0	198	Other	N/A	N/A	Minor	Rare	Benign
chr10	101603654	rs753952091	ABCC2	T	C	PASS	0.005051	1	0	198	Other	N/A	N/A	Minor	Rare	Benign
chr10	101604207	rs3740066	ABCC2	C	T	PASS	0.235	41	3	200	Other	N/A	N/A	Minor	Common	Benign
chr10	101606861	rs1137968	ABCC2	G	T	PASS	0.01	2	0	200	Other	N/A	N/A	Minor	Common	Benign
chr10	101610533	rs8187707	ABCC2	C	T	PASS	0.01	2	0	198	Other	N/A	N/A	Minor	Common	Benign
chr10	101611294	rs8187710	ABCC2	G	A	PASS	0.01	2	0	200	Missense	0 of 6 Predicted as Damaging	Benign	Minor	Common	Benign
chr10	101611296	rs186295082	ABCC2	G	A	PASS	0.005	1	0	200	Missense	4 of 6 Predicted as Damaging	Benign	Minor	Rare	Benign
chr10	104596924	rs6163	CYP17A1	C	A	PASS	0.576	46	34	198	Other	N/A	N/A	Major	Common	Benign
chr10	104596981	rs6162	CYP17A1	G	A	PASS	0.581	45	35	198	Other	N/A	N/A	Major	Common	Benign
chr10	104597087	rs72559703	CYP17A1	G	A	PASS	0.035	7	0	198	Missense	0 of 6 Predicted as Damaging	Benign	Minor	Common	Benign
chr10	135346202	rs41299426	CYP2E1	A	G	PASS	0.01	2	0	198	Missense	1 of 6 Predicted as Damaging	Probably damaging	Minor	Common	Benign
chr10	135346306	rs200017188	CYP2E1	C	T	PASS	0.005051	1	0	198	Other	N/A	N/A	Minor	Rare	Benign
chr10	135347343	rs28371746	CYP2E1	C	A	PASS	0.005051	1	0	198	Other	N/A	N/A	Minor	Rare	Benign
chr10	135351362	rs2515641	CYP2E1	T	C	PASS	0.798	32	63	198	Other	N/A	N/A	Major	Common	Benign
chr11	62747390	rs544804076	SLC22A6	C	A	PASS	0.005	1	0	200	Other	N/A	N/A	Minor	Rare	Benign
chr11	62748760	rs776644088	SLC22A6	C	T	PASS	0.01	2	0	198	Missense	0 of 6 Predicted as Damaging	Benign	Minor	Common	Benign
chr11	62748764		SLC22A6	T	C	PASS	0.02	4	0	198	Missense	4 of 6 Predicted as Damaging	Possibly damaging	Minor	Common	Deleterious missense
chr11	62749447	rs1416600616	SLC22A6	C	T	PASS	0.005	1	0	200	Missense	2 of 6 Predicted as Damaging	Possibly damaging	Minor	Rare	Benign
chr11	62751069	rs146282438	SLC22A6	C	T	PASS	0.005	1	0	200	Missense	0 of 6 Predicted as Damaging	Benign	Minor	Rare	Benign
chr11	62751812	rs11568629	SLC22A6	T	C	PASS	0.005	1	0	200	Other	N/A	N/A	Minor	Rare	Benign
chr11	62751911	rs11568628	SLC22A6	C	A	PASS	0.005	1	0	200	Other	N/A	N/A	Minor	Rare	Benign
chr11	62751983	rs11568630	SLC22A6	G	A	PASS	0.01	2	0	200	Other	N/A	N/A	Minor	Common	Benign
chr11	62752004	rs781619071	SLC22A6	G	A	PASS	0.005	1	0	200	Other	N/A	N/A	Minor	Rare	Benign
chr11	62761042	rs765180492	SLC22A8	C	T	PASS	0.01	2	0	198	Other	N/A	N/A	Minor	Common	Benign
chr11	62763264	rs11568482	SLC22A8	T	A	PASS	0.051	8	1	198	Missense	2 of 6 Predicted as Damaging	Benign	Minor	Common	Benign
chr11	62763544	rs45438191	SLC22A8	A	G	PASS	0.01	2	0	198	Missense	0 of 6 Predicted as Damaging	Benign	Minor	Common	Benign
chr11	62766413	rs888010597	SLC22A8	G	A	PASS	0.005051	1	0	198	Other	N/A	N/A	Minor	Rare	Benign
chr11	62766431	rs2276299	SLC22A8	A	T	PASS	0.288	45	6	198	Other	N/A	N/A	Minor	Common	Benign
chr11	62782278	rs4149180	SLC22A8	C	T	PASS	0.01	2	0	200	Other	N/A	N/A	Minor	Common	Benign
chr11	63137879	rs746266688	SLC22A9	G	T	PASS	0.005	1	0	200	Other	N/A	N/A	Minor	Rare	Benign
chr11	63141187		SLC22A9	C	G	PASS	0.005051	1	0	198	Missense	5 of 6 Predicted as Damaging	Probably damaging	Minor	Rare	Deleterious missense
chr11	63143153	rs200498139	SLC22A9	C	A	PASS	0.005051	1	0	198	Missense	1 of 6 Predicted as Damaging	Possibly damaging	Minor	Rare	Benign
chr11	64323696	rs200367926	SLC22A11	G	T	PASS	0.005	1	0	200	Other	N/A	N/A	Minor	Rare	Benign
chr11	64323737	rs200687218	SLC22A11	G	A	PASS	0.005	1	0	200	Missense	3 of 6 Predicted as Damaging	Probably damaging	Minor	Rare	Benign
chr11	64323783	rs2277313	SLC22A11	C	T	PASS	0.015	3	0	200	Other	N/A	N/A	Minor	Common	Benign
chr11	64326696	rs72559737	SLC22A11	C	A	PASS	0.015	3	0	200	Other	N/A	N/A	Minor	Common	Benign
chr11	64331790	rs147522958	SLC22A11	G	A	PASS	0.015	3	0	200	Missense	5 of 6 Predicted as Damaging	Possibly damaging	Minor	Common	Deleterious missense
chr11	64338477	rs377040676	SLC22A11	G	A	PASS	0.005051	1	0	198	Missense	0 of 6 Predicted as Damaging	Benign	Minor	Rare	Benign
chr11	64338484	rs770826781	SLC22A11	G	C	PASS	0.01	2	0	198	Missense	2 of 6 Predicted as Damaging	Possibly damaging	Minor	Common	Benign
chr11	64338485	rs145855812	SLC22A11	G	T	PASS	0.01	2	0	198	Missense	1 of 6 Predicted as Damaging	Benign	Minor	Common	Benign
chr11	64359274	rs3825017	SLC22A12	C	T	PASS	0.323	46	9	198	Other	N/A	N/A	Minor	Common	Benign
chr11	64359286	rs3825016	SLC22A12	C	T	PASS	0.283	36	10	198	Other	N/A	N/A	Minor	Common	Benign
chr11	64360274	rs11231825	SLC22A12	T	C	PASS	0.283	36	10	198	Missense	0 of 6 Predicted as Damaging	Benign	Minor	Common	Benign
chr11	64360934	rs200050310	SLC22A12	G	A	PASS	0.005051	1	0	198	Other	N/A	N/A	Minor	Rare	Benign
chr11	64367173	rs1047976958	SLC22A12	G	A	PASS	0.005	1	0	200	Missense	5 of 6 Predicted as Damaging	Probably damaging	Minor	Rare	Deleterious missense
chr11	64367282	rs1418247480	SLC22A12	A	C	PASS	0.005	1	0	200	Missense	2 of 6 Predicted as Damaging	Benign	Minor	Rare	Benign
chr11	64367862	rs7932775	SLC22A12	T	C	PASS	0.505	55	23	200	Other	N/A	N/A	Major	Common	Benign
chr11	64368385	rs372091940	SLC22A12	G	A	PASS	0.005	1	0	200	Missense	3 of 6 Predicted as Damaging	Benign	Minor	Rare	Benign
chr11	66136552	rs193245057	SLC29A2	C	T	PASS	0.01	2	0	198	Missense	3 of 6 Predicted as Damaging	Possibly damaging	Minor	Common	Benign
chr11	67352689	rs1695	GSTP1	A	G	PASS	0.24	38	5	200	Other	0 of 6 Predicted as Damaging	Benign	Minor	Common	Benign
chr11	67352711	rs563603340	GSTP1	A	G	PASS	0.02	4	0	200	Missense	3 of 6 Predicted as Damaging	Benign	Minor	Common	Benign
chr11	67353579	rs1138272	GSTP1	C	T	PASS	0.005	1	0	200	Missense	1 of 6 Predicted as Damaging	Benign	Minor	Rare	Benign
chr11	67353970	rs4891	GSTP1	T	C	PASS	0.247	39	5	198	Missense	N/A	N/A	Minor	Common	Benign
chr11	74873754	rs60113013	SLCO2B1	GCACAGAAAA	G	VQSRTrancheINDEL99.90to100.00	0.1	20	0	200	ND	ND	ND	ND	ND	ND
chr11	74880254	rs1460619782	SLCO2B1	T	G	PASS	0.005	1	0	200	Missense	2 of 6 Predicted as Damaging	Possibly damaging	Minor	Rare	Benign
chr11	74880370	rs35199625	SLCO2B1	G	A	PASS	0.055	11	0	200	Missense	4 of 6 Predicted as Damaging	Probably damaging	Minor	Common	Deleterious missense
chr11	74883559	rs78825186	SLCO2B1	G	A	PASS	0.005051	1	0	198	Missense	0 of 6 Predicted as Damaging	Benign	Minor	Rare	Benign
chr11	74883577	rs12422149	SLCO2B1	G	A	PASS	0.242	38	5	198	Missense	0 of 6 Predicted as Damaging	Benign	Minor	Common	Benign
chr11	74907582	rs2306168	SLCO2B1	C	T	PASS	0.187	29	4	198	Missense	0 of 6 Predicted as Damaging	Benign	Minor	Common	Benign
chr11	74907721	rs61555831	SLCO2B1	C	T	PASS	0.045	9	0	198	Other	N/A	N/A	Minor	Common	Benign
chr11	74914466	rs547836651	SLCO2B1	G	A	PASS	0.005	1	0	200	Missense	5 of 6 Predicted as Damaging	Probably damaging	Minor	Rare	Deleterious missense
chr11	74915493	rs192050675	SLCO2B1	C	A	PASS	0.005051	1	0	198	Missense	1 of 6 Predicted as Damaging	Probably damaging	Minor	Rare	Benign
chr12	21011410	rs374616195	SLCO1B3	A	C	PASS	0.01	2	0	200	Other	N/A	N/A	Minor	Common	Benign
chr12	21011480	rs4149117	SLCO1B3	T	G	PASS	0.81	28	67	200	Missense	0 of 6 Predicted as Damaging	Benign	Major	Common	Benign
chr12	21011481	rs145334570	SLCO1B3	C	A	PASS	0.01	2	0	200	Missense	4 of 6 Predicted as Damaging	Possibly damaging	Minor	Common	Deleterious missense
chr12	21015462	rs780868097	SLCO1B3	G	A	PASS	0.005	1	0	200	Missense	5 of 6 Predicted as Damaging	Possibly damaging	Minor	Rare	Deleterious missense
chr12	21015703		SLCO1B3	A	G	PASS	0.005051	1	0	198	Other	N/A	N/A	Minor	Rare	Benign
chr12	21015760	rs7311358	SLCO1B3	G	A	PASS	0.808	28	66	198	Missense	1 of 6 Predicted as Damaging	Benign	Major	Common	Benign
chr12	21028208	rs60140950	SLCO1B3	G	C	PASS	0.005	1	0	200	Missense	5 of 6 Predicted as Damaging	Probably damaging	Minor	Rare	Deleterious missense
chr12	21028353	rs983726989	SLCO1B3	T	C	PASS	0.005	1	0	200	Other	N/A	N/A	Minor	Rare	Benign
chr12	21036411	rs2053098	SLCO1B3	A	G	PASS	0.803	29	65	198	Other	N/A	N/A	Major	Common	Benign
chr12	21054369	rs3764006	SLCO1B3	G	A	PASS	0.78	36	60	200	Other	N/A	N/A	Major	Common	Benign
chr12	21329738	rs2306283	SLCO1B1	A	G	PASS	0.727	38	53	198	Missense	0 of 6 Predicted as Damaging	Benign	Major	Common	Benign
chr12	21331549	rs4149056	SLCO1B1	T	C	PASS	0.095	17	1	200	Missense	4 of 6 Predicted as Damaging	Probably damaging	Minor	Common	Deleterious missense
chr12	21331599	rs4149057	SLCO1B1	T	C	PASS	0.27	38	8	200	Other	N/A	N/A	Minor	Common	Benign
chr12	21331625	rs2291075	SLCO1B1	C	T	PASS	0.47	53	20	198	Other	N/A	N/A	Minor	Common	Benign
chr12	21353442	rs763545439	SLCO1B1	GT	G	VQSRTrancheINDEL99.90to100.00	0.005051	1	0	198	ND	ND	ND	ND	ND	ND
chr12	21358877	rs374859808	SLCO1B1	A	G	PASS	0.01	2	0	198	Other	N/A	N/A	Minor	Common	Benign
chr12	21375289	rs71581941	SLCO1B1	C	T	PASS	0.005051	1	0	198	LoF	2 of 6 Predicted as Damaging	N/A	Minor	Rare	LoF
chr12	21391976	rs34671512	SLCO1B1	A	C	PASS	0.005	1	0	200	Missense	0 of 6 Predicted as Damaging	Benign	Minor	Rare	Benign
chr12	21392092	rs140790673	SLCO1B1	C	T	PASS	0.005	1	0	200	Missense	0 of 6 Predicted as Damaging	Benign	Minor	Rare	Benign
chr12	60173291	rs531851291	SLC16A7	T	C	PASS	0.01	2	0	200	Missense	5 of 6 Predicted as Damaging	Possibly damaging	Minor	Common	Deleterious missense
chr12	60173356	rs3763980	SLC16A7	A	T	PASS	0.29	40	9	200	Missense	1 of 6 Predicted as Damaging	Benign	Minor	Common	Benign
chr12	60173389	rs191862222	SLC16A7	C	G	PASS	0.005	1	0	200	Missense	0 of 6 Predicted as Damaging	Benign	Minor	Rare	Benign
chr12	60173406	rs3763979	SLC16A7	C	T	PASS	0.02	4	0	200	Missense	0 of 6 Predicted as Damaging	Benign	Minor	Common	Benign
chr12	60173454	rs141130331	SLC16A7	C	T	PASS	0.005	1	0	200	Other	N/A	N/A	Minor	Rare	Benign
chr13	48611918	rs746071566	NUDT15	A	AGGAGTC	VQSRTrancheINDEL99.90to100.00	0.045	9	0	198	ND	ND	ND	ND	ND	ND
chr13	48619855	rs116855232	NUDT15	C	T	PASS	0.045	9	0	198	Missense	2 of 6 Predicted as Damaging	Benign	Minor	Common	Benign
chr13	48619856	rs147390019	NUDT15	G	A	PASS	0.005051	1	0	198	Missense	3 of 6 Predicted as Damaging	Possibly damaging	Minor	Rare	Benign
chr13	95673863	rs546745281	ABCC4	G	A	PASS	0.015	3	0	198	Missense	4 of 6 Predicted as Damaging	Benign	Minor	Common	Benign
chr13	95673936	rs748113315	ABCC4	C	A	PASS	0.005051	1	0	198	Missense	3 of 6 Predicted as Damaging	Benign	Minor	Rare	Benign
chr13	95696015	rs756859429	ABCC4	AT	A	VQSRTrancheINDEL99.90to100.00	0.076	15	0	198	ND	ND	ND	ND	ND	ND
chr13	95714976	rs1751034	ABCC4	C	T	PASS	0.795	29	65	200	Other	N/A	N/A	Major	Common	Benign
chr13	95714991	rs769571633	ABCC4	G	A	PASS	0.005	1	0	200	Other	N/A	N/A	Minor	Rare	Benign
chr13	95723993		ABCC4	T	G	PASS	0.005051	1	0	198	Missense	5 of 6 Predicted as Damaging	Benign	Minor	Rare	Benign
chr13	95726541	rs1189466	ABCC4	A	G	PASS	0.793	29	64	198	Other	N/A	N/A	Major	Common	Benign
chr13	95727780	rs1678339	ABCC4	T	C	PASS	0.793	29	64	198	Other	N/A	N/A	Major	Common	Benign
chr13	95815415	rs3765534	ABCC4	C	T	PASS	0.035	7	0	200	Missense	1 of 6 Predicted as Damaging	Benign	Minor	Common	Benign
chr13	95818553	rs72559753	ABCC4	TA	T	VQSRTrancheINDEL99.90to100.00	0.01	0	1	200	ND	ND	ND	ND	ND	ND
chr13	95818558		ABCC4	G	T	PASS	0.01	0	1	200	Missense	4 of 6 Predicted as Damaging	Benign	Minor	Common	Benign
chr13	95839040	rs11568668	ABCC4	C	T	PASS	0.005051	1	0	198	Missense	5 of 6 Predicted as Damaging	Probably damaging	Minor	Rare	Deleterious missense
chr13	95858978	rs2274405	ABCC4	T	C	PASS	0.465	55	19	200	Other	N/A	N/A	Minor	Common	Benign
chr13	95858996	rs2274406	ABCC4	T	C	PASS	0.465	55	19	200	Other	N/A	N/A	Minor	Common	Benign
chr13	95859035	rs2274407	ABCC4	C	A	PASS	0.12	18	3	200	Missense	5 of 6 Predicted as Damaging	Benign	Minor	Common	Benign
chr13	95861804	rs899494	ABCC4	A	G	PASS	0.737	38	54	198	Other	N/A	N/A	Major	Common	Benign
chr13	95863008	rs11568658	ABCC4	C	A	PASS	0.101	14	3	198	Missense	6 of 6 Predicted as Damaging	Probably damaging	Minor	Common	Deleterious missense
chr13	95899303	rs11568689	ABCC4	G	C	PASS	0.005	1	0	200	Missense	5 of 6 Predicted as Damaging	Possibly damaging	Minor	Rare	Deleterious missense
chr13	99337039	rs189869941	SLC15A1	T	C	PASS	0.015	3	0	200	Missense	0 of 6 Predicted as Damaging	Benign	Minor	Common	Benign
chr13	99340771	rs8187832	SLC15A1	G	A	PASS	0.005051	1	0	198	Other	N/A	N/A	Minor	Rare	Benign
chr13	99356584	rs2274827	SLC15A1	G	A	PASS	0.015	3	0	198	Missense	5 of 6 Predicted as Damaging	Probably damaging	Minor	Common	Deleterious missense
chr13	99356611	rs2274828	SLC15A1	C	T	PASS	0.136	21	3	198	Missense	0 of 6 Predicted as Damaging	Benign	Minor	Common	Benign
chr13	99356612	rs1339067	SLC15A1	A	G	PASS	0.369	49	12	198	Other	N/A	N/A	Minor	Common	Benign
chr13	99358401	rs4646227	SLC15A1	C	G	PASS	0.051	8	1	198	Missense	0 of 6 Predicted as Damaging	Benign	Minor	Common	Benign
chr13	99364762	rs540714136	SLC15A1	T	C	PASS	0.005051	1	0	198	Missense	4 of 6 Predicted as Damaging	Probably damaging	Minor	Rare	Deleterious missense
chr13	99376181	rs2297322	SLC15A1	C	T	PASS	0.455	51	20	200	Missense	0 of 6 Predicted as Damaging	Benign	Minor	Common	Benign
chr13	99378419		SLC15A1	AT	A	VQSRTrancheINDEL99.90to100.00	0.005051	1	0	198	ND	ND	ND	ND	ND	ND
chr13	103698540	rs148791669	SLC10A2	C	T	PASS	0.02	4	0	200	Other	N/A	N/A	Minor	Common	Benign
chr13	103705044	rs188096	SLC10A2	A	C	PASS	0.737	32	57	198	Missense	0 of 6 Predicted as Damaging	Benign	Major	Common	Benign
chr13	103718405	rs200026503	SLC10A2	C	T	PASS	0.005	1	0	200	Other	N/A	N/A	Minor	Rare	Benign
chr14	70245193	rs2296651	SLC10A1	G	A	PASS	0.091	16	1	198	Missense	5 of 6 Predicted as Damaging	Possibly damaging	Minor	Common	Deleterious missense
chr14	70246050	rs746174545	SLC10A1	T	G	PASS	0.015	3	0	198	Missense	2 of 6 Predicted as Damaging	Possibly damaging	Minor	Common	Benign
chr14	70263610	rs148467625	SLC10A1	A	G	PASS	0.01	2	0	198	Missense	2 of 6 Predicted as Damaging	Benign	Minor	Common	Benign
chr14	70263648	rs4646285	SLC10A1	C	T	PASS	0.187	25	6	198	Other	N/A	N/A	Minor	Common	Benign
chr15	45545478	rs11854484	SLC28A2	C	T	PASS	0.202	30	5	198	Missense	0 of 6 Predicted as Damaging	Benign	Minor	Common	Benign
chr15	45545649		SLC28A2	A	AGGAATAT	VQSRTrancheINDEL99.90to100.00	0.005051	1	0	198	ND	ND	ND	ND	ND	ND
chr15	45545653		SLC28A2	A	C	PASS	0.005051	1	0	198	Other	N/A	N/A	Minor	Rare	Benign
chr15	45554267	rs1060896	SLC28A2	C	A	PASS	0.227	35	5	198	Missense	0 of 6 Predicted as Damaging	Benign	Minor	Common	Benign
chr15	45555268	rs758722101	SLC28A2	C	T	PASS	0.005051	1	0	198	Missense	6 of 6 Predicted as Damaging	Probably damaging	Minor	Rare	Deleterious missense
chr15	45556120	rs2271437	SLC28A2	T	G	PASS	0.005051	1	0	198	Missense	6 of 6 Predicted as Damaging	Probably damaging	Minor	Rare	Deleterious missense
chr15	45557793	rs1453547264	SLC28A2	A	T	PASS	0.01	2	0	200	Missense	3 of 6 Predicted as Damaging	Benign	Minor	Common	Benign
chr15	45560447	rs369804551	SLC28A2	C	T	PASS	0.005	1	0	200	Other	N/A	N/A	Minor	Rare	Benign
chr15	51503059	rs1380261840	CYP19A1	G	A	PASS	0.005051	1	0	198	Other	N/A	N/A	Minor	Rare	Benign
chr15	51503084	rs571532730	CYP19A1	G	A	PASS	0.005051	1	0	198	Missense	5 of 6 Predicted as Damaging	Probably damaging	Minor	Rare	Deleterious missense
chr15	51504721	rs1257014150	CYP19A1	T	C	PASS	0.005	1	0	200	Other	N/A	N/A	Minor	Rare	Benign
chr15	51507968	rs700519	CYP19A1	G	A	PASS	0.172	30	2	198	Missense	3 of 6 Predicted as Damaging	Benign	Minor	Common	Benign
chr15	51529112	rs700518	CYP19A1	T	C	PASS	0.343	38	15	198	Other	N/A	N/A	Minor	Common	Benign
chr15	51534995	rs2236722	CYP19A1	A	G	PASS	0.045	9	0	198	Missense	4 of 6 Predicted as Damaging	Benign	Minor	Common	Benign
chr15	74636227	rs550237890	CYP11A1	G	A	PASS	0.005051	1	0	198	Other	N/A	N/A	Minor	Rare	Benign
chr15	74636274	rs779166958	CYP11A1	C	T	PASS	0.01	2	0	198	Missense	4 of 6 Predicted as Damaging	Possibly damaging	Minor	Common	Deleterious missense
chr15	74659769	rs377707559	CYP11A1	G	A	PASS	0.005	1	0	200	Missense	2 of 6 Predicted as Damaging	Possibly damaging	Minor	Rare	Benign
chr15	75012985	rs1048943	CYP1A1	T	C	PASS	0.258	39	6	198	Missense	3 of 6 Predicted as Damaging	Benign	Minor	Common	Benign
chr15	75013005	rs180744198	CYP1A1	C	T	PASS	0.005051	1	0	198	Missense	6 of 6 Predicted as Damaging	Probably damaging	Minor	Rare	Deleterious missense
chr15	75013957	rs368742906	CYP1A1	G	A	PASS	0.005051	1	0	198	Other	N/A	N/A	Minor	Rare	Benign
chr15	75014921	rs28399427	CYP1A1	G	C	PASS	0.025	5	0	198	Missense	1 of 6 Predicted as Damaging	Benign	Minor	Common	Benign
chr15	75014926	rs28399426	CYP1A1	T	G	PASS	0.025	5	0	198	Other	N/A	N/A	Minor	Common	Benign
chr15	75015199	rs55864856	CYP1A1	G	A	PASS	0.01	2	0	200	Other	N/A	N/A	Minor	Common	Benign
chr15	75015215	rs554072118	CYP1A1	T	G	PASS	0.005	1	0	200	Missense	5 of 6 Predicted as Damaging	Probably damaging	Minor	Rare	Deleterious missense
chr15	75015305	rs4646422	CYP1A1	C	T	PASS	0.075	11	2	200	Missense	5 of 6 Predicted as Damaging	Possibly damaging	Minor	Common	Deleterious missense
chr15	75043593	rs35796837	CYP1A2	G	A	PASS	0.005	1	0	200	Missense	0 of 6 Predicted as Damaging	Benign	Minor	Rare	Benign
chr15	75047184	rs144148965	CYP1A2	G	A	PASS	0.005051	1	0	198	Missense	0 of 6 Predicted as Damaging	Benign	Minor	Rare	Benign
chr15	75047426	rs2470890	CYP1A2	C	T	PASS	0.217	31	6	198	Other	N/A	N/A	Minor	Common	Benign
chr15	85431020	rs780827018	SLC28A1	A	G	PASS	0.005	1	0	200	Missense	3 of 6 Predicted as Damaging	Possibly damaging	Minor	Rare	Benign
chr15	85433725		SLC28A1	G	A	PASS	0.005	1	0	200	Missense	1 of 6 Predicted as Damaging	Benign	Minor	Rare	Benign
chr15	85438231	rs528710174	SLC28A1	T	C	PASS	0.005051	1	0	198	Missense	2 of 6 Predicted as Damaging	Benign	Minor	Rare	Benign
chr15	85438311	rs17215836	SLC28A1	C	CTTG	VQSRTrancheINDEL99.90to100.00	0.162	26	3	198	ND	ND	ND	ND	ND	ND
chr15	85447431	rs2290272	SLC28A1	G	A	PASS	0.385	45	16	200	Missense	0 of 6 Predicted as Damaging	Benign	Minor	Common	Benign
chr15	85447434	rs45523532	SLC28A1	G	T	PASS	0.005	1	0	200	Missense	0 of 6 Predicted as Damaging	Benign	Minor	Rare	Benign
chr15	85448855	rs17215934	SLC28A1	C	T	PASS	0.015	3	0	200	Missense	3 of 6 Predicted as Damaging	Probably damaging	Minor	Common	Benign
chr15	85448875	rs8187758	SLC28A1	C	A	PASS	0.33	40	13	200	Missense	3 of 6 Predicted as Damaging	Probably damaging	Minor	Common	Benign
chr15	85467275	rs3803390	SLC28A1	C	T	PASS	0.54	49	29	198	Other	N/A	N/A	Major	Common	Benign
chr15	85467276	rs145514370	SLC28A1	G	A	PASS	0.005051	1	0	198	Missense	3 of 6 Predicted as Damaging	Possibly damaging	Minor	Rare	Benign
chr15	85476441	rs2305367	SLC28A1	G	A	PASS	0.905	19	81	200	Other	N/A	N/A	Major	Common	Benign
chr15	85478410	rs2242048	SLC28A1	A	G	PASS	0.975	5	94	198	Other	N/A	N/A	Major	Common	Benign
chr15	85478696	rs2242047	SLC28A1	C	T	PASS	0.45	56	17	200	Missense	4 of 6 Predicted as Damaging	Probably damaging	Minor	Common	Deleterious missense
chr15	85478729	rs2242046	SLC28A1	G	A	PASS	0.07	14	0	200	Missense	0 of 6 Predicted as Damaging	Benign	Minor	Common	Benign
chr16	16101842	rs41494447	ABCC1	C	T	PASS	0.01	2	0	200	Missense	2 of 6 Predicted as Damaging	Benign	Minor	Common	Benign
chr16	16138322	rs246221	ABCC1	T	C	PASS	0.435	51	18	200	Other	N/A	N/A	Minor	Common	Benign
chr16	16139699	rs8187851	ABCC1	C	T	PASS	0.005051	1	0	198	Other	N/A	N/A	Minor	Rare	Benign
chr16	16139714	rs35587	ABCC1	T	C	PASS	0.439	51	18	198	Other	N/A	N/A	Minor	Common	Benign
chr16	16149969		ABCC1	A	G	PASS	0.005	1	0	200	Other	N/A	N/A	Minor	Rare	Benign
chr16	16162019	rs35605	ABCC1	T	C	PASS	0.848	24	72	198	Other	N/A	N/A	Major	Common	Benign
chr16	16165586	rs763357938	ABCC1	GGT	G	VQSRTrancheINDEL99.90to100.00	0.02	4	0	200	ND	ND	ND	ND	ND	ND
chr16	16173227	rs2301666	ABCC1	C	T	PASS	0.015	3	0	198	Other	N/A	N/A	Minor	Common	Benign
chr16	16177275	rs4148356	ABCC1	G	A	PASS	0.081	16	0	198	Missense	2 of 6 Predicted as Damaging	Benign	Minor	Common	Benign
chr16	16196533	rs556651702	ABCC1	T	C	PASS	0.005051	1	0	198	Other	N/A	N/A	Minor	Rare	Benign
chr16	16205379	rs200760311	ABCC1	G	A	PASS	0.005051	1	0	198	Missense	5 of 6 Predicted as Damaging	Probably damaging	Minor	Rare	Deleterious missense
chr16	16228223	rs370672850	ABCC1	G	A	PASS	0.005	1	0	200	Missense	6 of 6 Predicted as Damaging	Probably damaging	Minor	Rare	Deleterious missense
chr16	16228242	rs2230671	ABCC1	G	A	PASS	0.07	14	0	200	Other	N/A	N/A	Minor	Common	Benign
chr16	16235066	rs199675896	ABCC1	C	T	PASS	0.01	2	0	198	Other	N/A	N/A	Minor	Common	Benign
chr16	28603454		SULT1A2	A	C	PASS	0.005051	1	0	198	Other	N/A	N/A	Minor	Rare	Benign
chr16	28603585	rs55845129	SULT1A2	T	A	PASS	0.005	1	0	200	Missense	5 of 6 Predicted as Damaging	Possibly damaging	Minor	Rare	Deleterious missense
chr16	28603655	rs1059491	SULT1A2	T	G	PASS	0.025	5	0	200	Missense	5 of 6 Predicted as Damaging	Probably damaging	Minor	Common	Deleterious missense
chr16	28603710	rs138147609	SULT1A2	C	A	PASS	0.01	2	0	200	LoF	2 of 6 Predicted as Damaging	N/A	Minor	Common	LoF
chr16	28606888	rs1126451	SULT1A2	A	G	PASS	0.01	2	0	198	Missense	1 of 6 Predicted as Damaging	Benign	Minor	Common	Benign
chr16	28606960	rs4987024	SULT1A2	T	A	PASS	0.005051	1	0	198	Missense	2 of 6 Predicted as Damaging	Probably damaging	Minor	Rare	Benign
chr16	28607228	rs1059489	SULT1A2	A	G	PASS	0.025	5	0	200	Other	N/A	N/A	Minor	Common	Benign
chr16	28607232	rs1136703	SULT1A2	A	G	PASS	0.025	5	0	200	Missense	0 of 6 Predicted as Damaging	Benign	Minor	Common	Benign
chr16	28617218	rs767993186	SULT1A1	G	A	VQSRTrancheSNP99.90to100.00	0.005	1	0	200	ND	ND	ND	ND	ND	ND
chr16	28617221	rs199923901	SULT1A1	A	C	VQSRTrancheSNP99.90to100.00	0.01	2	0	200	ND	ND	ND	ND	ND	ND
chr16	28617222	rs201219890	SULT1A1	C	T	VQSRTrancheSNP99.90to100.00	0.005	1	0	200	ND	ND	ND	ND	ND	ND
chr16	28617413	rs28374453	SULT1A1	A	G	PASS	0.02	4	0	200	Missense	0 of 6 Predicted as Damaging	Benign	Minor	Common	Benign
chr16	28617507	rs41278160	SULT1A1	C	T	PASS	0.17	34	0	200	Other	N/A	N/A	Minor	Common	Benign
chr16	28617514	rs1042028	SULT1A1	C	T	PASS	0.025	5	0	198	Missense	2 of 6 Predicted as Damaging	Benign	Minor	Common	Benign
chr16	28617552	rs3176926	SULT1A1	C	G	PASS	0.212	42	0	198	Other	N/A	N/A	Minor	Common	Benign
chr16	28619880		SULT1A1	C	T	PASS	0.005051	1	0	198	Missense	3 of 6 Predicted as Damaging	Probably damaging	Minor	Rare	Benign
chr16	28619911	rs1126447	SULT1A1	T	C	PASS	0.288	55	1	198	Other	N/A	N/A	Minor	Common	Benign
chr16	28619920	rs1126446	SULT1A1	A	G	PASS	0.288	55	1	198	Other	N/A	N/A	Minor	Common	Benign
chr16	28620120	rs34513973	SULT1A1	C	T	PASS	0.232	46	0	198	Other	N/A	N/A	Minor	Common	Benign
chr16	28620121	rs200542791	SULT1A1	G	A	PASS	0.005051	1	0	198	Missense	3 of 6 Predicted as Damaging	Probably damaging	Minor	Rare	Benign
chr16	31102489		VKORC1	A	G	PASS	0.01	0	1	200	Missense	2 of 6 Predicted as Damaging	Benign	Minor	Common	Benign
chr16	31102496	rs753446794	VKORC1	G	A	PASS	0.01	0	1	200	Missense	3 of 6 Predicted as Damaging	Benign	Minor	Common	Benign
chr16	31102557	rs183024280	VKORC1	A	C	PASS	0.005	1	0	200	Missense	5 of 6 Predicted as Damaging	Probably damaging	Minor	Rare	Deleterious missense
chr16	55853545	rs115629050	CES1	C	A	PASS	0.005	1	0	200	Missense	5 of 6 Predicted as Damaging	Possibly damaging	Minor	Rare	Deleterious missense
chr16	55855361	rs2307227	CES1	G	T	PASS	0.005	1	0	200	Missense	2 of 6 Predicted as Damaging	Benign	Minor	Rare	Benign
chr16	55855374	rs2307243	CES1	C	T	PASS	0.005	1	0	200	Missense	0 of 6 Predicted as Damaging	Benign	Minor	Rare	Benign
chr16	55862712	rs2307240	CES1	C	T	PASS	0.045	7	1	200	Missense	0 of 6 Predicted as Damaging	Benign	Minor	Common	Benign
chr16	55862804	rs199509547	CES1	T	C	PASS	0.02	4	0	200	Other	N/A	N/A	Minor	Common	Benign
chr16	55862812	rs1304520987	CES1	C	T	PASS	0.005	1	0	200	Missense	4 of 6 Predicted as Damaging	Probably damaging	Minor	Rare	Deleterious missense
chr16	55862883	rs3826190	CES1	C	A	PASS	0.03	6	0	200	Missense	5 of 6 Predicted as Damaging	Probably damaging	Minor	Common	Deleterious missense
chr16	55866934	rs12149366	CES1	A	C	PASS	0.255	41	5	200	Missense	0 of 6 Predicted as Damaging	Benign	Minor	Common	Benign
chr16	55866949	rs114788146	CES1	T	C	PASS	0.245	41	4	200	Missense	0 of 6 Predicted as Damaging	Benign	Minor	Common	Benign
chr16	55866952	rs201577108	CES1	A	G	PASS	0.245	41	4	200	Missense	0 of 6 Predicted as Damaging	Benign	Minor	Common	Benign
chr16	55866953	rs566557773	CES1	G	A	PASS	0.245	43	3	200	Other	N/A	N/A	Minor	Common	Benign
chr16	55866957	rs111604615	CES1	C	G	PASS	0.245	43	3	200	Missense	0 of 6 Predicted as Damaging	Benign	Minor	Common	Benign
chr16	66972018	rs771292421	CES2	A	G	PASS	0.005	1	0	200	Missense	0 of 6 Predicted as Damaging	Benign	Minor	Rare	Benign
chr16	66972039	rs771818907	CES2	TG	T	VQSRTrancheINDEL99.90to100.00	0.005	1	0	200	ND	ND	ND	ND	ND	ND
chr16	66972117	rs752206779	CES2	T	C	PASS	0.005	1	0	200	Missense	5 of 6 Predicted as Damaging	Probably damaging	Minor	Rare	Deleterious missense
chr16	66974513		CES2	A	G	PASS	0.005051	1	0	198	Missense	1 of 6 Predicted as Damaging	Benign	Minor	Rare	Benign
chr16	66977264	rs575132823	CES2	G	A	PASS	0.005051	1	0	198	Missense	5 of 6 Predicted as Damaging	Probably damaging	Minor	Rare	Deleterious missense
chr16	66977927	rs201359751	CES2	A	G	PASS	0.01	2	0	198	LoF	1 of 6 Predicted as Damaging	N/A	Minor	Common	LoF
chr17	19445776		SLC47A1	T	TG	VQSRTrancheINDEL99.90to100.00	0.005051	1	0	198	ND	ND	ND	ND	ND	ND
chr17	19445778		SLC47A1	G	GGAGGTGATT	VQSRTrancheINDEL99.90to100.00	0.101	20	0	198	ND	ND	ND	ND	ND	ND
chr17	19458972	rs16960203	SLC47A1	C	T	PASS	0.055	11	0	200	Other	N/A	N/A	Minor	Common	Benign
chr17	19584902	rs1567614207	SLC47A2	C	CGAT	VQSRTrancheINDEL99.90to100.00	0.005051	1	0	198	ND	ND	ND	ND	ND	ND
chr17	19607405	rs756583334	SLC47A2	G	A	PASS	0.005	1	0	200	Other	N/A	N/A	Minor	Rare	Benign
chr17	19608773	rs4925042	SLC47A2	G	A	PASS	0.672	45	44	198	Other	N/A	N/A	Major	Common	Benign
chr17	19611066	rs755182920	SLC47A2	C	A	PASS	0.01	2	0	198	Other	N/A	N/A	Minor	Common	Benign
chr17	19612053	rs768690450	SLC47A2	C	T	PASS	0.005	1	0	200	Other	N/A	N/A	Minor	Rare	Benign
chr17	19617236	rs4924792	SLC47A2	G	T	PASS	0.53	43	31	198	Other	N/A	N/A	Major	Common	Benign
chr17	19618447	rs149511988	SLC47A2	C	T	PASS	0.025	5	0	198	Other	N/A	N/A	Minor	Common	Benign
chr17	26732115		SLC46A1	GC	G	VQSRTrancheINDEL99.90to100.00	0.01	2	0	198	ND	ND	ND	ND	ND	ND
chr17	48734448	rs139452504	ABCC3	C	T	PASS	0.01	2	0	198	Other	N/A	N/A	Minor	Common	Benign
chr17	48735816	rs191757325	ABCC3	C	T	PASS	0.005051	1	0	198	Other	N/A	N/A	Minor	Rare	Benign
chr17	48741060	rs11568604	ABCC3	C	T	PASS	0.03	6	0	200	Other	N/A	N/A	Minor	Common	Benign
chr17	48744949	rs1193310479	ABCC3	A	G	PASS	0.005	1	0	200	Missense	3 of 6 Predicted as Damaging	Benign	Minor	Rare	Benign
chr17	48745251	rs759429326	ABCC3	G	A	PASS	0.005	1	0	200	Missense	6 of 6 Predicted as Damaging	Probably damaging	Minor	Rare	Deleterious missense
chr17	48745860	rs373582948	ABCC3	A	G	PASS	0.005	1	0	200	Missense	4 of 6 Predicted as Damaging	Possibly damaging	Minor	Rare	Deleterious missense
chr17	48746873	rs753124691	ABCC3	C	CA	VQSRTrancheINDEL99.90to100.00	0.005051	1	0	198	ND	ND	ND	ND	ND	ND
chr17	48750946	rs200282300	ABCC3	C	T	PASS	0.01	2	0	200	Other	N/A	N/A	Minor	Common	Benign
chr17	48753423	rs4148416	ABCC3	C	T	PASS	0.175	27	4	200	Other	N/A	N/A	Minor	Common	Benign
chr17	48761105	rs2277624	ABCC3	C	T	PASS	0.29	44	7	200	Other	N/A	N/A	Minor	Common	Benign
chr17	48761368	rs775872878	ABCC3	G	A	PASS	0.005	1	0	200	Missense	6 of 6 Predicted as Damaging	Probably damaging	Minor	Rare	Deleterious missense
chr17	48764916	rs559149910	ABCC3	G	A	PASS	0.005051	1	0	198	Missense	6 of 6 Predicted as Damaging	Probably damaging	Minor	Rare	Deleterious missense
chr17	48764966	rs199974925	ABCC3	C	T	PASS	0.005051	1	0	198	Other	N/A	N/A	Minor	Rare	Benign
chr17	48765074		ABCC3	T	C	PASS	0.005051	1	0	198	Other	N/A	N/A	Minor	Rare	Benign
chr17	48768486	rs1051640	ABCC3	A	G	PASS	0.066	13	0	198	Other	N/A	N/A	Minor	Common	Benign
chr19	15726487	rs4646523	CYP4F8	G	T	PASS	0.409	47	17	198	Other	N/A	N/A	Minor	Common	Benign
chr19	15726560	rs73001907	CYP4F8	G	T	PASS	0.167	29	2	198	Missense	0 of 6 Predicted as Damaging	Benign	Minor	Common	Benign
chr19	15730484		CYP4F8	C	T	VQSRTrancheSNP99.90to100.00	0.005102	1	0	196	ND	ND	ND	ND	ND	ND
chr19	15730502	rs61746468	CYP4F8	C	T	PASS	0.025	5	0	198	Missense	2 of 6 Predicted as Damaging	Probably damaging	Minor	Common	Benign
chr19	15734787	rs4646528	CYP4F8	C	CGGCCA	VQSRTrancheINDEL99.90to100.00	0.005051	1	0	198	ND	ND	ND	ND	ND	ND
chr19	15739115	rs367977820	CYP4F8	C	A	PASS	0.005051	1	0	198	Missense	0 of 6 Predicted as Damaging	Benign	Minor	Rare	Benign
chr19	15739597	rs2056822	CYP4F8	A	C	PASS	0.727	44	50	198	Other	N/A	N/A	Major	Common	Benign
chr19	15756539	rs138709476	CYP4F3	C	T	PASS	0.015	3	0	198	Missense	2 of 6 Predicted as Damaging	Benign	Minor	Common	Benign
chr19	15760046	rs139007171	CYP4F3	A	G	PASS	0.005051	1	0	198	Missense	6 of 6 Predicted as Damaging	Probably damaging	Minor	Rare	Deleterious missense
chr19	15760053	rs1053037	CYP4F3	G	A	PASS	0.02	4	0	198	Other	N/A	N/A	Minor	Common	Benign
chr19	15760881	rs1805040	CYP4F3	C	A	PASS	0.197	31	4	198	Missense	0 of 6 Predicted as Damaging	Benign	Minor	Common	Benign
chr19	15763691	rs1805041	CYP4F3	G	A	PASS	0.157	27	2	198	Other	N/A	N/A	Minor	Common	Benign
chr19	15763721	rs1805042	CYP4F3	G	A	PASS	0.682	35	50	198	Other	N/A	N/A	Major	Common	Benign
chr19	15769156	rs149914442	CYP4F3	C	T	PASS	0.005	1	0	200	Missense	6 of 6 Predicted as Damaging	Probably damaging	Minor	Rare	Deleterious missense
chr19	15770052	rs118159249	CYP4F3	G	A	PASS	0.005051	1	0	198	Missense	6 of 6 Predicted as Damaging	Probably damaging	Minor	Rare	Deleterious missense
chr19	15770144	rs531656239	CYP4F3	G	T	VQSRTrancheSNP99.90to100.00	0.01	2	0	198	ND	ND	ND	ND	ND	ND
chr19	15784377	rs16995376	CYP4F12	C	T	PASS	0.005	1	0	200	Missense	1 of 6 Predicted as Damaging	Benign	Minor	Rare	Benign
chr19	15784388		CYP4F12	T	C	PASS	0.01	0	1	200	Missense	4 of 6 Predicted as Damaging	Probably damaging	Minor	Common	Deleterious missense
chr19	15784411	rs771107320	CYP4F12	G	A	PASS	0.005	1	0	200	Other	N/A	N/A	Minor	Rare	Benign
chr19	15784508	rs558393549	CYP4F12	C	T	PASS	0.01	2	0	200	Missense	1 of 6 Predicted as Damaging	Benign	Minor	Common	Benign
chr19	15791222	rs539254205	CYP4F12	G	A	PASS	0.005051	1	0	198	Missense	0 of 6 Predicted as Damaging	Benign	Minor	Rare	Benign
chr19	15791241	rs201727887	CYP4F12	G	A	PASS	0.02	4	0	198	Missense	0 of 6 Predicted as Damaging	Benign	Minor	Common	Benign
chr19	15793213	rs139528870	CYP4F12	C	A	PASS	0.03	6	0	198	Missense	0 of 6 Predicted as Damaging	Benign	Minor	Common	Benign
chr19	15793235	rs2285888	CYP4F12	T	C	PASS	0.737	40	53	198	Missense	N/A	N/A	Major	Common	Benign
chr19	15806764	rs763191941	CYP4F12	G	A	PASS	0.01	2	0	200	Other	N/A	N/A	Minor	Common	Benign
chr19	15806783	rs199674848	CYP4F12	G	A	PASS	0.015	3	0	200	Missense	1 of 6 Predicted as Damaging	Benign	Minor	Common	Benign
chr19	15807016	rs201153990	CYP4F12	C	A	PASS	0.025	5	0	200	Missense	0 of 6 Predicted as Damaging	Benign	Minor	Common	Benign
chr19	15807305	rs688755	CYP4F12	T	C	PASS	0.01	2	0	200	Other	N/A	N/A	Minor	Common	Benign
chr19	15807830	rs593421	CYP4F12	T	C	PASS	0.01	2	0	200	Other	N/A	N/A	Minor	Common	Benign
chr19	15807884	rs593818	CYP4F12	A	G	PASS	0.73	40	53	200	LoF	N/A	N/A	Major	Common	LoF
chr19	15990431	rs2108622	CYP4F2	C	T	PASS	0.165	29	2	200	Missense	5 of 6 Predicted as Damaging	Probably damaging	Minor	Common	Deleterious missense
chr19	15996805	rs754371882	CYP4F2	T	C	PASS	0.005	1	0	200	Other	N/A	N/A	Minor	Rare	Benign
chr19	15996820	rs2074900	CYP4F2	G	A	PASS	0.19	32	3	200	Other	N/A	N/A	Minor	Common	Benign
chr19	16003367	rs373859283	CYP4F2	G	C	PASS	0.005	1	0	200	Missense	2 of 6 Predicted as Damaging	Benign	Minor	Rare	Benign
chr19	16006323	rs8110714	CYP4F2	G	A	PASS	0.005	1	0	200	Other	N/A	N/A	Minor	Rare	Benign
chr19	16006380	rs8100960	CYP4F2	T	G	PASS	0.005	1	0	200	Other	N/A	N/A	Minor	Rare	Benign
chr19	16006413	rs3093114	CYP4F2	G	A	PASS	0.015	3	0	200	Other	N/A	N/A	Minor	Common	Benign
chr19	16008257	rs3093106	CYP4F2	T	C	PASS	0.02	4	0	200	Other	N/A	N/A	Minor	Common	Benign
chr19	16008276	rs201380574	CYP4F2	C	T	PASS	0.015	3	0	200	Missense	1 of 6 Predicted as Damaging	Benign	Minor	Common	Benign
chr19	16008388	rs3093105	CYP4F2	A	C	PASS	0.02	4	0	198	Missense	1 of 6 Predicted as Damaging	Benign	Minor	Common	Benign
chr19	41350594	rs2002977	CYP2A6	G	A	PASS	0.056	9	1	196	Other	N/A	N/A	Minor	Common	Benign
chr19	41350600	rs143336165	CYP2A6	G	A	PASS	0.061	8	2	196	Other	N/A	N/A	Minor	Common	Benign
chr19	41350648	rs28399461	CYP2A6	A	G	PASS	0.015	3	0	196	Other	N/A	N/A	Minor	Common	Benign
chr19	41350664	rs1809810	CYP2A6	A	T	PASS	0.979	4	93	194	Missense	N/A	N/A	Major	Common	Benign
chr19	41351919	rs2644907	CYP2A6	G	C	PASS	0.005102	1	0	196	Other	N/A	N/A	Minor	Rare	Benign
chr19	41352840	rs1809811	CYP2A6	G	A	PASS	0.055	9	1	200	Other	N/A	N/A	Minor	Common	Benign
chr19	41352941	rs28399447	CYP2A6	A	G	PASS	0.015	1	1	200	Missense	0 of 6 Predicted as Damaging	Benign	Minor	Common	Benign
chr19	41354198	rs199916117	CYP2A6	T	C	PASS	0.005051	1	0	198	Missense	0 of 6 Predicted as Damaging	Benign	Minor	Rare	Benign
chr19	41355876	rs199515342	CYP2A6	G	A	PASS	0.01	2	0	198	Missense	2 of 6 Predicted as Damaging	Benign	Minor	Common	Benign
chr19	41356188	rs8192721	CYP2A6	C	T	PASS	0.066	9	2	196	Other	N/A	N/A	Minor	Common	Benign
chr19	41356215		CYP2A6	T	G	PASS	0.005102	1	0	196	Other	N/A	N/A	Minor	Rare	Benign
chr19	41356281	rs1137115	CYP2A6	T	C	PASS	0.724	34	54	196	Other	N/A	N/A	Major	Common	Benign
chr19	41356310	rs8192720	CYP2A6	G	A	PASS	0.194	32	3	196	Other	N/A	N/A	Minor	Common	Benign
chr19	41497274	rs8192709	CYP2B6	C	T	PASS	0.056	11	0	198	Missense	1 of 6 Predicted as Damaging	Benign	Minor	Common	Benign
chr19	41509950	rs2279341	CYP2B6	G	C	PASS	0.055	11	0	200	Other	N/A	N/A	Minor	Common	Benign
chr19	41512841	rs3745274	CYP2B6	G	T	PASS	0.232	34	6	198	Missense	0 of 6 Predicted as Damaging	Benign	Minor	Common	Benign
chr19	41515263	rs2279343	CYP2B6	A	G	VQSRTrancheSNP99.90to100.00	0.026	1	2	192	ND	ND	ND	ND	ND	ND
chr19	41515970		CYP2B6	T	C	PASS	0.005051	1	0	198	Other	N/A	N/A	Minor	Rare	Benign
chr19	41518248	rs550123822	CYP2B6	C	T	PASS	0.005051	1	0	198	Missense	0 of 6 Predicted as Damaging	Benign	Minor	Rare	Benign
chr19	41518383	rs200238771	CYP2B6	T	A	PASS	0.005051	1	0	198	Missense	5 of 6 Predicted as Damaging	Probably damaging	Minor	Rare	Deleterious missense
chr19	41522715	rs3211371	CYP2B6	C	T	PASS	0.005	1	0	200	Missense	0 of 6 Predicted as Damaging	Benign	Minor	Rare	Benign
chr19	41594450	rs8192784	CYP2A13	G	A	PASS	0.08	12	2	200	Missense	0 of 6 Predicted as Damaging	Benign	Minor	Common	Benign
chr19	41594899	rs67027422	CYP2A13	C	T	PASS	0.005051	1	0	198	Other	N/A	N/A	Minor	Rare	Benign
chr19	41596346	rs59722942	CYP2A13	A	C	PASS	0.01	2	0	198	Other	N/A	N/A	Minor	Common	Benign
chr19	41596399	rs774185503	CYP2A13	A	G	PASS	0.005051	1	0	198	Missense	5 of 6 Predicted as Damaging	Possibly damaging	Minor	Rare	Deleterious missense
chr19	41597751	rs8192789	CYP2A13	C	T	PASS	0.076	11	2	198	Missense	2 of 6 Predicted as Damaging	Benign	Minor	Common	Benign
chr19	41600261	rs531432463	CYP2A13	T	C	PASS	0.005051	1	0	198	Missense	2 of 6 Predicted as Damaging	Benign	Minor	Rare	Benign
chr19	41600311	rs115698903	CYP2A13	A	C	PASS	0.02	4	0	198	Missense	0 of 6 Predicted as Damaging	Benign	Minor	Common	Benign
chr19	41700493	rs338599	CYP2S1	G	C	PASS	0.788	32	62	198	Other	N/A	N/A	Major	Common	Benign
chr19	41703770	rs201978576	CYP2S1	G	C	PASS	0.005051	1	0	198	Missense	2 of 6 Predicted as Damaging	Possibly damaging	Minor	Rare	Benign
chr19	41709355	rs1457473330	CYP2S1	A	G	PASS	0.005051	1	0	198	Missense	2 of 6 Predicted as Damaging	Benign	Minor	Rare	Benign
chr19	49079224	rs117476816	SULT2B1	G	A	PASS	0.212	34	4	198	Missense	0 of 6 Predicted as Damaging	Benign	Minor	Common	Benign
chr19	49079234	rs753892258	SULT2B1	C	T	PASS	0.005051	1	0	198	Other	N/A	N/A	Minor	Rare	Benign
chr19	49079246	rs2544794	SULT2B1	C	T	PASS	0.005051	1	0	198	Other	N/A	N/A	Minor	Rare	Benign
chr19	49096065	rs2302948	SULT2B1	C	T	PASS	0.075	13	1	200	Other	N/A	N/A	Minor	Common	Benign
chr19	49102399	rs1132054	SULT2B1	C	T	PASS	0.182	34	1	198	Other	N/A	N/A	Minor	Common	Benign
chr19	49102513	rs1052131	SULT2B1	C	T	PASS	0.131	22	2	198	Other	N/A	N/A	Minor	Common	Benign
chr19	49102534	rs778650776	SULT2B1	C	A	PASS	0.005051	1	0	198	Other	N/A	N/A	Minor	Rare	Benign
chr21	46934936		SLC19A1	G	T	PASS	0.005	1	0	200	Missense	3 of 6 Predicted as Damaging	Possibly damaging	Minor	Rare	Benign
chr21	46945782	rs57725551	SLC19A1	G	T	PASS	0.005	1	0	200	Other	N/A	N/A	Minor	Rare	Benign
chr21	46951325	rs537671561	SLC19A1	T	G	PASS	0.005051	1	0	198	Other	N/A	N/A	Minor	Rare	Benign
chr21	46951556	rs12659	SLC19A1	A	G	PASS	0.429	45	20	198	Other	N/A	N/A	Minor	Common	Benign
chr21	46951784	rs544971901	SLC19A1	C	A	PASS	0.01	2	0	200	Other	N/A	N/A	Minor	Common	Benign
chr21	46951902		SLC19A1	G	A	PASS	0.005	1	0	200	Missense	0 of 6 Predicted as Damaging	Benign	Minor	Rare	Benign
chr21	46951915	rs769486029	SLC19A1	CCAG	C	VQSRTrancheINDEL99.90to100.00	0.015	3	0	198	ND	ND	ND	ND	ND	ND
chr21	46957765		SLC19A1	A	G	PASS	0.005435	1	0	184	Missense	6 of 6 Predicted as Damaging	Probably damaging	Minor	Rare	Deleterious missense
chr21	46957768	rs1218455567	SLC19A1	C	T	PASS	0.011	2	0	186	Missense	6 of 6 Predicted as Damaging	Probably damaging	Minor	Common	Deleterious missense
chr21	46957794	rs1051266	SLC19A1	T	C	PASS	0.404	22	25	178	Missense	1 of 6 Predicted as Damaging	Benign	Minor	Common	Benign
chr21	46957812		SLC19A1	T	C	PASS	0.011	0	1	188	Missense	3 of 6 Predicted as Damaging	Benign	Minor	Common	Benign
chr21	46957848		SLC19A1	T	C	PASS	0.005319	1	0	188	Missense	4 of 6 Predicted as Damaging	Possibly damaging	Minor	Rare	Deleterious missense
chr21	46957849		SLC19A1	C	T	PASS	0.005319	1	0	188	Missense	4 of 6 Predicted as Damaging	Possibly damaging	Minor	Rare	Deleterious missense
chr22	24379431	rs1601990468	GSTT1	C	T	PASS	0.015	0	1	132	Missense	N/A	N/A	Minor	Common	Benign
chr22	24379454	rs1601990523	GSTT1	A	C	PASS	0.045	0	3	132	Other	N/A	N/A	Minor	Common	Benign
chr22	24384226	rs1601993331	GSTT1	G	A	PASS	0.007143	1	0	140	Other	N/A	N/A	Minor	Rare	Benign
chr22	42522613	rs1135840	CYP2D6	G	C	PASS	0.195	27	6	200	Missense	N/A	N/A	Minor	Common	Benign
chr22	42523943	rs16947	CYP2D6	A	G	PASS	0.875	21	77	200	Missense	N/A	N/A	Major	Common	Benign
chr22	42524213	rs72549352	CYP2D6	C	CG	VQSRTrancheINDEL99.90to100.00	0.01	0	1	198	ND	ND	ND	ND	ND	ND
chr22	42524218	rs28371718	CYP2D6	G	T	PASS	0.005051	1	0	198	LoF	N/A	N/A	Minor	Rare	LoF
chr22	42524302	rs190535395	CYP2D6	C	T	PASS	0.005051	1	0	198	Other	N/A	N/A	Minor	Rare	Benign
chr22	42524795	rs28371713	CYP2D6	A	G	PASS	0.005102	1	0	196	Other	N/A	N/A	Minor	Rare	Benign
chr22	42524809	rs567606867	CYP2D6	C	T	PASS	0.005102	1	0	196	Missense	1 of 6 Predicted as Damaging	Benign	Minor	Rare	Benign
chr22	42524904		CYP2D6	C	T	PASS	0.005102	1	0	196	Missense	4 of 6 Predicted as Damaging	Possibly damaging	Minor	Rare	Deleterious missense
chr22	42525035	rs5030865	CYP2D6	C	T	PASS	0.026	5	0	196	Missense	5 of 6 Predicted as Damaging	Possibly damaging	Minor	Common	Deleterious missense
chr22	42525132	rs1058164	CYP2D6	G	C	PASS	0.184	26	5	196	Other	N/A	N/A	Minor	Common	Benign
chr22	42525171		CYP2D6	G	A	PASS	0.005102	1	0	196	Other	N/A	N/A	Minor	Rare	Benign
chr22	42525182	rs1135822	CYP2D6	A	T	PASS	0.005102	1	0	196	Missense	0 of 6 Predicted as Damaging	Benign	Minor	Rare	Benign
chr22	42525756	rs1081003	CYP2D6	G	A	PASS	0.662	39	46	198	Other	N/A	N/A	Major	Common	Benign
chr22	42525830	rs780087488	CYP2D6	G	A	PASS	0.005	1	0	200	Missense	4 of 6 Predicted as Damaging	Probably damaging	Minor	Rare	Deleterious missense
chr22	42526656	rs774671100	CYP2D6	C	CA	VQSRTrancheINDEL99.90to100.00	0.005102	1	0	196	ND	ND	ND	ND	ND	ND
chr22	42526694	rs1065852	CYP2D6	G	A	PASS	0.673	38	47	196	Missense	6 of 6 Predicted as Damaging	Probably damaging	Major	Common	Deleterious missense
chr22	42526763	rs769258	CYP2D6	C	T	PASS	0.01	2	0	196	Missense	0 of 6 Predicted as Damaging	Benign	Minor	Common	Benign

## Sheet: Multiallelic_VNM(N=100)
#CHROM	POS	rs (dbsnp 154)	Gene	REF	ALT	FILTER	AF	No. of Heterozygotes	No. of Homozygotes	Allele Number
chr7	87160618	rs2032582	ABCB1	A	C,T	PASS	0.480,0.065	A/C(43),A/T(4)	C/C(24),C/T(5),T/T(2)	200
chr11	63149670	rs78765214	SLC22A9	CA	C,CAA	VQSRTrancheINDEL99.90to100.00	0.490,5.000e-03	CA/C(98),CA/CAA(1)	0	200
chr19	15726589	rs11673150	CYP4F8	C	A,T	PASS	0.025,5.051e-03	C/A(5),C/T(1)	0	198

## Sheet: Definition
	Term	Definition/Criteria
	Major allele	SNPs with an allele frequency from > 0.5 to 1.0
	Minor allele	SNPs with an allele frequency of less than 0.5
	common variant	SNPs with an allele frequency from > 0.01 to 1
	rare variant	SNPs with a minor allele frequency of less than 0.01
	Benign	Predicted as Benign by Polyphen2
	Deleterious missense	Predicted as Missenses with 2 conditions;
		1) 4 or more of 6 algorithms predicted as damaging
		2) predicted as probably or possibly damaging by Polyphen2
	LoF	Predicted as LoF (Loss-of-Function) by algorithms
	N/A	Not applicable
	ND	Not done
